# Supplementary material for: Unveiling the Mutations and Conservation of InlA in Listeria monocytogenes
Source: Microorganisms. 2024 Feb 28;12(3):485. doi: 10.3390/microorganisms12030485 (PMC10972454; doi:10.3390/microorganisms12030485)
Supplement: Supplementary file 1 [file microorganisms-12-00485-s001.zip]

Archive with 5 entries (4 files):
- supplementary2/
- supplementary2/Table S1.xlsx
- __MACOSX/supplementary2/._Table S1.xlsx
- supplementary2/Table S2.xlsx
- __MACOSX/supplementary2/._Table S2.xlsx
