# Supplementary material for: Unveiling the Mutations and Conservation of InlA in Listeria monocytogenes
Source: Microorganisms. 2024 Feb 28;12(3):485. doi: 10.3390/microorganisms12030485 (PMC10972454; doi:10.3390/microorganisms12030485)
Supplement: Supplementary file 1 [file microorganisms-12-00485-s001.zip › supplementary2/Table S1.xlsx]

## Sheet: Sheet1
Information and 274 variable sites of 4393 Listeria monocytogenes genomes
Assemble	Source	Locations	Alleles	ST	CC	Lineage	PMSCs	aa	InlA	Group	Site3	Site19	Site51	94	118	126	136	142	157	158	187	416	420	423	426	454	500	510	530	533	546	558	564	572	573	594	728	729	735	764	781	790	474	476	619	644	648	649	652
GCA_000021185.1	Unknown	Unknown	inlA_30	201	CC69	III	×	800	22	A-1	×	R	L	T	L	D	L	T	S	I	D	N	A	A	N	A	A	A	T	Y	V	N	D	S	F	D	A	T	S	P	E	I	V	N	S	T	V	T	T
GCA_000022925.1	Unknown	North America	inlA_10	120	CC8	II	×	800	7	A-1	×	K	F	T	L	D	L	T	T	I	D	N	A	A	N	A	T	A	T	H	V	N	N	S	F	D	P	T	P	P	E	L	M	S	P	T	V	T	T
GCA_000026705.1	Unknown	Unknown	inlA_7	4	CC4	I	×	800	5	A-1	×	R	F	T	L	D	L	T	T	I	D	N	E	P	N	V	A	A	T	Y	V	N	D	S	F	D	A	T	P	P	E	I	V	N	S	T	V	T	T
GCA_000093125.2	Unknown	Asia	inlA_10	292	CC8	II	×	800	7	A-1	×	K	F	T	L	D	L	T	T	I	D	N	A	A	N	A	T	A	T	H	V	N	N	S	F	D	P	T	P	P	E	L	M	S	P	T	V	T	T
GCA_000167135.1	Unknown	Unknown	inlA_22	11	CC11	II	×	800	15	A-1	×	R	F	A	V	N	L	T	T	L	D	S	A	A	N	A	T	A	T	H	V	N	D	S	F	E	P	T	P	P	D	L	M	S	P	T	V	S	T
GCA_000167155.1	Unknown	Unknown	inlA_8	-	#N/A	I	×	797	6	A-2	×	R	F	T	L	D	L	T	T	I	D	S	E	P	N	V	A	A	T	Y	I	N	D	S	L	D	A	T	P	P	E	I	V	N	S	T	V	T	T
GCA_000168395.1	Unknown	Unknown	inlA_27	88	CC88	I	×	800	4	A-1	×	R	F	T	L	D	L	T	T	I	D	N	E	P	N	V	A	A	T	Y	V	N	D	S	F	D	A	T	P	P	E	I	V	N	S	T	V	T	T
GCA_000168415.1	Unknown	Unknown	inlA_27	87	CC87	I	×	800	4	A-1	×	R	F	T	L	D	L	T	T	I	D	N	E	P	N	V	A	A	T	Y	V	N	D	S	F	D	A	T	P	P	E	I	V	N	S	T	V	T	T
GCA_001752225.1	Food	Unknown	inlA_1189	3	CC3	I	√	277	292	LRR	√	#N/A	#N/A	#N/A	#N/A	#N/A	#N/A	#N/A	#N/A	#N/A	#N/A	#N/A	#N/A	#N/A	#N/A	#N/A	#N/A	#N/A	#N/A	#N/A	#N/A	#N/A	#N/A	#N/A	#N/A	#N/A	#N/A	#N/A	#N/A	#N/A	#N/A	#N/A	#N/A	#N/A	#N/A	#N/A	#N/A	#N/A	#N/A
GCA_003002575.1	Food	South America	inlA_1189	3	CC3	I	√	277	292	LRR	√	#N/A	#N/A	#N/A	#N/A	#N/A	#N/A	#N/A	#N/A	#N/A	#N/A	#N/A	#N/A	#N/A	#N/A	#N/A	#N/A	#N/A	#N/A	#N/A	#N/A	#N/A	#N/A	#N/A	#N/A	#N/A	#N/A	#N/A	#N/A	#N/A	#N/A	#N/A	#N/A	#N/A	#N/A	#N/A	#N/A	#N/A	#N/A
GCA_008014755.1	Food	Asia	inlA_1189	3	CC3	I	√	277	292	LRR	√	#N/A	#N/A	#N/A	#N/A	#N/A	#N/A	#N/A	#N/A	#N/A	#N/A	#N/A	#N/A	#N/A	#N/A	#N/A	#N/A	#N/A	#N/A	#N/A	#N/A	#N/A	#N/A	#N/A	#N/A	#N/A	#N/A	#N/A	#N/A	#N/A	#N/A	#N/A	#N/A	#N/A	#N/A	#N/A	#N/A	#N/A	#N/A
GCA_000168515.1	Unknown	Unknown	inlA_20	3	CC3	I	×	800	9	A-1	×	R	F	T	L	D	L	T	T	I	D	N	E	P	N	V	A	A	T	Y	V	N	D	S	F	D	A	T	P	P	A	I	V	N	S	T	V	T	T
GCA_000168535.1	Unknown	Unknown	inlA_29	222	CC90	II	×	800	21	A-1	×	R	L	T	L	D	L	T	T	I	D	S	A	P	N	V	A	V	T	H	V	D	N	S	F	D	A	K	P	P	D	L	M	S	P	T	I	T	T
GCA_000168555.1	Unknown	Unknown	inlA_20	3	CC3	I	×	800	9	A-1	×	R	F	T	L	D	L	T	T	I	D	N	E	P	N	V	A	A	T	Y	V	N	D	S	F	D	A	T	P	P	A	I	V	N	S	T	V	T	T
GCA_000168575.2	Unknown	Unknown	inlA_1	9	CC9	II	×	800	1	A-1	×	K	F	T	V	N	L	T	T	I	D	S	A	A	N	A	T	V	T	H	V	N	N	S	F	D	A	T	P	P	E	L	M	S	P	T	V	S	T
GCA_000168595.2	Unknown	Unknown	inlA_26	155	CC155	II	×	800	19	A-1	×	K	F	A	V	N	L	T	T	L	D	S	A	A	N	A	T	V	T	H	V	D	D	S	F	D	A	T	P	P	E	L	M	S	P	T	I	T	T
GCA_000168615.1	Unknown	Unknown	inlA_22	11	CC11	II	×	800	15	A-1	×	R	F	A	V	N	L	T	T	L	D	S	A	A	N	A	T	A	T	H	V	N	D	S	F	E	P	T	P	P	D	L	M	S	P	T	V	S	T
GCA_000168635.2	Unknown	Unknown	inlA_22	11	CC11	II	×	800	15	A-1	×	R	F	A	V	N	L	T	T	L	D	S	A	A	N	A	T	A	T	H	V	N	D	S	F	E	P	T	P	P	D	L	M	S	P	T	V	S	T
GCA_000168655.1	Unknown	Unknown	inlA_22	11	CC11	II	×	800	15	A-1	×	R	F	A	V	N	L	T	T	L	D	S	A	A	N	A	T	A	T	H	V	N	D	S	F	E	P	T	P	P	D	L	M	S	P	T	V	S	T
GCA_008015005.1	Environment	Asia	inlA_1189	3	CC3	I	√	277	292	LRR	√	#N/A	#N/A	#N/A	#N/A	#N/A	#N/A	#N/A	#N/A	#N/A	#N/A	#N/A	#N/A	#N/A	#N/A	#N/A	#N/A	#N/A	#N/A	#N/A	#N/A	#N/A	#N/A	#N/A	#N/A	#N/A	#N/A	#N/A	#N/A	#N/A	#N/A	#N/A	#N/A	#N/A	#N/A	#N/A	#N/A	#N/A	#N/A
GCA_000168695.2	Unknown	Unknown	inlA_2	85	CC7	II	×	800	2	A-1	×	K	F	A	L	D	L	T	T	I	D	N	A	A	N	A	A	A	T	H	V	N	N	S	F	E	P	T	P	P	E	L	M	S	P	T	V	S	T
GCA_000168815.1	Unknown	Unknown	inlA_3	2	CC2	I	×	800	3	A-1	×	R	F	T	L	D	L	T	S	I	D	S	E	P	N	V	A	A	T	Y	V	N	D	S	F	D	A	T	P	P	E	I	V	N	S	T	V	T	T
GCA_000195395.6	Unknown	North America	inlA_3	2	CC2	I	×	800	3	A-1	×	R	F	T	L	D	L	T	S	I	D	S	E	P	N	V	A	A	T	Y	V	N	D	S	F	D	A	T	P	P	E	I	V	N	S	T	V	T	T
GCA_000195435.4	Environment	North America	inlA_8	6	CC6	I	×	797	6	A-2	×	R	F	T	L	D	L	T	T	I	D	S	E	P	N	V	A	A	T	Y	I	N	D	S	L	D	A	T	P	P	E	I	V	N	S	T	V	T	T
GCA_000196035.1	Unknown	Unknown	inlA_1	35	CC9	II	×	800	1	A-1	×	K	F	T	V	N	L	T	T	I	D	S	A	A	N	A	T	V	T	H	V	N	N	S	F	D	A	T	P	P	E	L	M	S	P	T	V	S	T
GCA_000197755.2	Unknown	Unknown	inlA_20	66	CC3	I	×	800	9	A-1	×	R	F	T	L	D	L	T	T	I	D	N	E	P	N	V	A	A	T	Y	V	N	D	S	F	D	A	T	P	P	A	I	V	N	S	T	V	T	T
GCA_000209755.1	Unknown	Europe	inlA_30	201	CC69	III	×	800	22	A-1	×	R	L	T	L	D	L	T	S	I	D	N	A	A	N	A	A	A	T	Y	V	N	D	S	F	D	A	T	S	P	E	I	V	N	S	T	V	T	T
GCA_000210795.2	Unknown	Unknown	inlA_20	3	CC3	I	×	800	9	A-1	×	R	F	T	L	D	L	T	T	I	D	N	E	P	N	V	A	A	T	Y	V	N	D	S	F	D	A	T	P	P	A	I	V	N	S	T	V	T	T
GCA_000210815.2	Unknown	Unknown	inlA_1	122	CC9	II	×	800	1	A-1	×	K	F	T	V	N	L	T	T	I	D	S	A	A	N	A	T	V	T	H	V	N	N	S	F	D	A	T	P	P	E	L	M	S	P	T	V	S	T
GCA_000212455.1	Human	North America	inlA_3	290	CC2	I	×	800	3	A-1	×	R	F	T	L	D	L	T	S	I	D	S	E	P	N	V	A	A	T	Y	V	N	D	S	F	D	A	T	P	P	E	I	V	N	S	T	V	T	T
GCA_000218305.1	Unknown	Unknown	inlA_30	201	CC69	III	×	800	22	A-1	×	R	L	T	L	D	L	T	S	I	D	N	A	A	N	A	A	A	T	Y	V	N	D	S	F	D	A	T	S	P	E	I	V	N	S	T	V	T	T
GCA_000250715.1	Unknown	Unknown	inlA_23	569	ST569	IV	×	800	16	A-1	×	K	F	T	L	D	L	T	S	I	D	S	A	P	N	V	A	A	T	H	I	N	D	S	F	D	A	T	P	P	D	L	V	N	S	T	V	T	T
GCA_000258905.1	Human	North America	inlA_7	4	CC4	I	×	800	5	A-1	×	R	F	T	L	D	L	T	T	I	D	N	E	P	N	V	A	A	T	Y	V	N	D	S	F	D	A	T	P	P	E	I	V	N	S	T	V	T	T
GCA_000306905.1	Unknown	Europe	inlA_12	617	CC344	I	×	800	9	A-1	×	R	F	T	L	D	L	T	T	I	D	N	E	P	N	V	A	A	T	Y	V	N	D	S	F	D	A	T	P	P	A	I	V	N	S	T	V	T	T
GCA_000306985.1	Unknown	Unknown	inlA_25	91	CC14	II	×	800	18	A-1	×	K	F	A	V	N	L	T	T	L	D	S	A	A	N	A	T	V	T	H	V	N	N	S	F	E	P	T	P	P	D	L	M	S	P	T	I	T	T
GCA_000307005.1	Unknown	Europe	inlA_47	9	CC9	II	√	576	36	B-repeat	√	#N/A	#N/A	#N/A	#N/A	#N/A	#N/A	#N/A	#N/A	#N/A	#N/A	#N/A	#N/A	#N/A	#N/A	#N/A	#N/A	#N/A	#N/A	#N/A	#N/A	#N/A	#N/A	#N/A	#N/A	#N/A	#N/A	#N/A	#N/A	#N/A	#N/A	#N/A	#N/A	#N/A	#N/A	#N/A	#N/A	#N/A	#N/A
GCA_000307025.1	Unknown	Unknown	inlA_3	2	CC2	I	×	800	3	A-1	×	R	F	T	L	D	L	T	S	I	D	S	E	P	N	V	A	A	T	Y	V	N	D	S	F	D	A	T	P	P	E	I	V	N	S	T	V	T	T
GCA_000307045.1	Unknown	North America	inlA_2	12	CC7	II	×	800	2	A-1	×	K	F	A	L	D	L	T	T	I	D	N	A	A	N	A	A	A	T	H	V	N	N	S	F	E	P	T	P	P	E	L	M	S	P	T	V	S	T
GCA_000307065.1	Unknown	Europe	inlA_24	71	CC131	III	×	800	17	A-1	×	R	L	T	L	D	L	T	S	I	D	N	E	P	N	V	A	A	T	H	V	N	D	N	F	D	A	T	P	P	E	I	V	N	S	T	V	T	M
GCA_000307085.1	Unknown	Unknown	inlA_7	4	CC4	I	×	800	5	A-1	×	R	F	T	L	D	L	T	T	I	D	N	E	P	N	V	A	A	T	Y	V	N	D	S	F	D	A	T	P	P	E	I	V	N	S	T	V	T	T
GCA_000307615.1	Unknown	Unknown	inlA_3	73	CC1	I	×	800	3	A-1	×	R	F	T	L	D	L	T	S	I	D	S	E	P	N	V	A	A	T	Y	V	N	D	S	F	D	A	T	P	P	E	I	V	N	S	T	V	T	T
GCA_000318055.1	Unknown	Unknown	inlA_3	1	CC1	I	×	800	3	A-1	×	R	F	T	L	D	L	T	S	I	D	S	E	P	N	V	A	A	T	Y	V	N	D	S	F	D	A	T	P	P	E	I	V	N	S	T	V	T	T
GCA_008015035.1	Environment	Asia	inlA_1189	3	CC3	I	√	277	292	LRR	√	#N/A	#N/A	#N/A	#N/A	#N/A	#N/A	#N/A	#N/A	#N/A	#N/A	#N/A	#N/A	#N/A	#N/A	#N/A	#N/A	#N/A	#N/A	#N/A	#N/A	#N/A	#N/A	#N/A	#N/A	#N/A	#N/A	#N/A	#N/A	#N/A	#N/A	#N/A	#N/A	#N/A	#N/A	#N/A	#N/A	#N/A	#N/A
GCA_000397145.1	Environment	Asia	inlA_21	101	CC101	II	×	800	14	A-1	×	R	L	T	L	D	L	T	S	I	D	N	A	P	N	V	A	V	T	H	V	D	D	S	F	D	A	K	P	P	D	L	M	S	P	T	I	T	T
GCA_000438585.1	Food	North America	inlA_20	3	CC3	I	×	800	9	A-1	×	R	F	T	L	D	L	T	T	I	D	N	E	P	N	V	A	A	T	Y	V	N	D	S	F	D	A	T	P	P	A	I	V	N	S	T	V	T	T
GCA_000438605.1	Food	North America	inlA_26	155	CC155	II	×	800	19	A-1	×	K	F	A	V	N	L	T	T	L	D	S	A	A	N	A	T	V	T	H	V	D	D	S	F	D	A	T	P	P	E	L	M	S	P	T	I	T	T
GCA_000438625.1	Animal	North America	inlA_12	5	CC5	I	×	800	9	A-1	×	R	F	T	L	D	L	T	T	I	D	N	E	P	N	V	A	A	T	Y	V	N	D	S	F	D	A	T	P	P	A	I	V	N	S	T	V	T	T
GCA_000438645.1	Unknown	North America	inlA_14	394	CC415	II	×	800	11	A-1	×	K	F	A	V	N	L	T	T	L	D	S	A	A	N	A	A	A	T	Y	I	N	D	S	L	D	A	T	P	P	E	L	M	N	S	T	V	T	T
GCA_000438665.2	Food	North America	inlA_3	1	CC1	I	×	800	3	A-1	×	R	F	T	L	D	L	T	S	I	D	S	E	P	N	V	A	A	T	Y	V	N	D	S	F	D	A	T	P	P	E	I	V	N	S	T	V	T	T
GCA_000438685.2	Environment	North America	inlA_20	3	CC3	I	×	800	9	A-1	×	R	F	T	L	D	L	T	T	I	D	N	E	P	N	V	A	A	T	Y	V	N	D	S	F	D	A	T	P	P	A	I	V	N	S	T	V	T	T
GCA_000438705.2	Unknown	North America	inlA_8	6	CC6	I	×	797	6	A-2	×	R	F	T	L	D	L	T	T	I	D	S	E	P	N	V	A	A	T	Y	I	N	D	S	L	D	A	T	P	P	E	I	V	N	S	T	V	T	T
GCA_000438725.2	Environment	North America	inlA_8	6	CC6	I	×	797	6	A-2	×	R	F	T	L	D	L	T	T	I	D	S	E	P	N	V	A	A	T	Y	I	N	D	S	L	D	A	T	P	P	E	I	V	N	S	T	V	T	T
GCA_000438745.2	Food	North America	inlA_8	6	CC6	I	×	797	6	A-2	×	R	F	T	L	D	L	T	T	I	D	S	E	P	N	V	A	A	T	Y	I	N	D	S	L	D	A	T	P	P	E	I	V	N	S	T	V	T	T
GCA_000465735.1	Unknown	Oceania	inlA_3	572	CC373	I	×	800	3	A-1	×	R	F	T	L	D	L	T	S	I	D	S	E	P	N	V	A	A	T	Y	V	N	D	S	F	D	A	T	P	P	E	I	V	N	S	T	V	T	T
GCA_000465755.1	Unknown	Oceania	inlA_3	240	CC240	I	×	800	3	A-1	×	R	F	T	L	D	L	T	S	I	D	S	E	P	N	V	A	A	T	Y	V	N	D	S	F	D	A	T	P	P	E	I	V	N	S	T	V	T	T
GCA_000465775.1	Unknown	Oceania	inlA_3	240	CC240	I	×	800	3	A-1	×	R	F	T	L	D	L	T	S	I	D	S	E	P	N	V	A	A	T	Y	V	N	D	S	F	D	A	T	P	P	E	I	V	N	S	T	V	T	T
GCA_000465795.1	Unknown	Oceania	inlA_3	240	CC240	I	×	800	3	A-1	×	R	F	T	L	D	L	T	S	I	D	S	E	P	N	V	A	A	T	Y	V	N	D	S	F	D	A	T	P	P	E	I	V	N	S	T	V	T	T
GCA_000465815.1	Environment	North America	inlA_73	554	CC554	I	×	800	4	A-1	×	R	F	T	L	D	L	T	T	I	D	N	E	P	N	V	A	A	T	Y	V	N	D	S	F	D	A	T	P	P	E	I	V	N	S	T	V	T	T
GCA_000513595.1	Environment	North America	inlA_10	292	CC8	II	×	800	7	A-1	×	K	F	T	L	D	L	T	T	I	D	N	A	A	N	A	T	A	T	H	V	N	N	S	F	D	P	T	P	P	E	L	M	S	P	T	V	T	T
GCA_000513615.1	Food	North America	inlA_3	1	CC1	I	×	800	3	A-1	×	R	F	T	L	D	L	T	S	I	D	S	E	P	N	V	A	A	T	Y	V	N	D	S	F	D	A	T	P	P	E	I	V	N	S	T	V	T	T
GCA_000513635.1	Human	North America	inlA_10	292	CC8	II	×	800	7	A-1	×	K	F	T	L	D	L	T	T	I	D	N	A	A	N	A	T	A	T	H	V	N	N	S	F	D	P	T	P	P	E	L	M	S	P	T	V	T	T
GCA_000513655.1	Food	North America	inlA_10	292	CC8	II	×	800	7	A-1	×	K	F	T	L	D	L	T	T	I	D	N	A	A	N	A	T	A	T	H	V	N	N	S	F	D	P	T	P	P	E	L	M	S	P	T	V	T	T
GCA_000513675.1	Human	North America	inlA_10	120	CC8	II	×	800	7	A-1	×	K	F	T	L	D	L	T	T	I	D	N	A	A	N	A	T	A	T	H	V	N	N	S	F	D	P	T	P	P	E	L	M	S	P	T	V	T	T
GCA_000513695.1	Human	North America	inlA_10	120	CC8	II	×	800	7	A-1	×	K	F	T	L	D	L	T	T	I	D	N	A	A	N	A	T	A	T	H	V	N	N	S	F	D	P	T	P	P	E	L	M	S	P	T	V	T	T
GCA_000525815.1	Unknown	North America	inlA_1149	107	CC7	II	√	25	262	SS	√	#N/A	#N/A	#N/A	#N/A	#N/A	#N/A	#N/A	#N/A	#N/A	#N/A	#N/A	#N/A	#N/A	#N/A	#N/A	#N/A	#N/A	#N/A	#N/A	#N/A	#N/A	#N/A	#N/A	#N/A	#N/A	#N/A	#N/A	#N/A	#N/A	#N/A	#N/A	#N/A	#N/A	#N/A	#N/A	#N/A	#N/A	#N/A
GCA_000534895.1	Unknown	Unknown	inlA_1142	9	CC9	II	√	526	258	B-repeat	√	#N/A	#N/A	#N/A	#N/A	#N/A	#N/A	#N/A	#N/A	#N/A	#N/A	#N/A	#N/A	#N/A	#N/A	#N/A	#N/A	#N/A	#N/A	#N/A	#N/A	#N/A	#N/A	#N/A	#N/A	#N/A	#N/A	#N/A	#N/A	#N/A	#N/A	#N/A	#N/A	#N/A	#N/A	#N/A	#N/A	#N/A	#N/A
GCA_000567965.1	Unknown	North America	inlA_10	292	CC8	II	×	800	7	A-1	×	K	F	T	L	D	L	T	T	I	D	N	A	A	N	A	T	A	T	H	V	N	N	S	F	D	P	T	P	P	E	L	M	S	P	T	V	T	T
GCA_000568475.1	Unknown	Europe	inlA_2	12	CC7	II	×	800	2	A-1	×	K	F	A	L	D	L	T	T	I	D	N	A	A	N	A	A	A	T	H	V	N	N	S	F	E	P	T	P	P	E	L	M	S	P	T	V	S	T
GCA_000568935.1	Unknown	Europe	inlA_3	79	CC1	I	×	800	3	A-1	×	R	F	T	L	D	L	T	S	I	D	S	E	P	N	V	A	A	T	Y	V	N	D	S	F	D	A	T	P	P	E	I	V	N	S	T	V	T	T
GCA_000577745.1	Unknown	Unknown	inlA_49	121	CC121	II	√	491	37	IR	√	#N/A	#N/A	#N/A	#N/A	#N/A	#N/A	#N/A	#N/A	#N/A	#N/A	#N/A	#N/A	#N/A	#N/A	#N/A	#N/A	#N/A	#N/A	#N/A	#N/A	#N/A	#N/A	#N/A	#N/A	#N/A	#N/A	#N/A	#N/A	#N/A	#N/A	#N/A	#N/A	#N/A	#N/A	#N/A	#N/A	#N/A	#N/A
GCA_000582845.1	Unknown	Unknown	inlA_2	12	CC7	II	×	800	2	A-1	×	K	F	A	L	D	L	T	T	I	D	N	A	A	N	A	A	A	T	H	V	N	N	S	F	E	P	T	P	P	E	L	M	S	P	T	V	S	T
GCA_000585755.1	Unknown	Europe	inlA_10	8	CC8	II	×	800	7	A-1	×	K	F	T	L	D	L	T	T	I	D	N	A	A	N	A	T	A	T	H	V	N	N	S	F	D	P	T	P	P	E	L	M	S	P	T	V	T	T
GCA_000585775.1	Unknown	Europe	inlA_3	2	CC2	I	×	800	3	A-1	×	R	F	T	L	D	L	T	S	I	D	S	E	P	N	V	A	A	T	Y	V	N	D	S	F	D	A	T	P	P	E	I	V	N	S	T	V	T	T
GCA_000585795.1	Unknown	Europe	inlA_21	101	CC101	II	×	800	14	A-1	×	R	L	T	L	D	L	T	S	I	D	N	A	P	N	V	A	V	T	H	V	D	D	S	F	D	A	K	P	P	D	L	M	S	P	T	I	T	T
GCA_000585815.1	Unknown	Europe	inlA_12	5	CC5	I	×	800	9	A-1	×	R	F	T	L	D	L	T	T	I	D	N	E	P	N	V	A	A	T	Y	V	N	D	S	F	D	A	T	P	P	A	I	V	N	S	T	V	T	T
GCA_000585835.1	Unknown	Europe	inlA_10	8	CC8	II	×	800	7	A-1	×	K	F	T	L	D	L	T	T	I	D	N	A	A	N	A	T	A	T	H	V	N	N	S	F	D	P	T	P	P	E	L	M	S	P	T	V	T	T
GCA_000585855.1	Unknown	Europe	inlA_49	121	CC121	II	√	491	37	IR	√	#N/A	#N/A	#N/A	#N/A	#N/A	#N/A	#N/A	#N/A	#N/A	#N/A	#N/A	#N/A	#N/A	#N/A	#N/A	#N/A	#N/A	#N/A	#N/A	#N/A	#N/A	#N/A	#N/A	#N/A	#N/A	#N/A	#N/A	#N/A	#N/A	#N/A	#N/A	#N/A	#N/A	#N/A	#N/A	#N/A	#N/A	#N/A
GCA_000600015.1	Food	North America	inlA_3	1	CC1	I	×	800	3	A-1	×	R	F	T	L	D	L	T	S	I	D	S	E	P	N	V	A	A	T	Y	V	N	D	S	F	D	A	T	P	P	E	I	V	N	S	T	V	T	T
GCA_000613085.1	Unknown	Unknown	inlA_13	8	CC8	II	×	800	10	A-1	×	K	F	T	L	D	L	T	T	I	D	N	A	A	N	A	T	A	T	H	V	N	N	S	F	D	P	T	P	P	E	L	M	S	P	T	V	T	T
GCA_000613165.1	Unknown	Unknown	inlA_54	398	CC19	II	×	800	38	A-1	×	K	F	A	V	N	L	T	T	L	D	S	A	A	N	A	T	A	T	H	V	N	N	S	F	D	P	T	P	P	E	L	M	S	P	T	V	T	T
GCA_000619785.1	Unknown	Unknown	inlA_12	5	CC5	I	×	800	9	A-1	×	R	F	T	L	D	L	T	T	I	D	N	E	P	N	V	A	A	T	Y	V	N	D	S	F	D	A	T	P	P	A	I	V	N	S	T	V	T	T
GCA_000619865.1	Unknown	Unknown	inlA_12	5	CC5	I	×	800	9	A-1	×	R	F	T	L	D	L	T	T	I	D	N	E	P	N	V	A	A	T	Y	V	N	D	S	F	D	A	T	P	P	A	I	V	N	S	T	V	T	T
GCA_000620885.1	Unknown	Unknown	inlA_34	20	CC20	II	×	800	26	A-1	×	K	F	A	V	N	L	T	T	L	D	S	A	A	N	A	A	A	T	H	V	N	N	S	F	E	P	T	P	P	D	L	M	N	S	T	I	T	T
GCA_000620905.1	Unknown	Unknown	inlA_13	8	CC8	II	×	800	10	A-1	×	K	F	T	L	D	L	T	T	I	D	N	A	A	N	A	T	A	T	H	V	N	N	S	F	D	P	T	P	P	E	L	M	S	P	T	V	T	T
GCA_000626575.1	Unknown	North America	inlA_49	121	CC121	II	√	491	37	IR	√	#N/A	#N/A	#N/A	#N/A	#N/A	#N/A	#N/A	#N/A	#N/A	#N/A	#N/A	#N/A	#N/A	#N/A	#N/A	#N/A	#N/A	#N/A	#N/A	#N/A	#N/A	#N/A	#N/A	#N/A	#N/A	#N/A	#N/A	#N/A	#N/A	#N/A	#N/A	#N/A	#N/A	#N/A	#N/A	#N/A	#N/A	#N/A
GCA_000681515.2	Food	North America	inlA_8	6	CC6	I	×	797	6	A-2	×	R	F	T	L	D	L	T	T	I	D	S	E	P	N	V	A	A	T	Y	I	N	D	S	L	D	A	T	P	P	E	I	V	N	S	T	V	T	T
GCA_000689335.1	Unknown	Unknown	inlA_56	403	CC403	II	×	800	39	A-1	×	R	F	A	V	N	L	T	T	L	D	S	A	A	N	A	T	A	T	Y	I	N	D	S	L	D	A	T	P	P	E	L	M	N	S	T	V	T	T
GCA_000689475.1	Unknown	Unknown	inlA_49	121	CC121	II	√	491	37	IR	√	#N/A	#N/A	#N/A	#N/A	#N/A	#N/A	#N/A	#N/A	#N/A	#N/A	#N/A	#N/A	#N/A	#N/A	#N/A	#N/A	#N/A	#N/A	#N/A	#N/A	#N/A	#N/A	#N/A	#N/A	#N/A	#N/A	#N/A	#N/A	#N/A	#N/A	#N/A	#N/A	#N/A	#N/A	#N/A	#N/A	#N/A	#N/A
GCA_000708245.1	Human	North America	inlA_3	2	CC2	I	×	800	3	A-1	×	R	F	T	L	D	L	T	S	I	D	S	E	P	N	V	A	A	T	Y	V	N	D	S	F	D	A	T	P	P	E	I	V	N	S	T	V	T	T
GCA_000712385.1	Food	North America	inlA_10	292	CC8	II	×	800	7	A-1	×	K	F	T	L	D	L	T	T	I	D	N	A	A	N	A	T	A	T	H	V	N	N	S	F	D	P	T	P	P	E	L	M	S	P	T	V	T	T
GCA_000712425.1	Environment	North America	inlA_10	120	CC8	II	×	800	7	A-1	×	K	F	T	L	D	L	T	T	I	D	N	A	A	N	A	T	A	T	H	V	N	N	S	F	D	P	T	P	P	E	L	M	S	P	T	V	T	T
GCA_000725925.1	Environment	North America	inlA_3	2	CC2	I	×	800	3	A-1	×	R	F	T	L	D	L	T	S	I	D	S	E	P	N	V	A	A	T	Y	V	N	D	S	F	D	A	T	P	P	E	I	V	N	S	T	V	T	T
GCA_000725945.1	Environment	North America	inlA_1137	635	CC635	II	√	561	255	B-repeat	√	#N/A	#N/A	#N/A	#N/A	#N/A	#N/A	#N/A	#N/A	#N/A	#N/A	#N/A	#N/A	#N/A	#N/A	#N/A	#N/A	#N/A	#N/A	#N/A	#N/A	#N/A	#N/A	#N/A	#N/A	#N/A	#N/A	#N/A	#N/A	#N/A	#N/A	#N/A	#N/A	#N/A	#N/A	#N/A	#N/A	#N/A	#N/A
GCA_000725955.1	Environment	North America	inlA_12	5	CC5	I	×	800	9	A-1	×	R	F	T	L	D	L	T	T	I	D	N	E	P	N	V	A	A	T	Y	V	N	D	S	F	D	A	T	P	P	A	I	V	N	S	T	V	T	T
GCA_000725985.1	Environment	North America	inlA_3	2	CC2	I	×	800	3	A-1	×	R	F	T	L	D	L	T	S	I	D	S	E	P	N	V	A	A	T	Y	V	N	D	S	F	D	A	T	P	P	E	I	V	N	S	T	V	T	T
GCA_000726005.1	Environment	North America	inlA_3	2	CC2	I	×	800	3	A-1	×	R	F	T	L	D	L	T	S	I	D	S	E	P	N	V	A	A	T	Y	V	N	D	S	F	D	A	T	P	P	E	I	V	N	S	T	V	T	T
GCA_000726025.1	Environment	North America	inlA_1137	635	CC635	II	√	561	255	B-repeat	√	#N/A	#N/A	#N/A	#N/A	#N/A	#N/A	#N/A	#N/A	#N/A	#N/A	#N/A	#N/A	#N/A	#N/A	#N/A	#N/A	#N/A	#N/A	#N/A	#N/A	#N/A	#N/A	#N/A	#N/A	#N/A	#N/A	#N/A	#N/A	#N/A	#N/A	#N/A	#N/A	#N/A	#N/A	#N/A	#N/A	#N/A	#N/A
GCA_000726045.1	Environment	North America	inlA_12	5	CC5	I	×	800	9	A-1	×	R	F	T	L	D	L	T	T	I	D	N	E	P	N	V	A	A	T	Y	V	N	D	S	F	D	A	T	P	P	A	I	V	N	S	T	V	T	T
GCA_000726065.1	Environment	North America	inlA_12	5	CC5	I	×	800	9	A-1	×	R	F	T	L	D	L	T	T	I	D	N	E	P	N	V	A	A	T	Y	V	N	D	S	F	D	A	T	P	P	A	I	V	N	S	T	V	T	T
GCA_000726075.1	Environment	North America	inlA_8	6	CC6	I	×	797	6	A-2	×	R	F	T	L	D	L	T	T	I	D	S	E	P	N	V	A	A	T	Y	I	N	D	S	L	D	A	T	P	P	E	I	V	N	S	T	V	T	T
GCA_000726105.1	Environment	North America	inlA_12	5	CC5	I	×	800	9	A-1	×	R	F	T	L	D	L	T	T	I	D	N	E	P	N	V	A	A	T	Y	V	N	D	S	F	D	A	T	P	P	A	I	V	N	S	T	V	T	T
GCA_000726125.1	Environment	North America	inlA_12	5	CC5	I	×	800	9	A-1	×	R	F	T	L	D	L	T	T	I	D	N	E	P	N	V	A	A	T	Y	V	N	D	S	F	D	A	T	P	P	A	I	V	N	S	T	V	T	T
GCA_000726145.1	Environment	North America	inlA_12	5	CC5	I	×	800	9	A-1	×	R	F	T	L	D	L	T	T	I	D	N	E	P	N	V	A	A	T	Y	V	N	D	S	F	D	A	T	P	P	A	I	V	N	S	T	V	T	T
GCA_000726155.1	Environment	North America	inlA_27	87	CC87	I	×	800	4	A-1	×	R	F	T	L	D	L	T	T	I	D	N	E	P	N	V	A	A	T	Y	V	N	D	S	F	D	A	T	P	P	E	I	V	N	S	T	V	T	T
GCA_000726175.1	Environment	North America	inlA_12	5	CC5	I	×	800	9	A-1	×	R	F	T	L	D	L	T	T	I	D	N	E	P	N	V	A	A	T	Y	V	N	D	S	F	D	A	T	P	P	A	I	V	N	S	T	V	T	T
GCA_000726185.1	Environment	North America	inlA_78	364	CC364	II	×	800	48	A-1	×	K	F	A	V	N	L	T	T	L	D	S	A	A	N	A	A	A	T	H	V	N	N	S	F	E	P	T	P	P	D	L	M	N	S	T	I	T	T
GCA_000726225.1	Environment	North America	inlA_8	6	CC6	I	×	797	6	A-2	×	R	F	T	L	D	L	T	T	I	D	S	E	P	N	V	A	A	T	Y	I	N	D	S	L	D	A	T	P	P	E	I	V	N	S	T	V	T	T
GCA_000726235.1	Environment	North America	inlA_12	5	CC5	I	×	800	9	A-1	×	R	F	T	L	D	L	T	T	I	D	N	E	P	N	V	A	A	T	Y	V	N	D	S	F	D	A	T	P	P	A	I	V	N	S	T	V	T	T
GCA_000726265.1	Environment	North America	inlA_12	5	CC5	I	×	800	9	A-1	×	R	F	T	L	D	L	T	T	I	D	N	E	P	N	V	A	A	T	Y	V	N	D	S	F	D	A	T	P	P	A	I	V	N	S	T	V	T	T
GCA_000726275.1	Environment	North America	inlA_12	5	CC5	I	×	800	9	A-1	×	R	F	T	L	D	L	T	T	I	D	N	E	P	N	V	A	A	T	Y	V	N	D	S	F	D	A	T	P	P	A	I	V	N	S	T	V	T	T
GCA_000726305.1	Environment	North America	inlA_3	2	CC2	I	×	800	3	A-1	×	R	F	T	L	D	L	T	S	I	D	S	E	P	N	V	A	A	T	Y	V	N	D	S	F	D	A	T	P	P	E	I	V	N	S	T	V	T	T
GCA_000726325.1	Environment	North America	inlA_12	5	CC5	I	×	800	9	A-1	×	R	F	T	L	D	L	T	T	I	D	N	E	P	N	V	A	A	T	Y	V	N	D	S	F	D	A	T	P	P	A	I	V	N	S	T	V	T	T
GCA_000726335.1	Environment	North America	inlA_12	5	CC5	I	×	800	9	A-1	×	R	F	T	L	D	L	T	T	I	D	N	E	P	N	V	A	A	T	Y	V	N	D	S	F	D	A	T	P	P	A	I	V	N	S	T	V	T	T
GCA_000726355.1	Environment	North America	inlA_8	6	CC6	I	×	797	6	A-2	×	R	F	T	L	D	L	T	T	I	D	S	E	P	N	V	A	A	T	Y	I	N	D	S	L	D	A	T	P	P	E	I	V	N	S	T	V	T	T
GCA_000726385.1	Environment	North America	inlA_12	5	CC5	I	×	800	9	A-1	×	R	F	T	L	D	L	T	T	I	D	N	E	P	N	V	A	A	T	Y	V	N	D	S	F	D	A	T	P	P	A	I	V	N	S	T	V	T	T
GCA_000726395.1	Environment	North America	inlA_3	2	CC2	I	×	800	3	A-1	×	R	F	T	L	D	L	T	S	I	D	S	E	P	N	V	A	A	T	Y	V	N	D	S	F	D	A	T	P	P	E	I	V	N	S	T	V	T	T
GCA_000726425.1	Environment	North America	inlA_618	323	CC288	I	×	800	9	A-1	×	R	F	T	L	D	L	T	T	I	D	N	E	P	N	V	A	A	T	Y	V	N	D	S	F	D	A	T	P	P	A	I	V	N	S	T	V	T	T
GCA_000726445.1	Environment	North America	inlA_12	5	CC5	I	×	800	9	A-1	×	R	F	T	L	D	L	T	T	I	D	N	E	P	N	V	A	A	T	Y	V	N	D	S	F	D	A	T	P	P	A	I	V	N	S	T	V	T	T
GCA_000726465.1	Environment	North America	inlA_12	5	CC5	I	×	800	9	A-1	×	R	F	T	L	D	L	T	T	I	D	N	E	P	N	V	A	A	T	Y	V	N	D	S	F	D	A	T	P	P	A	I	V	N	S	T	V	T	T
GCA_000726475.1	Environment	North America	inlA_133	296	CC88	I	×	800	71	A-1	×	R	F	T	L	D	L	T	T	I	D	N	E	P	N	V	A	A	T	Y	V	N	N	S	F	D	A	T	P	P	E	I	V	N	S	T	V	T	T
GCA_000726505.1	Environment	North America	inlA_12	5	CC5	I	×	800	9	A-1	×	R	F	T	L	D	L	T	T	I	D	N	E	P	N	V	A	A	T	Y	V	N	D	S	F	D	A	T	P	P	A	I	V	N	S	T	V	T	T
GCA_000726525.1	Environment	North America	inlA_8	6	CC6	I	×	797	6	A-2	×	R	F	T	L	D	L	T	T	I	D	S	E	P	N	V	A	A	T	Y	I	N	D	S	L	D	A	T	P	P	E	I	V	N	S	T	V	T	T
GCA_000726545.1	Environment	North America	inlA_8	6	CC6	I	×	797	6	A-2	×	R	F	T	L	D	L	T	T	I	D	S	E	P	N	V	A	A	T	Y	I	N	D	S	L	D	A	T	P	P	E	I	V	N	S	T	V	T	T
GCA_000726555.1	Environment	North America	inlA_8	6	CC6	I	×	797	6	A-2	×	R	F	T	L	D	L	T	T	I	D	S	E	P	N	V	A	A	T	Y	I	N	D	S	L	D	A	T	P	P	E	I	V	N	S	T	V	T	T
GCA_000726585.1	Environment	North America	inlA_12	5	CC5	I	×	800	9	A-1	×	R	F	T	L	D	L	T	T	I	D	N	E	P	N	V	A	A	T	Y	V	N	D	S	F	D	A	T	P	P	A	I	V	N	S	T	V	T	T
GCA_000726605.1	Environment	North America	inlA_12	5	CC5	I	×	800	9	A-1	×	R	F	T	L	D	L	T	T	I	D	N	E	P	N	V	A	A	T	Y	V	N	D	S	F	D	A	T	P	P	A	I	V	N	S	T	V	T	T
GCA_000726625.1	Environment	North America	inlA_12	5	CC5	I	×	800	9	A-1	×	R	F	T	L	D	L	T	T	I	D	N	E	P	N	V	A	A	T	Y	V	N	D	S	F	D	A	T	P	P	A	I	V	N	S	T	V	T	T
GCA_000726635.1	Environment	North America	inlA_8	6	CC6	I	×	797	6	A-2	×	R	F	T	L	D	L	T	T	I	D	S	E	P	N	V	A	A	T	Y	I	N	D	S	L	D	A	T	P	P	E	I	V	N	S	T	V	T	T
GCA_000726655.1	Environment	North America	inlA_12	5	CC5	I	×	800	9	A-1	×	R	F	T	L	D	L	T	T	I	D	N	E	P	N	V	A	A	T	Y	V	N	D	S	F	D	A	T	P	P	A	I	V	N	S	T	V	T	T
GCA_000726685.1	Environment	North America	inlA_8	6	CC6	I	×	797	6	A-2	×	R	F	T	L	D	L	T	T	I	D	S	E	P	N	V	A	A	T	Y	I	N	D	S	L	D	A	T	P	P	E	I	V	N	S	T	V	T	T
GCA_000726695.1	Environment	North America	inlA_12	5	CC5	I	×	800	9	A-1	×	R	F	T	L	D	L	T	T	I	D	N	E	P	N	V	A	A	T	Y	V	N	D	S	F	D	A	T	P	P	A	I	V	N	S	T	V	T	T
GCA_000726705.1	Environment	North America	inlA_12	5	CC5	I	×	800	9	A-1	×	R	F	T	L	D	L	T	T	I	D	N	E	P	N	V	A	A	T	Y	V	N	D	S	F	D	A	T	P	P	A	I	V	N	S	T	V	T	T
GCA_000726725.1	Environment	North America	inlA_618	323	CC288	I	×	800	9	A-1	×	R	F	T	L	D	L	T	T	I	D	N	E	P	N	V	A	A	T	Y	V	N	D	S	F	D	A	T	P	P	A	I	V	N	S	T	V	T	T
GCA_000726765.1	Environment	North America	inlA_3	2	CC2	I	×	800	3	A-1	×	R	F	T	L	D	L	T	S	I	D	S	E	P	N	V	A	A	T	Y	V	N	D	S	F	D	A	T	P	P	E	I	V	N	S	T	V	T	T
GCA_000726775.1	Environment	North America	inlA_12	5	CC5	I	×	800	9	A-1	×	R	F	T	L	D	L	T	T	I	D	N	E	P	N	V	A	A	T	Y	V	N	D	S	F	D	A	T	P	P	A	I	V	N	S	T	V	T	T
GCA_000726805.1	Environment	North America	inlA_12	5	CC5	I	×	800	9	A-1	×	R	F	T	L	D	L	T	T	I	D	N	E	P	N	V	A	A	T	Y	V	N	D	S	F	D	A	T	P	P	A	I	V	N	S	T	V	T	T
GCA_000726815.1	Environment	North America	inlA_3	2	CC2	I	×	800	3	A-1	×	R	F	T	L	D	L	T	S	I	D	S	E	P	N	V	A	A	T	Y	V	N	D	S	F	D	A	T	P	P	E	I	V	N	S	T	V	T	T
GCA_000726845.1	Environment	North America	inlA_8	6	CC6	I	×	797	6	A-2	×	R	F	T	L	D	L	T	T	I	D	S	E	P	N	V	A	A	T	Y	I	N	D	S	L	D	A	T	P	P	E	I	V	N	S	T	V	T	T
GCA_000726865.1	Environment	North America	inlA_12	5	CC5	I	×	800	9	A-1	×	R	F	T	L	D	L	T	T	I	D	N	E	P	N	V	A	A	T	Y	V	N	D	S	F	D	A	T	P	P	A	I	V	N	S	T	V	T	T
GCA_000726885.1	Environment	North America	inlA_133	296	CC88	I	×	800	71	A-1	×	R	F	T	L	D	L	T	T	I	D	N	E	P	N	V	A	A	T	Y	V	N	N	S	F	D	A	T	P	P	E	I	V	N	S	T	V	T	T
GCA_000726905.1	Environment	North America	inlA_12	5	CC5	I	×	800	9	A-1	×	R	F	T	L	D	L	T	T	I	D	N	E	P	N	V	A	A	T	Y	V	N	D	S	F	D	A	T	P	P	A	I	V	N	S	T	V	T	T
GCA_000726915.1	Environment	North America	inlA_618	323	CC288	I	×	800	9	A-1	×	R	F	T	L	D	L	T	T	I	D	N	E	P	N	V	A	A	T	Y	V	N	D	S	F	D	A	T	P	P	A	I	V	N	S	T	V	T	T
GCA_000726925.1	Environment	North America	inlA_8	6	CC6	I	×	797	6	A-2	×	R	F	T	L	D	L	T	T	I	D	S	E	P	N	V	A	A	T	Y	I	N	D	S	L	D	A	T	P	P	E	I	V	N	S	T	V	T	T
GCA_000726965.1	Environment	North America	inlA_12	5	CC5	I	×	800	9	A-1	×	R	F	T	L	D	L	T	T	I	D	N	E	P	N	V	A	A	T	Y	V	N	D	S	F	D	A	T	P	P	A	I	V	N	S	T	V	T	T
GCA_000726985.1	Environment	North America	inlA_27	87	CC87	I	×	800	4	A-1	×	R	F	T	L	D	L	T	T	I	D	N	E	P	N	V	A	A	T	Y	V	N	D	S	F	D	A	T	P	P	E	I	V	N	S	T	V	T	T
GCA_000726995.1	Environment	North America	inlA_12	5	CC5	I	×	800	9	A-1	×	R	F	T	L	D	L	T	T	I	D	N	E	P	N	V	A	A	T	Y	V	N	D	S	F	D	A	T	P	P	A	I	V	N	S	T	V	T	T
GCA_000727015.1	Environment	North America	inlA_27	87	CC87	I	×	800	4	A-1	×	R	F	T	L	D	L	T	T	I	D	N	E	P	N	V	A	A	T	Y	V	N	D	S	F	D	A	T	P	P	E	I	V	N	S	T	V	T	T
GCA_000727045.1	Environment	North America	inlA_12	5	CC5	I	×	800	9	A-1	×	R	F	T	L	D	L	T	T	I	D	N	E	P	N	V	A	A	T	Y	V	N	D	S	F	D	A	T	P	P	A	I	V	N	S	T	V	T	T
GCA_000727065.1	Environment	North America	inlA_12	5	CC5	I	×	800	9	A-1	×	R	F	T	L	D	L	T	T	I	D	N	E	P	N	V	A	A	T	Y	V	N	D	S	F	D	A	T	P	P	A	I	V	N	S	T	V	T	T
GCA_000727085.1	Environment	North America	inlA_3	2	CC2	I	×	800	3	A-1	×	R	F	T	L	D	L	T	S	I	D	S	E	P	N	V	A	A	T	Y	V	N	D	S	F	D	A	T	P	P	E	I	V	N	S	T	V	T	T
GCA_000727095.1	Environment	North America	inlA_8	6	CC6	I	×	797	6	A-2	×	R	F	T	L	D	L	T	T	I	D	S	E	P	N	V	A	A	T	Y	I	N	D	S	L	D	A	T	P	P	E	I	V	N	S	T	V	T	T
GCA_000727125.1	Environment	North America	inlA_8	6	CC6	I	×	797	6	A-2	×	R	F	T	L	D	L	T	T	I	D	S	E	P	N	V	A	A	T	Y	I	N	D	S	L	D	A	T	P	P	E	I	V	N	S	T	V	T	T
GCA_000727145.1	Environment	North America	inlA_8	6	CC6	I	×	797	6	A-2	×	R	F	T	L	D	L	T	T	I	D	S	E	P	N	V	A	A	T	Y	I	N	D	S	L	D	A	T	P	P	E	I	V	N	S	T	V	T	T
GCA_000727165.1	Environment	North America	inlA_8	6	CC6	I	×	797	6	A-2	×	R	F	T	L	D	L	T	T	I	D	S	E	P	N	V	A	A	T	Y	I	N	D	S	L	D	A	T	P	P	E	I	V	N	S	T	V	T	T
GCA_000727175.1	Environment	North America	inlA_8	6	CC6	I	×	797	6	A-2	×	R	F	T	L	D	L	T	T	I	D	S	E	P	N	V	A	A	T	Y	I	N	D	S	L	D	A	T	P	P	E	I	V	N	S	T	V	T	T
GCA_000727205.1	Environment	North America	inlA_8	6	CC6	I	×	797	6	A-2	×	R	F	T	L	D	L	T	T	I	D	S	E	P	N	V	A	A	T	Y	I	N	D	S	L	D	A	T	P	P	E	I	V	N	S	T	V	T	T
GCA_000727225.1	Environment	North America	inlA_12	5	CC5	I	×	800	9	A-1	×	R	F	T	L	D	L	T	T	I	D	N	E	P	N	V	A	A	T	Y	V	N	D	S	F	D	A	T	P	P	A	I	V	N	S	T	V	T	T
GCA_000727245.1	Environment	North America	inlA_59	635	CC635	II	×	800	40	A-1	×	R	F	T	L	D	L	T	T	I	D	S	A	A	N	A	T	A	T	H	V	N	N	S	F	D	P	K	P	P	D	L	M	S	P	T	V	S	T
GCA_000727255.1	Environment	North America	inlA_12	5	CC5	I	×	800	9	A-1	×	R	F	T	L	D	L	T	T	I	D	N	E	P	N	V	A	A	T	Y	V	N	D	S	F	D	A	T	P	P	A	I	V	N	S	T	V	T	T
GCA_000727285.1	Environment	North America	inlA_3	2	CC2	I	×	800	3	A-1	×	R	F	T	L	D	L	T	S	I	D	S	E	P	N	V	A	A	T	Y	V	N	D	S	F	D	A	T	P	P	E	I	V	N	S	T	V	T	T
GCA_000727305.1	Environment	North America	inlA_12	5	CC5	I	×	800	9	A-1	×	R	F	T	L	D	L	T	T	I	D	N	E	P	N	V	A	A	T	Y	V	N	D	S	F	D	A	T	P	P	A	I	V	N	S	T	V	T	T
GCA_000727315.1	Environment	North America	inlA_12	5	CC5	I	×	800	9	A-1	×	R	F	T	L	D	L	T	T	I	D	N	E	P	N	V	A	A	T	Y	V	N	D	S	F	D	A	T	P	P	A	I	V	N	S	T	V	T	T
GCA_000727345.1	Environment	North America	inlA_12	5	CC5	I	×	800	9	A-1	×	R	F	T	L	D	L	T	T	I	D	N	E	P	N	V	A	A	T	Y	V	N	D	S	F	D	A	T	P	P	A	I	V	N	S	T	V	T	T
GCA_000727355.1	Environment	North America	inlA_12	5	CC5	I	×	800	9	A-1	×	R	F	T	L	D	L	T	T	I	D	N	E	P	N	V	A	A	T	Y	V	N	D	S	F	D	A	T	P	P	A	I	V	N	S	T	V	T	T
GCA_000727385.1	Environment	North America	inlA_48	9	CC9	II	√	8	20	SS	√	#N/A	#N/A	#N/A	#N/A	#N/A	#N/A	#N/A	#N/A	#N/A	#N/A	#N/A	#N/A	#N/A	#N/A	#N/A	#N/A	#N/A	#N/A	#N/A	#N/A	#N/A	#N/A	#N/A	#N/A	#N/A	#N/A	#N/A	#N/A	#N/A	#N/A	#N/A	#N/A	#N/A	#N/A	#N/A	#N/A	#N/A	#N/A
GCA_000727395.1	Environment	North America	inlA_3	2	CC2	I	×	800	3	A-1	×	R	F	T	L	D	L	T	S	I	D	S	E	P	N	V	A	A	T	Y	V	N	D	S	F	D	A	T	P	P	E	I	V	N	S	T	V	T	T
GCA_000727405.1	Environment	North America	inlA_3	2	CC2	I	×	800	3	A-1	×	R	F	T	L	D	L	T	S	I	D	S	E	P	N	V	A	A	T	Y	V	N	D	S	F	D	A	T	P	P	E	I	V	N	S	T	V	T	T
GCA_000727445.1	Environment	North America	inlA_3	2	CC2	I	×	800	3	A-1	×	R	F	T	L	D	L	T	S	I	D	S	E	P	N	V	A	A	T	Y	V	N	D	S	F	D	A	T	P	P	E	I	V	N	S	T	V	T	T
GCA_000727465.1	Environment	North America	inlA_12	5	CC5	I	×	800	9	A-1	×	R	F	T	L	D	L	T	T	I	D	N	E	P	N	V	A	A	T	Y	V	N	D	S	F	D	A	T	P	P	A	I	V	N	S	T	V	T	T
GCA_000727495.1	Environment	North America	inlA_3	2	CC2	I	×	800	3	A-1	×	R	F	T	L	D	L	T	S	I	D	S	E	P	N	V	A	A	T	Y	V	N	D	S	F	D	A	T	P	P	E	I	V	N	S	T	V	T	T
GCA_000727515.1	Environment	North America	inlA_12	5	CC5	I	×	800	9	A-1	×	R	F	T	L	D	L	T	T	I	D	N	E	P	N	V	A	A	T	Y	V	N	D	S	F	D	A	T	P	P	A	I	V	N	S	T	V	T	T
GCA_000727545.1	Environment	North America	inlA_27	87	CC87	I	×	800	4	A-1	×	R	F	T	L	D	L	T	T	I	D	N	E	P	N	V	A	A	T	Y	V	N	D	S	F	D	A	T	P	P	E	I	V	N	S	T	V	T	T
GCA_000727565.1	Environment	North America	inlA_8	6	CC6	I	×	797	6	A-2	×	R	F	T	L	D	L	T	T	I	D	S	E	P	N	V	A	A	T	Y	I	N	D	S	L	D	A	T	P	P	E	I	V	N	S	T	V	T	T
GCA_000727585.1	Environment	North America	inlA_12	5	CC5	I	×	800	9	A-1	×	R	F	T	L	D	L	T	T	I	D	N	E	P	N	V	A	A	T	Y	V	N	D	S	F	D	A	T	P	P	A	I	V	N	S	T	V	T	T
GCA_000727605.1	Environment	North America	inlA_12	5	CC5	I	×	800	9	A-1	×	R	F	T	L	D	L	T	T	I	D	N	E	P	N	V	A	A	T	Y	V	N	D	S	F	D	A	T	P	P	A	I	V	N	S	T	V	T	T
GCA_000727625.1	Environment	North America	inlA_3	2	CC2	I	×	800	3	A-1	×	R	F	T	L	D	L	T	S	I	D	S	E	P	N	V	A	A	T	Y	V	N	D	S	F	D	A	T	P	P	E	I	V	N	S	T	V	T	T
GCA_000727635.1	Environment	North America	inlA_8	6	CC6	I	×	797	6	A-2	×	R	F	T	L	D	L	T	T	I	D	S	E	P	N	V	A	A	T	Y	I	N	D	S	L	D	A	T	P	P	E	I	V	N	S	T	V	T	T
GCA_000727655.1	Environment	North America	inlA_12	5	CC5	I	×	800	9	A-1	×	R	F	T	L	D	L	T	T	I	D	N	E	P	N	V	A	A	T	Y	V	N	D	S	F	D	A	T	P	P	A	I	V	N	S	T	V	T	T
GCA_000727665.1	Environment	North America	inlA_12	5	CC5	I	×	800	9	A-1	×	R	F	T	L	D	L	T	T	I	D	N	E	P	N	V	A	A	T	Y	V	N	D	S	F	D	A	T	P	P	A	I	V	N	S	T	V	T	T
GCA_000727705.1	Environment	North America	inlA_3	2	CC2	I	×	800	3	A-1	×	R	F	T	L	D	L	T	S	I	D	S	E	P	N	V	A	A	T	Y	V	N	D	S	F	D	A	T	P	P	E	I	V	N	S	T	V	T	T
GCA_000727725.1	Environment	North America	inlA_12	5	CC5	I	×	800	9	A-1	×	R	F	T	L	D	L	T	T	I	D	N	E	P	N	V	A	A	T	Y	V	N	D	S	F	D	A	T	P	P	A	I	V	N	S	T	V	T	T
GCA_000727735.1	Environment	North America	inlA_3	2	CC2	I	×	800	3	A-1	×	R	F	T	L	D	L	T	S	I	D	S	E	P	N	V	A	A	T	Y	V	N	D	S	F	D	A	T	P	P	E	I	V	N	S	T	V	T	T
GCA_000727755.1	Environment	North America	inlA_12	5	CC5	I	×	800	9	A-1	×	R	F	T	L	D	L	T	T	I	D	N	E	P	N	V	A	A	T	Y	V	N	D	S	F	D	A	T	P	P	A	I	V	N	S	T	V	T	T
GCA_000727765.1	Environment	North America	inlA_3	2	CC2	I	×	800	3	A-1	×	R	F	T	L	D	L	T	S	I	D	S	E	P	N	V	A	A	T	Y	V	N	D	S	F	D	A	T	P	P	E	I	V	N	S	T	V	T	T
GCA_000727805.1	Environment	North America	inlA_618	323	CC288	I	×	800	9	A-1	×	R	F	T	L	D	L	T	T	I	D	N	E	P	N	V	A	A	T	Y	V	N	D	S	F	D	A	T	P	P	A	I	V	N	S	T	V	T	T
GCA_000727825.1	Environment	North America	inlA_12	5	CC5	I	×	800	9	A-1	×	R	F	T	L	D	L	T	T	I	D	N	E	P	N	V	A	A	T	Y	V	N	D	S	F	D	A	T	P	P	A	I	V	N	S	T	V	T	T
GCA_000727845.1	Environment	North America	inlA_27	87	CC87	I	×	800	4	A-1	×	R	F	T	L	D	L	T	T	I	D	N	E	P	N	V	A	A	T	Y	V	N	D	S	F	D	A	T	P	P	E	I	V	N	S	T	V	T	T
GCA_000727865.1	Environment	North America	inlA_12	5	CC5	I	×	800	9	A-1	×	R	F	T	L	D	L	T	T	I	D	N	E	P	N	V	A	A	T	Y	V	N	D	S	F	D	A	T	P	P	A	I	V	N	S	T	V	T	T
GCA_000727885.1	Environment	North America	inlA_133	296	CC88	I	×	800	71	A-1	×	R	F	T	L	D	L	T	T	I	D	N	E	P	N	V	A	A	T	Y	V	N	N	S	F	D	A	T	P	P	E	I	V	N	S	T	V	T	T
GCA_000727905.1	Environment	North America	inlA_3	257	CC2	I	×	800	3	A-1	×	R	F	T	L	D	L	T	S	I	D	S	E	P	N	V	A	A	T	Y	V	N	D	S	F	D	A	T	P	P	E	I	V	N	S	T	V	T	T
GCA_000727915.1	Environment	North America	inlA_12	5	CC5	I	×	800	9	A-1	×	R	F	T	L	D	L	T	T	I	D	N	E	P	N	V	A	A	T	Y	V	N	D	S	F	D	A	T	P	P	A	I	V	N	S	T	V	T	T
GCA_000727925.1	Environment	North America	inlA_8	6	CC6	I	×	797	6	A-2	×	R	F	T	L	D	L	T	T	I	D	S	E	P	N	V	A	A	T	Y	I	N	D	S	L	D	A	T	P	P	E	I	V	N	S	T	V	T	T
GCA_000727945.1	Environment	North America	inlA_12	5	CC5	I	×	800	9	A-1	×	R	F	T	L	D	L	T	T	I	D	N	E	P	N	V	A	A	T	Y	V	N	D	S	F	D	A	T	P	P	A	I	V	N	S	T	V	T	T
GCA_000727985.1	Environment	North America	inlA_3	2	CC2	I	×	800	3	A-1	×	R	F	T	L	D	L	T	S	I	D	S	E	P	N	V	A	A	T	Y	V	N	D	S	F	D	A	T	P	P	E	I	V	N	S	T	V	T	T
GCA_000727995.1	Environment	North America	inlA_618	323	CC288	I	×	800	9	A-1	×	R	F	T	L	D	L	T	T	I	D	N	E	P	N	V	A	A	T	Y	V	N	D	S	F	D	A	T	P	P	A	I	V	N	S	T	V	T	T
GCA_000728015.1	Environment	North America	inlA_3	2	CC2	I	×	800	3	A-1	×	R	F	T	L	D	L	T	S	I	D	S	E	P	N	V	A	A	T	Y	V	N	D	S	F	D	A	T	P	P	E	I	V	N	S	T	V	T	T
GCA_000728045.1	Environment	North America	inlA_12	5	CC5	I	×	800	9	A-1	×	R	F	T	L	D	L	T	T	I	D	N	E	P	N	V	A	A	T	Y	V	N	D	S	F	D	A	T	P	P	A	I	V	N	S	T	V	T	T
GCA_000728055.1	Environment	North America	inlA_3	2	CC2	I	×	800	3	A-1	×	R	F	T	L	D	L	T	S	I	D	S	E	P	N	V	A	A	T	Y	V	N	D	S	F	D	A	T	P	P	E	I	V	N	S	T	V	T	T
GCA_000728065.1	Environment	North America	inlA_8	6	CC6	I	×	797	6	A-2	×	R	F	T	L	D	L	T	T	I	D	S	E	P	N	V	A	A	T	Y	I	N	D	S	L	D	A	T	P	P	E	I	V	N	S	T	V	T	T
GCA_000728105.1	Environment	North America	inlA_8	6	CC6	I	×	797	6	A-2	×	R	F	T	L	D	L	T	T	I	D	S	E	P	N	V	A	A	T	Y	I	N	D	S	L	D	A	T	P	P	E	I	V	N	S	T	V	T	T
GCA_000728125.1	Environment	North America	inlA_8	6	CC6	I	×	797	6	A-2	×	R	F	T	L	D	L	T	T	I	D	S	E	P	N	V	A	A	T	Y	I	N	D	S	L	D	A	T	P	P	E	I	V	N	S	T	V	T	T
GCA_000728135.1	Environment	North America	inlA_3	2	CC2	I	×	800	3	A-1	×	R	F	T	L	D	L	T	S	I	D	S	E	P	N	V	A	A	T	Y	V	N	D	S	F	D	A	T	P	P	E	I	V	N	S	T	V	T	T
GCA_000728145.1	Environment	North America	inlA_12	5	CC5	I	×	800	9	A-1	×	R	F	T	L	D	L	T	T	I	D	N	E	P	N	V	A	A	T	Y	V	N	D	S	F	D	A	T	P	P	A	I	V	N	S	T	V	T	T
GCA_000728185.1	Environment	North America	inlA_12	5	CC5	I	×	800	9	A-1	×	R	F	T	L	D	L	T	T	I	D	N	E	P	N	V	A	A	T	Y	V	N	D	S	F	D	A	T	P	P	A	I	V	N	S	T	V	T	T
GCA_000728205.1	Environment	North America	inlA_8	6	CC6	I	×	797	6	A-2	×	R	F	T	L	D	L	T	T	I	D	S	E	P	N	V	A	A	T	Y	I	N	D	S	L	D	A	T	P	P	E	I	V	N	S	T	V	T	T
GCA_000728215.1	Environment	North America	inlA_27	87	CC87	I	×	800	4	A-1	×	R	F	T	L	D	L	T	T	I	D	N	E	P	N	V	A	A	T	Y	V	N	D	S	F	D	A	T	P	P	E	I	V	N	S	T	V	T	T
GCA_000728245.1	Environment	North America	inlA_618	323	CC288	I	×	800	9	A-1	×	R	F	T	L	D	L	T	T	I	D	N	E	P	N	V	A	A	T	Y	V	N	D	S	F	D	A	T	P	P	A	I	V	N	S	T	V	T	T
GCA_000728265.1	Environment	North America	inlA_12	5	CC5	I	×	800	9	A-1	×	R	F	T	L	D	L	T	T	I	D	N	E	P	N	V	A	A	T	Y	V	N	D	S	F	D	A	T	P	P	A	I	V	N	S	T	V	T	T
GCA_000728275.1	Environment	North America	inlA_12	5	CC5	I	×	800	9	A-1	×	R	F	T	L	D	L	T	T	I	D	N	E	P	N	V	A	A	T	Y	V	N	D	S	F	D	A	T	P	P	A	I	V	N	S	T	V	T	T
GCA_000728305.1	Environment	North America	inlA_12	5	CC5	I	×	800	9	A-1	×	R	F	T	L	D	L	T	T	I	D	N	E	P	N	V	A	A	T	Y	V	N	D	S	F	D	A	T	P	P	A	I	V	N	S	T	V	T	T
GCA_000728325.1	Environment	North America	inlA_12	5	CC5	I	×	800	9	A-1	×	R	F	T	L	D	L	T	T	I	D	N	E	P	N	V	A	A	T	Y	V	N	D	S	F	D	A	T	P	P	A	I	V	N	S	T	V	T	T
GCA_000728345.1	Environment	North America	inlA_27	87	CC87	I	×	800	4	A-1	×	R	F	T	L	D	L	T	T	I	D	N	E	P	N	V	A	A	T	Y	V	N	D	S	F	D	A	T	P	P	E	I	V	N	S	T	V	T	T
GCA_000728365.1	Environment	North America	inlA_3	2	CC2	I	×	800	3	A-1	×	R	F	T	L	D	L	T	S	I	D	S	E	P	N	V	A	A	T	Y	V	N	D	S	F	D	A	T	P	P	E	I	V	N	S	T	V	T	T
GCA_000728385.1	Environment	North America	inlA_12	5	CC5	I	×	800	9	A-1	×	R	F	T	L	D	L	T	T	I	D	N	E	P	N	V	A	A	T	Y	V	N	D	S	F	D	A	T	P	P	A	I	V	N	S	T	V	T	T
GCA_000728405.1	Environment	North America	inlA_48	9	CC9	II	√	8	20	SS	√	#N/A	#N/A	#N/A	#N/A	#N/A	#N/A	#N/A	#N/A	#N/A	#N/A	#N/A	#N/A	#N/A	#N/A	#N/A	#N/A	#N/A	#N/A	#N/A	#N/A	#N/A	#N/A	#N/A	#N/A	#N/A	#N/A	#N/A	#N/A	#N/A	#N/A	#N/A	#N/A	#N/A	#N/A	#N/A	#N/A	#N/A	#N/A
GCA_000728415.1	Environment	North America	inlA_12	5	CC5	I	×	800	9	A-1	×	R	F	T	L	D	L	T	T	I	D	N	E	P	N	V	A	A	T	Y	V	N	D	S	F	D	A	T	P	P	A	I	V	N	S	T	V	T	T
GCA_000728425.1	Environment	North America	inlA_27	87	CC87	I	×	800	4	A-1	×	R	F	T	L	D	L	T	T	I	D	N	E	P	N	V	A	A	T	Y	V	N	D	S	F	D	A	T	P	P	E	I	V	N	S	T	V	T	T
GCA_000728465.1	Environment	North America	inlA_8	6	CC6	I	×	797	6	A-2	×	R	F	T	L	D	L	T	T	I	D	S	E	P	N	V	A	A	T	Y	I	N	D	S	L	D	A	T	P	P	E	I	V	N	S	T	V	T	T
GCA_000728485.1	Environment	North America	inlA_618	323	CC288	I	×	800	9	A-1	×	R	F	T	L	D	L	T	T	I	D	N	E	P	N	V	A	A	T	Y	V	N	D	S	F	D	A	T	P	P	A	I	V	N	S	T	V	T	T
GCA_000728495.1	Environment	North America	inlA_12	5	CC5	I	×	800	9	A-1	×	R	F	T	L	D	L	T	T	I	D	N	E	P	N	V	A	A	T	Y	V	N	D	S	F	D	A	T	P	P	A	I	V	N	S	T	V	T	T
GCA_000728505.1	Environment	North America	inlA_12	5	CC5	I	×	800	9	A-1	×	R	F	T	L	D	L	T	T	I	D	N	E	P	N	V	A	A	T	Y	V	N	D	S	F	D	A	T	P	P	A	I	V	N	S	T	V	T	T
GCA_000728525.1	Environment	North America	inlA_27	87	CC87	I	×	800	4	A-1	×	R	F	T	L	D	L	T	T	I	D	N	E	P	N	V	A	A	T	Y	V	N	D	S	F	D	A	T	P	P	E	I	V	N	S	T	V	T	T
GCA_000728565.1	Environment	North America	inlA_12	5	CC5	I	×	800	9	A-1	×	R	F	T	L	D	L	T	T	I	D	N	E	P	N	V	A	A	T	Y	V	N	D	S	F	D	A	T	P	P	A	I	V	N	S	T	V	T	T
GCA_000728585.1	Environment	North America	inlA_3	2	CC2	I	×	800	3	A-1	×	R	F	T	L	D	L	T	S	I	D	S	E	P	N	V	A	A	T	Y	V	N	D	S	F	D	A	T	P	P	E	I	V	N	S	T	V	T	T
GCA_000728595.1	Environment	North America	inlA_12	5	CC5	I	×	800	9	A-1	×	R	F	T	L	D	L	T	T	I	D	N	E	P	N	V	A	A	T	Y	V	N	D	S	F	D	A	T	P	P	A	I	V	N	S	T	V	T	T
GCA_000728615.1	Environment	North America	inlA_27	87	CC87	I	×	800	4	A-1	×	R	F	T	L	D	L	T	T	I	D	N	E	P	N	V	A	A	T	Y	V	N	D	S	F	D	A	T	P	P	E	I	V	N	S	T	V	T	T
GCA_000728645.1	Environment	North America	inlA_3	2	CC2	I	×	800	3	A-1	×	R	F	T	L	D	L	T	S	I	D	S	E	P	N	V	A	A	T	Y	V	N	D	S	F	D	A	T	P	P	E	I	V	N	S	T	V	T	T
GCA_000728665.1	Environment	North America	inlA_12	5	CC5	I	×	800	9	A-1	×	R	F	T	L	D	L	T	T	I	D	N	E	P	N	V	A	A	T	Y	V	N	D	S	F	D	A	T	P	P	A	I	V	N	S	T	V	T	T
GCA_000728675.1	Environment	North America	inlA_12	5	CC5	I	×	800	9	A-1	×	R	F	T	L	D	L	T	T	I	D	N	E	P	N	V	A	A	T	Y	V	N	D	S	F	D	A	T	P	P	A	I	V	N	S	T	V	T	T
GCA_000728685.1	Environment	North America	inlA_3	2	CC2	I	×	800	3	A-1	×	R	F	T	L	D	L	T	S	I	D	S	E	P	N	V	A	A	T	Y	V	N	D	S	F	D	A	T	P	P	E	I	V	N	S	T	V	T	T
GCA_000728725.1	Environment	North America	inlA_12	5	CC5	I	×	800	9	A-1	×	R	F	T	L	D	L	T	T	I	D	N	E	P	N	V	A	A	T	Y	V	N	D	S	F	D	A	T	P	P	A	I	V	N	S	T	V	T	T
GCA_000728745.1	Environment	North America	inlA_12	5	CC5	I	×	800	9	A-1	×	R	F	T	L	D	L	T	T	I	D	N	E	P	N	V	A	A	T	Y	V	N	D	S	F	D	A	T	P	P	A	I	V	N	S	T	V	T	T
GCA_000728765.1	Environment	North America	inlA_618	323	CC288	I	×	800	9	A-1	×	R	F	T	L	D	L	T	T	I	D	N	E	P	N	V	A	A	T	Y	V	N	D	S	F	D	A	T	P	P	A	I	V	N	S	T	V	T	T
GCA_000728775.1	Environment	North America	inlA_618	323	CC288	I	×	800	9	A-1	×	R	F	T	L	D	L	T	T	I	D	N	E	P	N	V	A	A	T	Y	V	N	D	S	F	D	A	T	P	P	A	I	V	N	S	T	V	T	T
GCA_000728805.1	Environment	North America	inlA_12	5	CC5	I	×	800	9	A-1	×	R	F	T	L	D	L	T	T	I	D	N	E	P	N	V	A	A	T	Y	V	N	D	S	F	D	A	T	P	P	A	I	V	N	S	T	V	T	T
GCA_000728825.1	Environment	North America	inlA_8	6	CC6	I	×	797	6	A-2	×	R	F	T	L	D	L	T	T	I	D	S	E	P	N	V	A	A	T	Y	I	N	D	S	L	D	A	T	P	P	E	I	V	N	S	T	V	T	T
GCA_000728845.1	Environment	North America	inlA_12	5	CC5	I	×	800	9	A-1	×	R	F	T	L	D	L	T	T	I	D	N	E	P	N	V	A	A	T	Y	V	N	D	S	F	D	A	T	P	P	A	I	V	N	S	T	V	T	T
GCA_000728855.1	Environment	North America	inlA_12	5	CC5	I	×	800	9	A-1	×	R	F	T	L	D	L	T	T	I	D	N	E	P	N	V	A	A	T	Y	V	N	D	S	F	D	A	T	P	P	A	I	V	N	S	T	V	T	T
GCA_000728885.1	Environment	North America	inlA_618	323	CC288	I	×	800	9	A-1	×	R	F	T	L	D	L	T	T	I	D	N	E	P	N	V	A	A	T	Y	V	N	D	S	F	D	A	T	P	P	A	I	V	N	S	T	V	T	T
GCA_000728905.1	Environment	North America	inlA_12	5	CC5	I	×	800	9	A-1	×	R	F	T	L	D	L	T	T	I	D	N	E	P	N	V	A	A	T	Y	V	N	D	S	F	D	A	T	P	P	A	I	V	N	S	T	V	T	T
GCA_000728925.1	Environment	North America	inlA_12	5	CC5	I	×	800	9	A-1	×	R	F	T	L	D	L	T	T	I	D	N	E	P	N	V	A	A	T	Y	V	N	D	S	F	D	A	T	P	P	A	I	V	N	S	T	V	T	T
GCA_000728935.1	Environment	North America	inlA_8	6	CC6	I	×	797	6	A-2	×	R	F	T	L	D	L	T	T	I	D	S	E	P	N	V	A	A	T	Y	I	N	D	S	L	D	A	T	P	P	E	I	V	N	S	T	V	T	T
GCA_000728945.1	Environment	North America	inlA_8	6	CC6	I	×	797	6	A-2	×	R	F	T	L	D	L	T	T	I	D	S	E	P	N	V	A	A	T	Y	I	N	D	S	L	D	A	T	P	P	E	I	V	N	S	T	V	T	T
GCA_000728975.1	Environment	North America	inlA_8	6	CC6	I	×	797	6	A-2	×	R	F	T	L	D	L	T	T	I	D	S	E	P	N	V	A	A	T	Y	I	N	D	S	L	D	A	T	P	P	E	I	V	N	S	T	V	T	T
GCA_000729005.1	Environment	North America	inlA_12	5	CC5	I	×	800	9	A-1	×	R	F	T	L	D	L	T	T	I	D	N	E	P	N	V	A	A	T	Y	V	N	D	S	F	D	A	T	P	P	A	I	V	N	S	T	V	T	T
GCA_000729015.1	Environment	North America	inlA_12	5	CC5	I	×	800	9	A-1	×	R	F	T	L	D	L	T	T	I	D	N	E	P	N	V	A	A	T	Y	V	N	D	S	F	D	A	T	P	P	A	I	V	N	S	T	V	T	T
GCA_000729045.2	Environment	North America	inlA_12	5	CC5	I	×	800	9	A-1	×	R	F	T	L	D	L	T	T	I	D	N	E	P	N	V	A	A	T	Y	V	N	D	S	F	D	A	T	P	P	A	I	V	N	S	T	V	T	T
GCA_000729055.1	Environment	North America	inlA_8	6	CC6	I	×	797	6	A-2	×	R	F	T	L	D	L	T	T	I	D	S	E	P	N	V	A	A	T	Y	I	N	D	S	L	D	A	T	P	P	E	I	V	N	S	T	V	T	T
GCA_000729075.1	Environment	North America	inlA_3	2	CC2	I	×	800	3	A-1	×	R	F	T	L	D	L	T	S	I	D	S	E	P	N	V	A	A	T	Y	V	N	D	S	F	D	A	T	P	P	E	I	V	N	S	T	V	T	T
GCA_000729095.1	Environment	North America	inlA_12	5	CC5	I	×	800	9	A-1	×	R	F	T	L	D	L	T	T	I	D	N	E	P	N	V	A	A	T	Y	V	N	D	S	F	D	A	T	P	P	A	I	V	N	S	T	V	T	T
GCA_000729125.1	Environment	North America	inlA_8	6	CC6	I	×	797	6	A-2	×	R	F	T	L	D	L	T	T	I	D	S	E	P	N	V	A	A	T	Y	I	N	D	S	L	D	A	T	P	P	E	I	V	N	S	T	V	T	T
GCA_000729135.1	Environment	North America	inlA_3	2	CC2	I	×	800	3	A-1	×	R	F	T	L	D	L	T	S	I	D	S	E	P	N	V	A	A	T	Y	V	N	D	S	F	D	A	T	P	P	E	I	V	N	S	T	V	T	T
GCA_000729145.1	Environment	North America	inlA_8	6	CC6	I	×	797	6	A-2	×	R	F	T	L	D	L	T	T	I	D	S	E	P	N	V	A	A	T	Y	I	N	D	S	L	D	A	T	P	P	E	I	V	N	S	T	V	T	T
GCA_000729185.1	Environment	North America	inlA_3	2	CC2	I	×	800	3	A-1	×	R	F	T	L	D	L	T	S	I	D	S	E	P	N	V	A	A	T	Y	V	N	D	S	F	D	A	T	P	P	E	I	V	N	S	T	V	T	T
GCA_000729195.1	Environment	North America	inlA_12	5	CC5	I	×	800	9	A-1	×	R	F	T	L	D	L	T	T	I	D	N	E	P	N	V	A	A	T	Y	V	N	D	S	F	D	A	T	P	P	A	I	V	N	S	T	V	T	T
GCA_000729225.1	Environment	North America	inlA_27	87	CC87	I	×	800	4	A-1	×	R	F	T	L	D	L	T	T	I	D	N	E	P	N	V	A	A	T	Y	V	N	D	S	F	D	A	T	P	P	E	I	V	N	S	T	V	T	T
GCA_000729235.1	Environment	North America	inlA_8	6	CC6	I	×	797	6	A-2	×	R	F	T	L	D	L	T	T	I	D	S	E	P	N	V	A	A	T	Y	I	N	D	S	L	D	A	T	P	P	E	I	V	N	S	T	V	T	T
GCA_000729245.1	Environment	North America	inlA_8	6	CC6	I	×	797	6	A-2	×	R	F	T	L	D	L	T	T	I	D	S	E	P	N	V	A	A	T	Y	I	N	D	S	L	D	A	T	P	P	E	I	V	N	S	T	V	T	T
GCA_000729285.1	Environment	North America	inlA_618	323	CC288	I	×	800	9	A-1	×	R	F	T	L	D	L	T	T	I	D	N	E	P	N	V	A	A	T	Y	V	N	D	S	F	D	A	T	P	P	A	I	V	N	S	T	V	T	T
GCA_000729305.1	Environment	North America	inlA_12	5	CC5	I	×	800	9	A-1	×	R	F	T	L	D	L	T	T	I	D	N	E	P	N	V	A	A	T	Y	V	N	D	S	F	D	A	T	P	P	A	I	V	N	S	T	V	T	T
GCA_000729325.1	Environment	North America	inlA_8	6	CC6	I	×	797	6	A-2	×	R	F	T	L	D	L	T	T	I	D	S	E	P	N	V	A	A	T	Y	I	N	D	S	L	D	A	T	P	P	E	I	V	N	S	T	V	T	T
GCA_000729345.1	Environment	North America	inlA_8	6	CC6	I	×	797	6	A-2	×	R	F	T	L	D	L	T	T	I	D	S	E	P	N	V	A	A	T	Y	I	N	D	S	L	D	A	T	P	P	E	I	V	N	S	T	V	T	T
GCA_000729355.1	Environment	North America	inlA_12	5	CC5	I	×	800	9	A-1	×	R	F	T	L	D	L	T	T	I	D	N	E	P	N	V	A	A	T	Y	V	N	D	S	F	D	A	T	P	P	A	I	V	N	S	T	V	T	T
GCA_000729385.1	Environment	North America	inlA_1196	5	CC5	I	×	800	298	A-1	×	R	F	T	L	D	L	T	T	I	D	N	E	P	N	V	A	A	T	Y	V	N	D	S	F	D	A	T	P	P	A	I	V	N	S	T	V	T	T
GCA_000729405.1	Environment	North America	inlA_27	87	CC87	I	×	800	4	A-1	×	R	F	T	L	D	L	T	T	I	D	N	E	P	N	V	A	A	T	Y	V	N	D	S	F	D	A	T	P	P	E	I	V	N	S	T	V	T	T
GCA_000729415.1	Environment	North America	inlA_59	635	CC635	II	×	800	40	A-1	×	R	F	T	L	D	L	T	T	I	D	S	A	A	N	A	T	A	T	H	V	N	N	S	F	D	P	K	P	P	D	L	M	S	P	T	V	S	T
GCA_000729445.1	Environment	North America	inlA_8	6	CC6	I	×	797	6	A-2	×	R	F	T	L	D	L	T	T	I	D	S	E	P	N	V	A	A	T	Y	I	N	D	S	L	D	A	T	P	P	E	I	V	N	S	T	V	T	T
GCA_000729465.1	Environment	North America	inlA_12	5	CC5	I	×	800	9	A-1	×	R	F	T	L	D	L	T	T	I	D	N	E	P	N	V	A	A	T	Y	V	N	D	S	F	D	A	T	P	P	A	I	V	N	S	T	V	T	T
GCA_000729475.1	Environment	North America	inlA_8	6	CC6	I	×	797	6	A-2	×	R	F	T	L	D	L	T	T	I	D	S	E	P	N	V	A	A	T	Y	I	N	D	S	L	D	A	T	P	P	E	I	V	N	S	T	V	T	T
GCA_000729485.1	Environment	North America	inlA_12	5	CC5	I	×	800	9	A-1	×	R	F	T	L	D	L	T	T	I	D	N	E	P	N	V	A	A	T	Y	V	N	D	S	F	D	A	T	P	P	A	I	V	N	S	T	V	T	T
GCA_000729505.1	Environment	North America	inlA_3	2	CC2	I	×	800	3	A-1	×	R	F	T	L	D	L	T	S	I	D	S	E	P	N	V	A	A	T	Y	V	N	D	S	F	D	A	T	P	P	E	I	V	N	S	T	V	T	T
GCA_000729545.1	Environment	North America	inlA_3	2	CC2	I	×	800	3	A-1	×	R	F	T	L	D	L	T	S	I	D	S	E	P	N	V	A	A	T	Y	V	N	D	S	F	D	A	T	P	P	E	I	V	N	S	T	V	T	T
GCA_000729555.1	Environment	North America	inlA_12	5	CC5	I	×	800	9	A-1	×	R	F	T	L	D	L	T	T	I	D	N	E	P	N	V	A	A	T	Y	V	N	D	S	F	D	A	T	P	P	A	I	V	N	S	T	V	T	T
GCA_000729565.1	Environment	North America	inlA_1137	635	CC635	II	√	561	255	B-repeat	√	#N/A	#N/A	#N/A	#N/A	#N/A	#N/A	#N/A	#N/A	#N/A	#N/A	#N/A	#N/A	#N/A	#N/A	#N/A	#N/A	#N/A	#N/A	#N/A	#N/A	#N/A	#N/A	#N/A	#N/A	#N/A	#N/A	#N/A	#N/A	#N/A	#N/A	#N/A	#N/A	#N/A	#N/A	#N/A	#N/A	#N/A	#N/A
GCA_000729595.1	Environment	North America	inlA_133	296	CC88	I	×	800	71	A-1	×	R	F	T	L	D	L	T	T	I	D	N	E	P	N	V	A	A	T	Y	V	N	N	S	F	D	A	T	P	P	E	I	V	N	S	T	V	T	T
GCA_000729625.1	Environment	North America	inlA_1137	635	CC635	II	√	561	255	B-repeat	√	#N/A	#N/A	#N/A	#N/A	#N/A	#N/A	#N/A	#N/A	#N/A	#N/A	#N/A	#N/A	#N/A	#N/A	#N/A	#N/A	#N/A	#N/A	#N/A	#N/A	#N/A	#N/A	#N/A	#N/A	#N/A	#N/A	#N/A	#N/A	#N/A	#N/A	#N/A	#N/A	#N/A	#N/A	#N/A	#N/A	#N/A	#N/A
GCA_000729645.1	Environment	North America	inlA_1137	635	CC635	II	√	561	255	B-repeat	√	#N/A	#N/A	#N/A	#N/A	#N/A	#N/A	#N/A	#N/A	#N/A	#N/A	#N/A	#N/A	#N/A	#N/A	#N/A	#N/A	#N/A	#N/A	#N/A	#N/A	#N/A	#N/A	#N/A	#N/A	#N/A	#N/A	#N/A	#N/A	#N/A	#N/A	#N/A	#N/A	#N/A	#N/A	#N/A	#N/A	#N/A	#N/A
GCA_000729665.1	Environment	North America	inlA_12	1330	CC5	I	×	800	9	A-1	×	R	F	T	L	D	L	T	T	I	D	N	E	P	N	V	A	A	T	Y	V	N	D	S	F	D	A	T	P	P	A	I	V	N	S	T	V	T	T
GCA_000729685.1	Environment	North America	inlA_12	5	CC5	I	×	800	9	A-1	×	R	F	T	L	D	L	T	T	I	D	N	E	P	N	V	A	A	T	Y	V	N	D	S	F	D	A	T	P	P	A	I	V	N	S	T	V	T	T
GCA_000729705.1	Environment	North America	inlA_3	2	CC2	I	×	800	3	A-1	×	R	F	T	L	D	L	T	S	I	D	S	E	P	N	V	A	A	T	Y	V	N	D	S	F	D	A	T	P	P	E	I	V	N	S	T	V	T	T
GCA_000743465.1	Unknown	Unknown	inlA_2	107	CC7	II	×	800	2	A-1	×	K	F	A	L	D	L	T	T	I	D	N	A	A	N	A	A	A	T	H	V	N	N	S	F	E	P	T	P	P	E	L	M	S	P	T	V	S	T
GCA_000746625.1	Human	Europe	inlA_10	551	CC8	II	×	800	7	A-1	×	K	F	T	L	D	L	T	T	I	D	N	A	A	N	A	T	A	T	H	V	N	N	S	F	D	P	T	P	P	E	L	M	S	P	T	V	T	T
GCA_000764125.1	Environment	North America	inlA_8	6	CC6	I	×	797	6	A-2	×	R	F	T	L	D	L	T	T	I	D	S	E	P	N	V	A	A	T	Y	I	N	D	S	L	D	A	T	P	P	E	I	V	N	S	T	V	T	T
GCA_000764145.1	Environment	North America	inlA_3	2	CC2	I	×	800	3	A-1	×	R	F	T	L	D	L	T	S	I	D	S	E	P	N	V	A	A	T	Y	V	N	D	S	F	D	A	T	P	P	E	I	V	N	S	T	V	T	T
GCA_000787895.1	Environment	North America	inlA_63	399	CC14	II	×	800	15	A-1	×	R	F	A	V	N	L	T	T	L	D	S	A	A	N	A	T	A	T	H	V	N	D	S	F	E	P	T	P	P	D	L	M	S	P	T	V	S	T
GCA_000787905.1	Environment	North America	inlA_49	121	CC121	II	√	491	37	IR	√	#N/A	#N/A	#N/A	#N/A	#N/A	#N/A	#N/A	#N/A	#N/A	#N/A	#N/A	#N/A	#N/A	#N/A	#N/A	#N/A	#N/A	#N/A	#N/A	#N/A	#N/A	#N/A	#N/A	#N/A	#N/A	#N/A	#N/A	#N/A	#N/A	#N/A	#N/A	#N/A	#N/A	#N/A	#N/A	#N/A	#N/A	#N/A
GCA_000787915.1	Environment	North America	inlA_14	29	CC29	II	×	800	11	A-1	×	K	F	A	V	N	L	T	T	L	D	S	A	A	N	A	A	A	T	Y	I	N	D	S	L	D	A	T	P	P	E	L	M	N	S	T	V	T	T
GCA_000787925.1	Human	North America	inlA_14	29	CC29	II	×	800	11	A-1	×	K	F	A	V	N	L	T	T	L	D	S	A	A	N	A	A	A	T	Y	I	N	D	S	L	D	A	T	P	P	E	L	M	N	S	T	V	T	T
GCA_000800335.1	Unknown	Asia	inlA_3	1	CC1	I	×	800	3	A-1	×	R	F	T	L	D	L	T	S	I	D	S	E	P	N	V	A	A	T	Y	V	N	D	S	F	D	A	T	P	P	E	I	V	N	S	T	V	T	T
GCA_000801375.1	Human	Asia	inlA_13	8	CC8	II	×	800	10	A-1	×	K	F	T	L	D	L	T	T	I	D	N	A	A	N	A	T	A	T	H	V	N	N	S	F	D	P	T	P	P	E	L	M	S	P	T	V	T	T
GCA_000801385.1	Human	Asia	inlA_2	7	CC7	II	×	800	2	A-1	×	K	F	A	L	D	L	T	T	I	D	N	A	A	N	A	A	A	T	H	V	N	N	S	F	E	P	T	P	P	E	L	M	S	P	T	V	S	T
GCA_000801395.1	Human	Asia	inlA_1197	3	CC3	I	×	800	250	A-1	×	R	F	T	L	D	L	T	T	I	D	N	E	P	N	V	A	A	T	Y	V	N	D	S	F	D	A	T	P	P	A	I	V	N	S	T	V	T	T
GCA_000801405.1	Unknown	Asia	inlA_26	381	CC155	II	×	800	19	A-1	×	K	F	A	V	N	L	T	T	L	D	S	A	A	N	A	T	V	T	H	V	D	D	S	F	D	A	T	P	P	E	L	M	S	P	T	I	T	T
GCA_000801455.1	Human	Asia	inlA_47	9	CC9	II	√	576	36	B-repeat	√	#N/A	#N/A	#N/A	#N/A	#N/A	#N/A	#N/A	#N/A	#N/A	#N/A	#N/A	#N/A	#N/A	#N/A	#N/A	#N/A	#N/A	#N/A	#N/A	#N/A	#N/A	#N/A	#N/A	#N/A	#N/A	#N/A	#N/A	#N/A	#N/A	#N/A	#N/A	#N/A	#N/A	#N/A	#N/A	#N/A	#N/A	#N/A
GCA_000801475.1	Human	Asia	inlA_27	87	CC87	I	×	800	4	A-1	×	R	F	T	L	D	L	T	T	I	D	N	E	P	N	V	A	A	T	Y	V	N	D	S	F	D	A	T	P	P	E	I	V	N	S	T	V	T	T
GCA_000801485.1	Human	Asia	inlA_20	3	CC3	I	×	800	9	A-1	×	R	F	T	L	D	L	T	T	I	D	N	E	P	N	V	A	A	T	Y	V	N	D	S	F	D	A	T	P	P	A	I	V	N	S	T	V	T	T
GCA_000801515.1	Human	Asia	inlA_12	1324	CC5	I	×	800	9	A-1	×	R	F	T	L	D	L	T	T	I	D	N	E	P	N	V	A	A	T	Y	V	N	D	S	F	D	A	T	P	P	A	I	V	N	S	T	V	T	T
GCA_000801525.1	Human	Asia	inlA_25	91	CC14	II	×	800	18	A-1	×	K	F	A	V	N	L	T	T	L	D	S	A	A	N	A	T	V	T	H	V	N	N	S	F	E	P	T	P	P	D	L	M	S	P	T	I	T	T
GCA_000801555.1	Human	Asia	inlA_87	29	CC29	II	×	800	53	A-1	×	K	F	A	V	N	L	T	T	L	D	S	A	A	N	A	A	A	T	H	V	N	N	S	F	E	P	T	P	P	D	L	M	N	S	T	I	T	T
GCA_000801575.1	Human	Asia	inlA_27	87	CC87	I	×	800	4	A-1	×	R	F	T	L	D	L	T	T	I	D	N	E	P	N	V	A	A	T	Y	V	N	D	S	F	D	A	T	P	P	E	I	V	N	S	T	V	T	T
GCA_000801595.1	Human	Asia	inlA_33	391	CC89	II	×	797	25	A-2	×	R	F	T	V	N	L	T	T	L	D	S	A	A	N	A	T	A	T	H	V	N	N	S	F	D	P	T	P	A	D	L	M	S	P	T	I	T	T
GCA_000804465.1	Food	Asia	inlA_3	2	CC2	I	×	800	3	A-1	×	R	F	T	L	D	L	T	S	I	D	S	E	P	N	V	A	A	T	Y	V	N	D	S	F	D	A	T	P	P	E	I	V	N	S	T	V	T	T
GCA_000806395.1	Environment	Asia	inlA_3	328	CC1	I	×	800	3	A-1	×	R	F	T	L	D	L	T	S	I	D	S	E	P	N	V	A	A	T	Y	V	N	D	S	F	D	A	T	P	P	E	I	V	N	S	T	V	T	T
GCA_000806405.1	Human	Asia	inlA_3	328	CC1	I	×	800	3	A-1	×	R	F	T	L	D	L	T	S	I	D	S	E	P	N	V	A	A	T	Y	V	N	D	S	F	D	A	T	P	P	E	I	V	N	S	T	V	T	T
GCA_000806455.1	Environment	Asia	inlA_3	328	CC1	I	×	800	3	A-1	×	R	F	T	L	D	L	T	S	I	D	S	E	P	N	V	A	A	T	Y	V	N	D	S	F	D	A	T	P	P	E	I	V	N	S	T	V	T	T
GCA_000808055.1	Human	Europe	inlA_8	6	CC6	I	×	797	6	A-2	×	R	F	T	L	D	L	T	T	I	D	S	E	P	N	V	A	A	T	Y	I	N	D	S	L	D	A	T	P	P	E	I	V	N	S	T	V	T	T
GCA_000808125.1	Human	Europe	inlA_98	177	CC177	II	×	800	58	A-1	×	R	F	T	L	N	L	T	T	L	D	S	A	A	N	A	A	A	T	H	V	N	N	S	F	E	P	T	P	P	D	L	M	S	P	T	I	T	T
GCA_000808135.1	Human	Europe	inlA_98	177	CC177	II	×	800	58	A-1	×	R	F	T	L	N	L	T	T	L	D	S	A	A	N	A	A	A	T	H	V	N	N	S	F	E	P	T	P	P	D	L	M	S	P	T	I	T	T
GCA_000814545.1	Environment	Europe	inlA_49	121	CC121	II	√	491	37	IR	√	#N/A	#N/A	#N/A	#N/A	#N/A	#N/A	#N/A	#N/A	#N/A	#N/A	#N/A	#N/A	#N/A	#N/A	#N/A	#N/A	#N/A	#N/A	#N/A	#N/A	#N/A	#N/A	#N/A	#N/A	#N/A	#N/A	#N/A	#N/A	#N/A	#N/A	#N/A	#N/A	#N/A	#N/A	#N/A	#N/A	#N/A	#N/A
GCA_000814555.1	Environment	Europe	inlA_40	31	CC31	II	√	188	253	LRR	√	#N/A	#N/A	#N/A	#N/A	#N/A	#N/A	#N/A	#N/A	#N/A	#N/A	#N/A	#N/A	#N/A	#N/A	#N/A	#N/A	#N/A	#N/A	#N/A	#N/A	#N/A	#N/A	#N/A	#N/A	#N/A	#N/A	#N/A	#N/A	#N/A	#N/A	#N/A	#N/A	#N/A	#N/A	#N/A	#N/A	#N/A	#N/A
GCA_000814565.1	Environment	Europe	inlA_49	121	CC121	II	√	491	37	IR	√	#N/A	#N/A	#N/A	#N/A	#N/A	#N/A	#N/A	#N/A	#N/A	#N/A	#N/A	#N/A	#N/A	#N/A	#N/A	#N/A	#N/A	#N/A	#N/A	#N/A	#N/A	#N/A	#N/A	#N/A	#N/A	#N/A	#N/A	#N/A	#N/A	#N/A	#N/A	#N/A	#N/A	#N/A	#N/A	#N/A	#N/A	#N/A
GCA_000814575.1	Environment	Europe	inlA_49	121	CC121	II	√	491	37	IR	√	#N/A	#N/A	#N/A	#N/A	#N/A	#N/A	#N/A	#N/A	#N/A	#N/A	#N/A	#N/A	#N/A	#N/A	#N/A	#N/A	#N/A	#N/A	#N/A	#N/A	#N/A	#N/A	#N/A	#N/A	#N/A	#N/A	#N/A	#N/A	#N/A	#N/A	#N/A	#N/A	#N/A	#N/A	#N/A	#N/A	#N/A	#N/A
GCA_000814625.1	Environment	Europe	inlA_49	121	CC121	II	√	491	37	IR	√	#N/A	#N/A	#N/A	#N/A	#N/A	#N/A	#N/A	#N/A	#N/A	#N/A	#N/A	#N/A	#N/A	#N/A	#N/A	#N/A	#N/A	#N/A	#N/A	#N/A	#N/A	#N/A	#N/A	#N/A	#N/A	#N/A	#N/A	#N/A	#N/A	#N/A	#N/A	#N/A	#N/A	#N/A	#N/A	#N/A	#N/A	#N/A
GCA_000950775.1	Human	Europe	inlA_7	4	CC4	I	×	800	5	A-1	×	R	F	T	L	D	L	T	T	I	D	N	E	P	N	V	A	A	T	Y	V	N	D	S	F	D	A	T	P	P	E	I	V	N	S	T	V	T	T
GCA_000951975.1	Environment	Europe	inlA_1	204	CC204	II	×	800	1	A-1	×	K	F	T	V	N	L	T	T	I	D	S	A	A	N	A	T	V	T	H	V	N	N	S	F	D	A	T	P	P	E	L	M	S	P	T	V	S	T
GCA_000955685.1	Environment	Europe	inlA_12	5	CC5	I	×	800	9	A-1	×	R	F	T	L	D	L	T	T	I	D	N	E	P	N	V	A	A	T	Y	V	N	D	S	F	D	A	T	P	P	A	I	V	N	S	T	V	T	T
GCA_000955695.1	Environment	Europe	inlA_12	5	CC5	I	×	800	9	A-1	×	R	F	T	L	D	L	T	T	I	D	N	E	P	N	V	A	A	T	Y	V	N	D	S	F	D	A	T	P	P	A	I	V	N	S	T	V	T	T
GCA_000960145.1	Environment	Europe	inlA_15	37	CC37	II	×	800	12	A-1	×	K	F	A	V	N	L	T	T	L	D	S	A	A	N	A	A	A	T	Y	I	N	D	S	L	D	A	T	P	P	D	L	M	N	S	T	V	T	T
GCA_000960155.1	Environment	Europe	inlA_3	1	CC1	I	×	800	3	A-1	×	R	F	T	L	D	L	T	S	I	D	S	E	P	N	V	A	A	T	Y	V	N	D	S	F	D	A	T	P	P	E	I	V	N	S	T	V	T	T
GCA_000960445.1	Environment	Europe	inlA_12	5	CC5	I	×	800	9	A-1	×	R	F	T	L	D	L	T	T	I	D	N	E	P	N	V	A	A	T	Y	V	N	D	S	F	D	A	T	P	P	A	I	V	N	S	T	V	T	T
GCA_000960455.1	Environment	Europe	inlA_12	5	CC5	I	×	800	9	A-1	×	R	F	T	L	D	L	T	T	I	D	N	E	P	N	V	A	A	T	Y	V	N	D	S	F	D	A	T	P	P	A	I	V	N	S	T	V	T	T
GCA_000960575.1	Environment	Europe	inlA_12	5	CC5	I	×	800	9	A-1	×	R	F	T	L	D	L	T	T	I	D	N	E	P	N	V	A	A	T	Y	V	N	D	S	F	D	A	T	P	P	A	I	V	N	S	T	V	T	T
GCA_000960815.1	Environment	Europe	inlA_12	5	CC5	I	×	800	9	A-1	×	R	F	T	L	D	L	T	T	I	D	N	E	P	N	V	A	A	T	Y	V	N	D	S	F	D	A	T	P	P	A	I	V	N	S	T	V	T	T
GCA_000970525.1	Environment	Europe	inlA_49	121	CC121	II	√	491	37	IR	√	#N/A	#N/A	#N/A	#N/A	#N/A	#N/A	#N/A	#N/A	#N/A	#N/A	#N/A	#N/A	#N/A	#N/A	#N/A	#N/A	#N/A	#N/A	#N/A	#N/A	#N/A	#N/A	#N/A	#N/A	#N/A	#N/A	#N/A	#N/A	#N/A	#N/A	#N/A	#N/A	#N/A	#N/A	#N/A	#N/A	#N/A	#N/A
GCA_000972995.1	Environment	Europe	inlA_15	37	CC37	II	×	800	12	A-1	×	K	F	A	V	N	L	T	T	L	D	S	A	A	N	A	A	A	T	Y	I	N	D	S	L	D	A	T	P	P	D	L	M	N	S	T	V	T	T
GCA_000973005.1	Environment	Europe	inlA_155	21	CC21	II	×	800	7	A-1	×	K	F	T	L	D	L	T	T	I	D	N	A	A	N	A	T	A	T	H	V	N	N	S	F	D	P	T	P	P	E	L	M	S	P	T	V	T	T
GCA_000974325.1	Unknown	North America	inlA_3	1	CC1	I	×	800	3	A-1	×	R	F	T	L	D	L	T	S	I	D	S	E	P	N	V	A	A	T	Y	V	N	D	S	F	D	A	T	P	P	E	I	V	N	S	T	V	T	T
GCA_000974345.1	Unknown	Asia	inlA_3	1	CC1	I	×	800	3	A-1	×	R	F	T	L	D	L	T	S	I	D	S	E	P	N	V	A	A	T	Y	V	N	D	S	F	D	A	T	P	P	E	I	V	N	S	T	V	T	T
GCA_000978685.1	Environment	Europe	inlA_47	9	CC9	II	√	576	36	B-repeat	√	#N/A	#N/A	#N/A	#N/A	#N/A	#N/A	#N/A	#N/A	#N/A	#N/A	#N/A	#N/A	#N/A	#N/A	#N/A	#N/A	#N/A	#N/A	#N/A	#N/A	#N/A	#N/A	#N/A	#N/A	#N/A	#N/A	#N/A	#N/A	#N/A	#N/A	#N/A	#N/A	#N/A	#N/A	#N/A	#N/A	#N/A	#N/A
GCA_000987705.1	Food	Europe	inlA_31	59	CC59	I	×	800	23	A-1	×	R	F	T	L	D	L	T	T	I	D	S	E	P	N	V	A	A	T	Y	V	N	N	S	F	D	A	T	P	P	E	I	V	N	S	T	V	T	T
GCA_001005925.2	Food	North America	inlA_12	5	CC5	I	×	800	9	A-1	×	R	F	T	L	D	L	T	T	I	D	N	E	P	N	V	A	A	T	Y	V	N	D	S	F	D	A	T	P	P	A	I	V	N	S	T	V	T	T
GCA_001005985.1	Unknown	Unknown	inlA_15	37	CC37	II	×	800	12	A-1	×	K	F	A	V	N	L	T	T	L	D	S	A	A	N	A	A	A	T	Y	I	N	D	S	L	D	A	T	P	P	D	L	M	N	S	T	V	T	T
GCA_001012875.1	Food	North America	inlA_91	321	CC321	II	√	699	55	B-repeat	√	#N/A	#N/A	#N/A	#N/A	#N/A	#N/A	#N/A	#N/A	#N/A	#N/A	#N/A	#N/A	#N/A	#N/A	#N/A	#N/A	#N/A	#N/A	#N/A	#N/A	#N/A	#N/A	#N/A	#N/A	#N/A	#N/A	#N/A	#N/A	#N/A	#N/A	#N/A	#N/A	#N/A	#N/A	#N/A	#N/A	#N/A	#N/A
GCA_001027065.1	Human	North America	inlA_14	378	CC19	II	×	800	11	A-1	×	K	F	A	V	N	L	T	T	L	D	S	A	A	N	A	A	A	T	Y	I	N	D	S	L	D	A	T	P	P	E	L	M	N	S	T	V	T	T
GCA_001027085.1	Human	North America	inlA_2	7	CC7	II	×	800	2	A-1	×	K	F	A	L	D	L	T	T	I	D	N	A	A	N	A	A	A	T	H	V	N	N	S	F	E	P	T	P	P	E	L	M	S	P	T	V	S	T
GCA_001027125.1	Human	North America	inlA_14	29	CC29	II	×	800	11	A-1	×	K	F	A	V	N	L	T	T	L	D	S	A	A	N	A	A	A	T	Y	I	N	D	S	L	D	A	T	P	P	E	L	M	N	S	T	V	T	T
GCA_001027165.1	Human	North America	inlA_12	5	CC5	I	×	800	9	A-1	×	R	F	T	L	D	L	T	T	I	D	N	E	P	N	V	A	A	T	Y	V	N	D	S	F	D	A	T	P	P	A	I	V	N	S	T	V	T	T
GCA_001027205.1	Human	North America	inlA_2	7	CC7	II	×	800	2	A-1	×	K	F	A	L	D	L	T	T	I	D	N	A	A	N	A	A	A	T	H	V	N	N	S	F	E	P	T	P	P	E	L	M	S	P	T	V	S	T
GCA_001027245.1	Human	North America	inlA_2	561	CC7	II	×	800	2	A-1	×	K	F	A	L	D	L	T	T	I	D	N	A	A	N	A	A	A	T	H	V	N	N	S	F	E	P	T	P	P	E	L	M	S	P	T	V	S	T
GCA_001047715.2	Food	North America	inlA_4	382	CC183	I	×	800	4	A-1	×	R	F	T	L	D	L	T	T	I	D	N	E	P	N	V	A	A	T	Y	V	N	D	S	F	D	A	T	P	P	E	I	V	N	S	T	V	T	T
GCA_001188025.2	Food	North America	inlA_8	6	CC6	I	×	797	6	A-2	×	R	F	T	L	D	L	T	T	I	D	S	E	P	N	V	A	A	T	Y	I	N	D	S	L	D	A	T	P	P	E	I	V	N	S	T	V	T	T
GCA_001188045.2	Environment	North America	inlA_16	288	CC288	I	×	800	13	A-1	×	R	F	T	L	D	L	T	T	I	D	N	E	P	N	V	A	A	T	Y	V	N	D	S	F	D	A	T	P	P	E	I	V	N	S	T	V	T	T
GCA_001188655.1	Unknown	Oceania	inlA_30	202	CC69	III	×	800	22	A-1	×	R	L	T	L	D	L	T	S	I	D	N	A	A	N	A	A	A	T	Y	V	N	D	S	F	D	A	T	S	P	E	I	V	N	S	T	V	T	T
GCA_001257495.1	Food	North America	inlA_4	382	CC183	I	×	800	4	A-1	×	R	F	T	L	D	L	T	T	I	D	N	E	P	N	V	A	A	T	Y	V	N	D	S	F	D	A	T	P	P	E	I	V	N	S	T	V	T	T
GCA_001257505.1	Food	North America	inlA_4	382	CC183	I	×	800	4	A-1	×	R	F	T	L	D	L	T	T	I	D	N	E	P	N	V	A	A	T	Y	V	N	D	S	F	D	A	T	P	P	E	I	V	N	S	T	V	T	T
GCA_001257515.1	Food	North America	inlA_4	382	CC183	I	×	800	4	A-1	×	R	F	T	L	D	L	T	T	I	D	N	E	P	N	V	A	A	T	Y	V	N	D	S	F	D	A	T	P	P	E	I	V	N	S	T	V	T	T
GCA_001257525.1	Food	North America	inlA_4	382	CC183	I	×	800	4	A-1	×	R	F	T	L	D	L	T	T	I	D	N	E	P	N	V	A	A	T	Y	V	N	D	S	F	D	A	T	P	P	E	I	V	N	S	T	V	T	T
GCA_001257575.1	Food	North America	inlA_4	382	CC183	I	×	800	4	A-1	×	R	F	T	L	D	L	T	T	I	D	N	E	P	N	V	A	A	T	Y	V	N	D	S	F	D	A	T	P	P	E	I	V	N	S	T	V	T	T
GCA_001257585.1	Food	North America	inlA_4	382	CC183	I	×	800	4	A-1	×	R	F	T	L	D	L	T	T	I	D	N	E	P	N	V	A	A	T	Y	V	N	D	S	F	D	A	T	P	P	E	I	V	N	S	T	V	T	T
GCA_001257595.1	Food	North America	inlA_4	382	CC183	I	×	800	4	A-1	×	R	F	T	L	D	L	T	T	I	D	N	E	P	N	V	A	A	T	Y	V	N	D	S	F	D	A	T	P	P	E	I	V	N	S	T	V	T	T
GCA_001257635.1	Food	North America	inlA_4	382	CC183	I	×	800	4	A-1	×	R	F	T	L	D	L	T	T	I	D	N	E	P	N	V	A	A	T	Y	V	N	D	S	F	D	A	T	P	P	E	I	V	N	S	T	V	T	T
GCA_001257675.2	Food	North America	inlA_4	382	CC183	I	×	800	4	A-1	×	R	F	T	L	D	L	T	T	I	D	N	E	P	N	V	A	A	T	Y	V	N	D	S	F	D	A	T	P	P	E	I	V	N	S	T	V	T	T
GCA_001262395.1	Human	Europe	inlA_59	124	CC124	II	×	800	40	A-1	×	R	F	T	L	D	L	T	T	I	D	S	A	A	N	A	T	A	T	H	V	N	N	S	F	D	P	K	P	P	D	L	M	S	P	T	V	S	T
GCA_001273505.2	Food	North America	inlA_4	382	CC183	I	×	800	4	A-1	×	R	F	T	L	D	L	T	T	I	D	N	E	P	N	V	A	A	T	Y	V	N	D	S	F	D	A	T	P	P	E	I	V	N	S	T	V	T	T
GCA_001273535.2	Food	North America	inlA_4	382	CC183	I	×	800	4	A-1	×	R	F	T	L	D	L	T	T	I	D	N	E	P	N	V	A	A	T	Y	V	N	D	S	F	D	A	T	P	P	E	I	V	N	S	T	V	T	T
GCA_001280245.1	Food	Europe	inlA_233	642	CC8	II	×	800	7	A-1	×	K	F	T	L	D	L	T	T	I	D	N	A	A	N	A	T	A	T	H	V	N	N	S	F	D	P	T	P	P	E	L	M	S	P	T	V	T	T
GCA_001302385.1	Food	Europe	inlA_32	18	CC18	II	×	800	24	A-1	×	K	F	T	L	D	L	T	T	I	D	N	A	A	N	A	T	V	T	H	V	N	N	S	F	D	A	T	P	P	E	L	M	S	P	T	V	S	T
GCA_001302395.1	Food	Europe	inlA_15	37	CC37	II	×	800	12	A-1	×	K	F	A	V	N	L	T	T	L	D	S	A	A	N	A	A	A	T	Y	I	N	D	S	L	D	A	T	P	P	D	L	M	N	S	T	V	T	T
GCA_001317555.2	Food	South America	inlA_1	9	CC9	II	×	800	1	A-1	×	K	F	T	V	N	L	T	T	I	D	S	A	A	N	A	T	V	T	H	V	N	N	S	F	D	A	T	P	P	E	L	M	S	P	T	V	S	T
GCA_001342195.2	Food	South America	inlA_3	2	CC2	I	×	800	3	A-1	×	R	F	T	L	D	L	T	S	I	D	S	E	P	N	V	A	A	T	Y	V	N	D	S	F	D	A	T	P	P	E	I	V	N	S	T	V	T	T
GCA_001399895.1	Food	Europe	inlA_38	14	CC14	II	×	800	30	A-1	×	R	F	A	V	N	L	T	T	L	D	S	A	A	N	A	A	A	T	Y	I	N	D	S	L	D	A	T	P	P	E	L	M	N	S	T	V	T	T
GCA_001399905.1	Unknown	Europe	inlA_20	3	CC3	I	×	800	9	A-1	×	R	F	T	L	D	L	T	T	I	D	N	E	P	N	V	A	A	T	Y	V	N	D	S	F	D	A	T	P	P	A	I	V	N	S	T	V	T	T
GCA_900162275.1	Environment	Oceania	inlA_1157	399	CC14	II	√	327	265	LRR	√	#N/A	#N/A	#N/A	#N/A	#N/A	#N/A	#N/A	#N/A	#N/A	#N/A	#N/A	#N/A	#N/A	#N/A	#N/A	#N/A	#N/A	#N/A	#N/A	#N/A	#N/A	#N/A	#N/A	#N/A	#N/A	#N/A	#N/A	#N/A	#N/A	#N/A	#N/A	#N/A	#N/A	#N/A	#N/A	#N/A	#N/A	#N/A
GCA_001432365.1	Food	North America	inlA_124	360	CC14	II	×	800	67	A-1	×	K	F	T	V	N	L	T	T	I	D	S	A	A	N	A	T	V	T	H	V	N	N	S	F	D	A	T	P	P	D	L	M	S	P	T	V	S	T
GCA_001447225.1	Unknown	Europe	inlA_3	495	CC1	I	×	800	3	A-1	×	R	F	T	L	D	L	T	S	I	D	S	E	P	N	V	A	A	T	Y	V	N	D	S	F	D	A	T	P	P	E	I	V	N	S	T	V	T	T
GCA_001454845.1	Food	Europe	inlA_3	73	CC1	I	×	800	3	A-1	×	R	F	T	L	D	L	T	S	I	D	S	E	P	N	V	A	A	T	Y	V	N	D	S	F	D	A	T	P	P	E	I	V	N	S	T	V	T	T
GCA_001454865.1	Food	Europe	inlA_24	71	CC131	III	×	800	17	A-1	×	R	L	T	L	D	L	T	S	I	D	N	E	P	N	V	A	A	T	H	V	N	D	N	F	D	A	T	P	P	E	I	V	N	S	T	V	T	M
GCA_001454885.1	Animal	North America	inlA_24	71	CC131	III	×	800	17	A-1	×	R	L	T	L	D	L	T	S	I	D	N	E	P	N	V	A	A	T	H	V	N	D	N	F	D	A	T	P	P	E	I	V	N	S	T	V	T	M
GCA_001454905.1	Animal	North America	inlA_3	2	CC2	I	×	800	3	A-1	×	R	F	T	L	D	L	T	S	I	D	S	E	P	N	V	A	A	T	Y	V	N	D	S	F	D	A	T	P	P	E	I	V	N	S	T	V	T	T
GCA_001454925.1	Unknown	Unknown	inlA_3	290	CC2	I	×	800	3	A-1	×	R	F	T	L	D	L	T	S	I	D	S	E	P	N	V	A	A	T	Y	V	N	D	S	F	D	A	T	P	P	E	I	V	N	S	T	V	T	T
GCA_001463975.1	Food	Europe	inlA_3	1	CC1	I	×	800	3	A-1	×	R	F	T	L	D	L	T	S	I	D	S	E	P	N	V	A	A	T	Y	V	N	D	S	F	D	A	T	P	P	E	I	V	N	S	T	V	T	T
GCA_001463985.1	Environment	Oceania	inlA_3	1	CC1	I	×	800	3	A-1	×	R	F	T	L	D	L	T	S	I	D	S	E	P	N	V	A	A	T	Y	V	N	D	S	F	D	A	T	P	P	E	I	V	N	S	T	V	T	T
GCA_001463995.1	Environment	Oceania	inlA_44	9	CC9	II	√	684	33	B-repeat	√	#N/A	#N/A	#N/A	#N/A	#N/A	#N/A	#N/A	#N/A	#N/A	#N/A	#N/A	#N/A	#N/A	#N/A	#N/A	#N/A	#N/A	#N/A	#N/A	#N/A	#N/A	#N/A	#N/A	#N/A	#N/A	#N/A	#N/A	#N/A	#N/A	#N/A	#N/A	#N/A	#N/A	#N/A	#N/A	#N/A	#N/A	#N/A
GCA_001465135.2	Food	Europe	inlA_44	9	CC9	II	√	684	33	B-repeat	√	#N/A	#N/A	#N/A	#N/A	#N/A	#N/A	#N/A	#N/A	#N/A	#N/A	#N/A	#N/A	#N/A	#N/A	#N/A	#N/A	#N/A	#N/A	#N/A	#N/A	#N/A	#N/A	#N/A	#N/A	#N/A	#N/A	#N/A	#N/A	#N/A	#N/A	#N/A	#N/A	#N/A	#N/A	#N/A	#N/A	#N/A	#N/A
GCA_001466015.1	Unknown	Unknown	inlA_2	7	CC7	II	×	800	2	A-1	×	K	F	A	L	D	L	T	T	I	D	N	A	A	N	A	A	A	T	H	V	N	N	S	F	E	P	T	P	P	E	L	M	S	P	T	V	S	T
GCA_001466025.1	Food	Unknown	inlA_12	5	CC5	I	×	800	9	A-1	×	R	F	T	L	D	L	T	T	I	D	N	E	P	N	V	A	A	T	Y	V	N	D	S	F	D	A	T	P	P	A	I	V	N	S	T	V	T	T
GCA_001466035.1	Unknown	Unknown	inlA_22	11	CC11	II	×	800	15	A-1	×	R	F	A	V	N	L	T	T	L	D	S	A	A	N	A	T	A	T	H	V	N	D	S	F	E	P	T	P	P	D	L	M	S	P	T	V	S	T
GCA_001466075.1	Unknown	Unknown	inlA_22	11	CC11	II	×	800	15	A-1	×	R	F	A	V	N	L	T	T	L	D	S	A	A	N	A	T	A	T	H	V	N	D	S	F	E	P	T	P	P	D	L	M	S	P	T	V	S	T
GCA_001466095.1	Unknown	Unknown	inlA_22	11	CC11	II	×	800	15	A-1	×	R	F	A	V	N	L	T	T	L	D	S	A	A	N	A	T	A	T	H	V	N	D	S	F	E	P	T	P	P	D	L	M	S	P	T	V	S	T
GCA_001466115.1	Unknown	Unknown	inlA_22	1216	CC11	II	×	800	15	A-1	×	R	F	A	V	N	L	T	T	L	D	S	A	A	N	A	T	A	T	H	V	N	D	S	F	E	P	T	P	P	D	L	M	S	P	T	V	S	T
GCA_001466135.1	Unknown	Unknown	inlA_21	101	CC101	II	×	800	14	A-1	×	R	L	T	L	D	L	T	S	I	D	N	A	P	N	V	A	V	T	H	V	D	D	S	F	D	A	K	P	P	D	L	M	S	P	T	I	T	T
GCA_001466155.1	Unknown	Unknown	inlA_21	101	CC101	II	×	800	14	A-1	×	R	L	T	L	D	L	T	S	I	D	N	A	P	N	V	A	V	T	H	V	D	D	S	F	D	A	K	P	P	D	L	M	S	P	T	I	T	T
GCA_001466165.1	Food	Unknown	inlA_21	101	CC101	II	×	800	14	A-1	×	R	L	T	L	D	L	T	S	I	D	N	A	P	N	V	A	V	T	H	V	D	D	S	F	D	A	K	P	P	D	L	M	S	P	T	I	T	T
GCA_001466195.1	Food	Unknown	inlA_21	101	CC101	II	×	800	14	A-1	×	R	L	T	L	D	L	T	S	I	D	N	A	P	N	V	A	V	T	H	V	D	D	S	F	D	A	K	P	P	D	L	M	S	P	T	I	T	T
GCA_001466215.1	Unknown	Unknown	inlA_170	573	CC573	II	×	800	91	A-1	×	K	F	T	V	N	L	T	T	I	D	S	A	A	N	A	T	A	T	H	V	N	N	S	F	E	P	T	P	A	E	L	M	S	P	T	I	T	T
GCA_001466255.1	Unknown	Unknown	inlA_12	5	CC5	I	×	800	9	A-1	×	R	F	T	L	D	L	T	T	I	D	N	E	P	N	V	A	A	T	Y	V	N	D	S	F	D	A	T	P	P	A	I	V	N	S	T	V	T	T
GCA_001466265.1	Unknown	Unknown	inlA_20	3	CC3	I	×	800	9	A-1	×	R	F	T	L	D	L	T	T	I	D	N	E	P	N	V	A	A	T	Y	V	N	D	S	F	D	A	T	P	P	A	I	V	N	S	T	V	T	T
GCA_001466295.1	Unknown	Unknown	inlA_31	59	CC59	I	×	800	23	A-1	×	R	F	T	L	D	L	T	T	I	D	S	E	P	N	V	A	A	T	Y	V	N	N	S	F	D	A	T	P	P	E	I	V	N	S	T	V	T	T
GCA_001468565.1	Unknown	North America	inlA_20	3	CC3	I	×	800	9	A-1	×	R	F	T	L	D	L	T	T	I	D	N	E	P	N	V	A	A	T	Y	V	N	D	S	F	D	A	T	P	P	A	I	V	N	S	T	V	T	T
GCA_001481795.1	Environment	Unknown	inlA_3	2	CC2	I	×	800	3	A-1	×	R	F	T	L	D	L	T	S	I	D	S	E	P	N	V	A	A	T	Y	V	N	D	S	F	D	A	T	P	P	E	I	V	N	S	T	V	T	T
GCA_001481805.1	Human	Unknown	inlA_3	1	CC1	I	×	800	3	A-1	×	R	F	T	L	D	L	T	S	I	D	S	E	P	N	V	A	A	T	Y	V	N	D	S	F	D	A	T	P	P	E	I	V	N	S	T	V	T	T
GCA_001481815.1	Animal	Unknown	inlA_3	1	CC1	I	×	800	3	A-1	×	R	F	T	L	D	L	T	S	I	D	S	E	P	N	V	A	A	T	Y	V	N	D	S	F	D	A	T	P	P	E	I	V	N	S	T	V	T	T
GCA_001481825.1	Human	Unknown	inlA_3	1327	CC2	I	×	800	3	A-1	×	R	F	T	L	D	L	T	S	I	D	S	E	P	N	V	A	A	T	Y	V	N	D	S	F	D	A	T	P	P	E	I	V	N	S	T	V	T	T
GCA_001481875.1	Unknown	North America	inlA_3	2	CC2	I	×	800	3	A-1	×	R	F	T	L	D	L	T	S	I	D	S	E	P	N	V	A	A	T	Y	V	N	D	S	F	D	A	T	P	P	E	I	V	N	S	T	V	T	T
GCA_001481885.1	Unknown	North America	inlA_3	2	CC2	I	×	800	3	A-1	×	R	F	T	L	D	L	T	S	I	D	S	E	P	N	V	A	A	T	Y	V	N	D	S	F	D	A	T	P	P	E	I	V	N	S	T	V	T	T
GCA_001481915.1	Unknown	North America	inlA_3	2	CC2	I	×	800	3	A-1	×	R	F	T	L	D	L	T	S	I	D	S	E	P	N	V	A	A	T	Y	V	N	D	S	F	D	A	T	P	P	E	I	V	N	S	T	V	T	T
GCA_001481935.1	Unknown	North America	inlA_3	2	CC2	I	×	800	3	A-1	×	R	F	T	L	D	L	T	S	I	D	S	E	P	N	V	A	A	T	Y	V	N	D	S	F	D	A	T	P	P	E	I	V	N	S	T	V	T	T
GCA_001481955.1	Unknown	North America	inlA_3	1	CC1	I	×	800	3	A-1	×	R	F	T	L	D	L	T	S	I	D	S	E	P	N	V	A	A	T	Y	V	N	D	S	F	D	A	T	P	P	E	I	V	N	S	T	V	T	T
GCA_001481965.1	Unknown	North America	inlA_3	2	CC2	I	×	800	3	A-1	×	R	F	T	L	D	L	T	S	I	D	S	E	P	N	V	A	A	T	Y	V	N	D	S	F	D	A	T	P	P	E	I	V	N	S	T	V	T	T
GCA_001481995.1	Unknown	North America	inlA_3	2	CC2	I	×	800	3	A-1	×	R	F	T	L	D	L	T	S	I	D	S	E	P	N	V	A	A	T	Y	V	N	D	S	F	D	A	T	P	P	E	I	V	N	S	T	V	T	T
GCA_001482015.1	Unknown	North America	inlA_3	2	CC2	I	×	800	3	A-1	×	R	F	T	L	D	L	T	S	I	D	S	E	P	N	V	A	A	T	Y	V	N	D	S	F	D	A	T	P	P	E	I	V	N	S	T	V	T	T
GCA_001482035.1	Human	North America	inlA_3	2	CC2	I	×	800	3	A-1	×	R	F	T	L	D	L	T	S	I	D	S	E	P	N	V	A	A	T	Y	V	N	D	S	F	D	A	T	P	P	E	I	V	N	S	T	V	T	T
GCA_001482055.1	Food	North America	inlA_4	382	CC183	I	×	800	4	A-1	×	R	F	T	L	D	L	T	T	I	D	N	E	P	N	V	A	A	T	Y	V	N	D	S	F	D	A	T	P	P	E	I	V	N	S	T	V	T	T
GCA_001482075.1	Food	North America	inlA_4	382	CC183	I	×	800	4	A-1	×	R	F	T	L	D	L	T	T	I	D	N	E	P	N	V	A	A	T	Y	V	N	D	S	F	D	A	T	P	P	E	I	V	N	S	T	V	T	T
GCA_001482095.1	Food	North America	inlA_4	382	CC183	I	×	800	4	A-1	×	R	F	T	L	D	L	T	T	I	D	N	E	P	N	V	A	A	T	Y	V	N	D	S	F	D	A	T	P	P	E	I	V	N	S	T	V	T	T
GCA_001482115.1	Food	North America	inlA_4	382	CC183	I	×	800	4	A-1	×	R	F	T	L	D	L	T	T	I	D	N	E	P	N	V	A	A	T	Y	V	N	D	S	F	D	A	T	P	P	E	I	V	N	S	T	V	T	T
GCA_001482135.1	Food	North America	inlA_4	382	CC183	I	×	800	4	A-1	×	R	F	T	L	D	L	T	T	I	D	N	E	P	N	V	A	A	T	Y	V	N	D	S	F	D	A	T	P	P	E	I	V	N	S	T	V	T	T
GCA_001482155.1	Food	North America	inlA_4	382	CC183	I	×	800	4	A-1	×	R	F	T	L	D	L	T	T	I	D	N	E	P	N	V	A	A	T	Y	V	N	D	S	F	D	A	T	P	P	E	I	V	N	S	T	V	T	T
GCA_001482165.1	Human	Europe	inlA_3	48	CC2	I	×	800	3	A-1	×	R	F	T	L	D	L	T	S	I	D	S	E	P	N	V	A	A	T	Y	V	N	D	S	F	D	A	T	P	P	E	I	V	N	S	T	V	T	T
GCA_001483225.1	Food	Asia	inlA_1148	-	#N/A	II	√	25	262	SS	√	#N/A	#N/A	#N/A	#N/A	#N/A	#N/A	#N/A	#N/A	#N/A	#N/A	#N/A	#N/A	#N/A	#N/A	#N/A	#N/A	#N/A	#N/A	#N/A	#N/A	#N/A	#N/A	#N/A	#N/A	#N/A	#N/A	#N/A	#N/A	#N/A	#N/A	#N/A	#N/A	#N/A	#N/A	#N/A	#N/A	#N/A	#N/A
GCA_001483405.1	Human	Europe	inlA_36	26	CC26	II	×	800	28	A-1	×	K	F	A	V	N	L	T	T	I	D	S	A	A	N	A	T	A	T	H	V	N	N	S	F	D	P	T	P	P	E	L	M	S	P	T	V	S	T
GCA_001483425.1	Human	Europe	inlA_32	18	CC18	II	×	800	24	A-1	×	K	F	T	L	D	L	T	T	I	D	N	A	A	N	A	T	V	T	H	V	N	N	S	F	D	A	T	P	P	E	L	M	S	P	T	V	S	T
GCA_001483445.1	Human	Europe	inlA_13	8	CC8	II	×	800	10	A-1	×	K	F	T	L	D	L	T	T	I	D	N	A	A	N	A	T	A	T	H	V	N	N	S	F	D	P	T	P	P	E	L	M	S	P	T	V	T	T
GCA_001487205.1	Unknown	Unknown	inlA_47	9	CC9	II	√	576	36	B-repeat	√	#N/A	#N/A	#N/A	#N/A	#N/A	#N/A	#N/A	#N/A	#N/A	#N/A	#N/A	#N/A	#N/A	#N/A	#N/A	#N/A	#N/A	#N/A	#N/A	#N/A	#N/A	#N/A	#N/A	#N/A	#N/A	#N/A	#N/A	#N/A	#N/A	#N/A	#N/A	#N/A	#N/A	#N/A	#N/A	#N/A	#N/A	#N/A
GCA_001487535.1	Unknown	Unknown	inlA_13	8	CC8	II	×	800	10	A-1	×	K	F	T	L	D	L	T	T	I	D	N	A	A	N	A	T	A	T	H	V	N	N	S	F	D	P	T	P	P	E	L	M	S	P	T	V	T	T
GCA_001487775.1	Unknown	Unknown	inlA_49	121	CC121	II	√	491	37	IR	√	#N/A	#N/A	#N/A	#N/A	#N/A	#N/A	#N/A	#N/A	#N/A	#N/A	#N/A	#N/A	#N/A	#N/A	#N/A	#N/A	#N/A	#N/A	#N/A	#N/A	#N/A	#N/A	#N/A	#N/A	#N/A	#N/A	#N/A	#N/A	#N/A	#N/A	#N/A	#N/A	#N/A	#N/A	#N/A	#N/A	#N/A	#N/A
GCA_001488235.1	Unknown	Unknown	inlA_69	9	CC9	II	√	325	43	LRR	√	#N/A	#N/A	#N/A	#N/A	#N/A	#N/A	#N/A	#N/A	#N/A	#N/A	#N/A	#N/A	#N/A	#N/A	#N/A	#N/A	#N/A	#N/A	#N/A	#N/A	#N/A	#N/A	#N/A	#N/A	#N/A	#N/A	#N/A	#N/A	#N/A	#N/A	#N/A	#N/A	#N/A	#N/A	#N/A	#N/A	#N/A	#N/A
GCA_001488255.1	Unknown	Unknown	inlA_20	3	CC3	I	×	800	9	A-1	×	R	F	T	L	D	L	T	T	I	D	N	E	P	N	V	A	A	T	Y	V	N	D	S	F	D	A	T	P	P	A	I	V	N	S	T	V	T	T
GCA_001488995.1	Unknown	Unknown	inlA_47	9	CC9	II	√	576	36	B-repeat	√	#N/A	#N/A	#N/A	#N/A	#N/A	#N/A	#N/A	#N/A	#N/A	#N/A	#N/A	#N/A	#N/A	#N/A	#N/A	#N/A	#N/A	#N/A	#N/A	#N/A	#N/A	#N/A	#N/A	#N/A	#N/A	#N/A	#N/A	#N/A	#N/A	#N/A	#N/A	#N/A	#N/A	#N/A	#N/A	#N/A	#N/A	#N/A
GCA_001583315.1	Environment	North America	inlA_511	912	CC912	II	×	800	154	A-1	×	K	F	A	V	N	L	T	T	L	D	S	A	A	N	A	T	A	T	H	V	N	N	S	F	E	P	T	P	P	D	L	M	N	S	T	I	T	T
GCA_001489075.1	Unknown	Unknown	inlA_69	9	CC9	II	√	325	43	LRR	√	#N/A	#N/A	#N/A	#N/A	#N/A	#N/A	#N/A	#N/A	#N/A	#N/A	#N/A	#N/A	#N/A	#N/A	#N/A	#N/A	#N/A	#N/A	#N/A	#N/A	#N/A	#N/A	#N/A	#N/A	#N/A	#N/A	#N/A	#N/A	#N/A	#N/A	#N/A	#N/A	#N/A	#N/A	#N/A	#N/A	#N/A	#N/A
GCA_001489195.1	Unknown	Unknown	inlA_49	121	CC121	II	√	491	37	IR	√	#N/A	#N/A	#N/A	#N/A	#N/A	#N/A	#N/A	#N/A	#N/A	#N/A	#N/A	#N/A	#N/A	#N/A	#N/A	#N/A	#N/A	#N/A	#N/A	#N/A	#N/A	#N/A	#N/A	#N/A	#N/A	#N/A	#N/A	#N/A	#N/A	#N/A	#N/A	#N/A	#N/A	#N/A	#N/A	#N/A	#N/A	#N/A
GCA_001489235.1	Unknown	Unknown	inlA_49	121	CC121	II	√	491	37	IR	√	#N/A	#N/A	#N/A	#N/A	#N/A	#N/A	#N/A	#N/A	#N/A	#N/A	#N/A	#N/A	#N/A	#N/A	#N/A	#N/A	#N/A	#N/A	#N/A	#N/A	#N/A	#N/A	#N/A	#N/A	#N/A	#N/A	#N/A	#N/A	#N/A	#N/A	#N/A	#N/A	#N/A	#N/A	#N/A	#N/A	#N/A	#N/A
GCA_001489375.1	Unknown	Unknown	inlA_623	101	CC101	II	×	800	14	A-1	×	R	L	T	L	D	L	T	S	I	D	N	A	P	N	V	A	V	T	H	V	D	D	S	F	D	A	K	P	P	D	L	M	S	P	T	I	T	T
GCA_001489795.1	Unknown	Unknown	inlA_20	3	CC3	I	×	800	9	A-1	×	R	F	T	L	D	L	T	T	I	D	N	E	P	N	V	A	A	T	Y	V	N	D	S	F	D	A	T	P	P	A	I	V	N	S	T	V	T	T
GCA_001489875.1	Unknown	Unknown	inlA_38	14	CC14	II	×	800	30	A-1	×	R	F	A	V	N	L	T	T	L	D	S	A	A	N	A	A	A	T	Y	I	N	D	S	L	D	A	T	P	P	E	L	M	N	S	T	V	T	T
GCA_001489895.1	Unknown	Europe	inlA_69	9	CC9	II	√	325	43	LRR	√	#N/A	#N/A	#N/A	#N/A	#N/A	#N/A	#N/A	#N/A	#N/A	#N/A	#N/A	#N/A	#N/A	#N/A	#N/A	#N/A	#N/A	#N/A	#N/A	#N/A	#N/A	#N/A	#N/A	#N/A	#N/A	#N/A	#N/A	#N/A	#N/A	#N/A	#N/A	#N/A	#N/A	#N/A	#N/A	#N/A	#N/A	#N/A
GCA_001490035.1	Unknown	Europe	inlA_49	121	CC121	II	√	491	37	IR	√	#N/A	#N/A	#N/A	#N/A	#N/A	#N/A	#N/A	#N/A	#N/A	#N/A	#N/A	#N/A	#N/A	#N/A	#N/A	#N/A	#N/A	#N/A	#N/A	#N/A	#N/A	#N/A	#N/A	#N/A	#N/A	#N/A	#N/A	#N/A	#N/A	#N/A	#N/A	#N/A	#N/A	#N/A	#N/A	#N/A	#N/A	#N/A
GCA_001490075.1	Unknown	Unknown	inlA_20	3	CC3	I	×	800	9	A-1	×	R	F	T	L	D	L	T	T	I	D	N	E	P	N	V	A	A	T	Y	V	N	D	S	F	D	A	T	P	P	A	I	V	N	S	T	V	T	T
GCA_001490115.1	Unknown	Unknown	inlA_47	9	CC9	II	√	576	36	B-repeat	√	#N/A	#N/A	#N/A	#N/A	#N/A	#N/A	#N/A	#N/A	#N/A	#N/A	#N/A	#N/A	#N/A	#N/A	#N/A	#N/A	#N/A	#N/A	#N/A	#N/A	#N/A	#N/A	#N/A	#N/A	#N/A	#N/A	#N/A	#N/A	#N/A	#N/A	#N/A	#N/A	#N/A	#N/A	#N/A	#N/A	#N/A	#N/A
GCA_001490275.1	Unknown	Unknown	inlA_47	9	CC9	II	√	576	36	B-repeat	√	#N/A	#N/A	#N/A	#N/A	#N/A	#N/A	#N/A	#N/A	#N/A	#N/A	#N/A	#N/A	#N/A	#N/A	#N/A	#N/A	#N/A	#N/A	#N/A	#N/A	#N/A	#N/A	#N/A	#N/A	#N/A	#N/A	#N/A	#N/A	#N/A	#N/A	#N/A	#N/A	#N/A	#N/A	#N/A	#N/A	#N/A	#N/A
GCA_001490355.1	Unknown	Unknown	inlA_47	9	CC9	II	√	576	36	B-repeat	√	#N/A	#N/A	#N/A	#N/A	#N/A	#N/A	#N/A	#N/A	#N/A	#N/A	#N/A	#N/A	#N/A	#N/A	#N/A	#N/A	#N/A	#N/A	#N/A	#N/A	#N/A	#N/A	#N/A	#N/A	#N/A	#N/A	#N/A	#N/A	#N/A	#N/A	#N/A	#N/A	#N/A	#N/A	#N/A	#N/A	#N/A	#N/A
GCA_001490455.1	Unknown	Unknown	inlA_49	121	CC121	II	√	491	37	IR	√	#N/A	#N/A	#N/A	#N/A	#N/A	#N/A	#N/A	#N/A	#N/A	#N/A	#N/A	#N/A	#N/A	#N/A	#N/A	#N/A	#N/A	#N/A	#N/A	#N/A	#N/A	#N/A	#N/A	#N/A	#N/A	#N/A	#N/A	#N/A	#N/A	#N/A	#N/A	#N/A	#N/A	#N/A	#N/A	#N/A	#N/A	#N/A
GCA_001490875.1	Unknown	Unknown	inlA_13	8	CC8	II	×	800	10	A-1	×	K	F	T	L	D	L	T	T	I	D	N	A	A	N	A	T	A	T	H	V	N	N	S	F	D	P	T	P	P	E	L	M	S	P	T	V	T	T
GCA_001491615.1	Unknown	Unknown	inlA_49	121	CC121	II	√	491	37	IR	√	#N/A	#N/A	#N/A	#N/A	#N/A	#N/A	#N/A	#N/A	#N/A	#N/A	#N/A	#N/A	#N/A	#N/A	#N/A	#N/A	#N/A	#N/A	#N/A	#N/A	#N/A	#N/A	#N/A	#N/A	#N/A	#N/A	#N/A	#N/A	#N/A	#N/A	#N/A	#N/A	#N/A	#N/A	#N/A	#N/A	#N/A	#N/A
GCA_001492155.1	Unknown	Unknown	inlA_49	121	CC121	II	√	491	37	IR	√	#N/A	#N/A	#N/A	#N/A	#N/A	#N/A	#N/A	#N/A	#N/A	#N/A	#N/A	#N/A	#N/A	#N/A	#N/A	#N/A	#N/A	#N/A	#N/A	#N/A	#N/A	#N/A	#N/A	#N/A	#N/A	#N/A	#N/A	#N/A	#N/A	#N/A	#N/A	#N/A	#N/A	#N/A	#N/A	#N/A	#N/A	#N/A
GCA_001492475.1	Unknown	Unknown	inlA_47	9	CC9	II	√	576	36	B-repeat	√	#N/A	#N/A	#N/A	#N/A	#N/A	#N/A	#N/A	#N/A	#N/A	#N/A	#N/A	#N/A	#N/A	#N/A	#N/A	#N/A	#N/A	#N/A	#N/A	#N/A	#N/A	#N/A	#N/A	#N/A	#N/A	#N/A	#N/A	#N/A	#N/A	#N/A	#N/A	#N/A	#N/A	#N/A	#N/A	#N/A	#N/A	#N/A
GCA_001492715.1	Unknown	Unknown	inlA_20	3	CC3	I	×	800	9	A-1	×	R	F	T	L	D	L	T	T	I	D	N	E	P	N	V	A	A	T	Y	V	N	D	S	F	D	A	T	P	P	A	I	V	N	S	T	V	T	T
GCA_001492755.1	Unknown	Unknown	inlA_38	14	CC14	II	×	800	30	A-1	×	R	F	A	V	N	L	T	T	L	D	S	A	A	N	A	A	A	T	Y	I	N	D	S	L	D	A	T	P	P	E	L	M	N	S	T	V	T	T
GCA_001492855.1	Unknown	Unknown	inlA_47	9	CC9	II	√	576	36	B-repeat	√	#N/A	#N/A	#N/A	#N/A	#N/A	#N/A	#N/A	#N/A	#N/A	#N/A	#N/A	#N/A	#N/A	#N/A	#N/A	#N/A	#N/A	#N/A	#N/A	#N/A	#N/A	#N/A	#N/A	#N/A	#N/A	#N/A	#N/A	#N/A	#N/A	#N/A	#N/A	#N/A	#N/A	#N/A	#N/A	#N/A	#N/A	#N/A
GCA_001492915.1	Unknown	Unknown	inlA_21	101	CC101	II	×	800	14	A-1	×	R	L	T	L	D	L	T	S	I	D	N	A	P	N	V	A	V	T	H	V	D	D	S	F	D	A	K	P	P	D	L	M	S	P	T	I	T	T
GCA_001492955.1	Unknown	Unknown	inlA_38	14	CC14	II	×	800	30	A-1	×	R	F	A	V	N	L	T	T	L	D	S	A	A	N	A	A	A	T	Y	I	N	D	S	L	D	A	T	P	P	E	L	M	N	S	T	V	T	T
GCA_001493035.1	Unknown	Unknown	inlA_69	9	CC9	II	√	325	43	LRR	√	#N/A	#N/A	#N/A	#N/A	#N/A	#N/A	#N/A	#N/A	#N/A	#N/A	#N/A	#N/A	#N/A	#N/A	#N/A	#N/A	#N/A	#N/A	#N/A	#N/A	#N/A	#N/A	#N/A	#N/A	#N/A	#N/A	#N/A	#N/A	#N/A	#N/A	#N/A	#N/A	#N/A	#N/A	#N/A	#N/A	#N/A	#N/A
GCA_001493255.1	Unknown	Unknown	inlA_49	121	CC121	II	√	491	37	IR	√	#N/A	#N/A	#N/A	#N/A	#N/A	#N/A	#N/A	#N/A	#N/A	#N/A	#N/A	#N/A	#N/A	#N/A	#N/A	#N/A	#N/A	#N/A	#N/A	#N/A	#N/A	#N/A	#N/A	#N/A	#N/A	#N/A	#N/A	#N/A	#N/A	#N/A	#N/A	#N/A	#N/A	#N/A	#N/A	#N/A	#N/A	#N/A
GCA_001493535.1	Unknown	Unknown	inlA_47	9	CC9	II	√	576	36	B-repeat	√	#N/A	#N/A	#N/A	#N/A	#N/A	#N/A	#N/A	#N/A	#N/A	#N/A	#N/A	#N/A	#N/A	#N/A	#N/A	#N/A	#N/A	#N/A	#N/A	#N/A	#N/A	#N/A	#N/A	#N/A	#N/A	#N/A	#N/A	#N/A	#N/A	#N/A	#N/A	#N/A	#N/A	#N/A	#N/A	#N/A	#N/A	#N/A
GCA_001493595.1	Unknown	Unknown	inlA_1155	9	CC9	II	√	576	264	B-repeat	√	#N/A	#N/A	#N/A	#N/A	#N/A	#N/A	#N/A	#N/A	#N/A	#N/A	#N/A	#N/A	#N/A	#N/A	#N/A	#N/A	#N/A	#N/A	#N/A	#N/A	#N/A	#N/A	#N/A	#N/A	#N/A	#N/A	#N/A	#N/A	#N/A	#N/A	#N/A	#N/A	#N/A	#N/A	#N/A	#N/A	#N/A	#N/A
GCA_001493615.1	Unknown	Unknown	inlA_623	101	CC101	II	×	800	14	A-1	×	R	L	T	L	D	L	T	S	I	D	N	A	P	N	V	A	V	T	H	V	D	D	S	F	D	A	K	P	P	D	L	M	S	P	T	I	T	T
GCA_001493655.1	Unknown	Unknown	inlA_3	2	CC2	I	×	800	3	A-1	×	R	F	T	L	D	L	T	S	I	D	S	E	P	N	V	A	A	T	Y	V	N	D	S	F	D	A	T	P	P	E	I	V	N	S	T	V	T	T
GCA_001494195.1	Unknown	Unknown	inlA_1198	3	CC3	I	×	800	299	A-1	×	R	F	T	L	D	L	T	T	I	D	N	E	P	N	V	A	A	T	Y	V	N	D	S	F	D	A	T	P	P	A	I	V	N	S	T	V	T	T
GCA_001494235.1	Unknown	Unknown	inlA_47	9	CC9	II	√	576	36	B-repeat	√	#N/A	#N/A	#N/A	#N/A	#N/A	#N/A	#N/A	#N/A	#N/A	#N/A	#N/A	#N/A	#N/A	#N/A	#N/A	#N/A	#N/A	#N/A	#N/A	#N/A	#N/A	#N/A	#N/A	#N/A	#N/A	#N/A	#N/A	#N/A	#N/A	#N/A	#N/A	#N/A	#N/A	#N/A	#N/A	#N/A	#N/A	#N/A
GCA_001494355.1	Unknown	Unknown	inlA_3	2	CC2	I	×	800	3	A-1	×	R	F	T	L	D	L	T	S	I	D	S	E	P	N	V	A	A	T	Y	V	N	D	S	F	D	A	T	P	P	E	I	V	N	S	T	V	T	T
GCA_001494455.1	Unknown	Unknown	inlA_13	8	CC8	II	×	800	10	A-1	×	K	F	T	L	D	L	T	T	I	D	N	A	A	N	A	T	A	T	H	V	N	N	S	F	D	P	T	P	P	E	L	M	S	P	T	V	T	T
GCA_001494575.1	Unknown	Unknown	inlA_49	121	CC121	II	√	491	37	IR	√	#N/A	#N/A	#N/A	#N/A	#N/A	#N/A	#N/A	#N/A	#N/A	#N/A	#N/A	#N/A	#N/A	#N/A	#N/A	#N/A	#N/A	#N/A	#N/A	#N/A	#N/A	#N/A	#N/A	#N/A	#N/A	#N/A	#N/A	#N/A	#N/A	#N/A	#N/A	#N/A	#N/A	#N/A	#N/A	#N/A	#N/A	#N/A
GCA_001494975.1	Unknown	Unknown	inlA_47	9	CC9	II	√	576	36	B-repeat	√	#N/A	#N/A	#N/A	#N/A	#N/A	#N/A	#N/A	#N/A	#N/A	#N/A	#N/A	#N/A	#N/A	#N/A	#N/A	#N/A	#N/A	#N/A	#N/A	#N/A	#N/A	#N/A	#N/A	#N/A	#N/A	#N/A	#N/A	#N/A	#N/A	#N/A	#N/A	#N/A	#N/A	#N/A	#N/A	#N/A	#N/A	#N/A
GCA_001495075.1	Unknown	Unknown	inlA_20	3	CC3	I	×	800	9	A-1	×	R	F	T	L	D	L	T	T	I	D	N	E	P	N	V	A	A	T	Y	V	N	D	S	F	D	A	T	P	P	A	I	V	N	S	T	V	T	T
GCA_001495255.1	Unknown	Unknown	inlA_47	9	CC9	II	√	576	36	B-repeat	√	#N/A	#N/A	#N/A	#N/A	#N/A	#N/A	#N/A	#N/A	#N/A	#N/A	#N/A	#N/A	#N/A	#N/A	#N/A	#N/A	#N/A	#N/A	#N/A	#N/A	#N/A	#N/A	#N/A	#N/A	#N/A	#N/A	#N/A	#N/A	#N/A	#N/A	#N/A	#N/A	#N/A	#N/A	#N/A	#N/A	#N/A	#N/A
GCA_001495355.1	Unknown	Unknown	inlA_47	9	CC9	II	√	576	36	B-repeat	√	#N/A	#N/A	#N/A	#N/A	#N/A	#N/A	#N/A	#N/A	#N/A	#N/A	#N/A	#N/A	#N/A	#N/A	#N/A	#N/A	#N/A	#N/A	#N/A	#N/A	#N/A	#N/A	#N/A	#N/A	#N/A	#N/A	#N/A	#N/A	#N/A	#N/A	#N/A	#N/A	#N/A	#N/A	#N/A	#N/A	#N/A	#N/A
GCA_001495495.1	Unknown	Unknown	inlA_20	3	CC3	I	×	800	9	A-1	×	R	F	T	L	D	L	T	T	I	D	N	E	P	N	V	A	A	T	Y	V	N	D	S	F	D	A	T	P	P	A	I	V	N	S	T	V	T	T
GCA_001496335.1	Unknown	Unknown	inlA_69	9	CC9	II	√	325	43	LRR	√	#N/A	#N/A	#N/A	#N/A	#N/A	#N/A	#N/A	#N/A	#N/A	#N/A	#N/A	#N/A	#N/A	#N/A	#N/A	#N/A	#N/A	#N/A	#N/A	#N/A	#N/A	#N/A	#N/A	#N/A	#N/A	#N/A	#N/A	#N/A	#N/A	#N/A	#N/A	#N/A	#N/A	#N/A	#N/A	#N/A	#N/A	#N/A
GCA_001496415.1	Unknown	Unknown	inlA_47	9	CC9	II	√	576	36	B-repeat	√	#N/A	#N/A	#N/A	#N/A	#N/A	#N/A	#N/A	#N/A	#N/A	#N/A	#N/A	#N/A	#N/A	#N/A	#N/A	#N/A	#N/A	#N/A	#N/A	#N/A	#N/A	#N/A	#N/A	#N/A	#N/A	#N/A	#N/A	#N/A	#N/A	#N/A	#N/A	#N/A	#N/A	#N/A	#N/A	#N/A	#N/A	#N/A
GCA_001496455.1	Unknown	Unknown	inlA_49	121	CC121	II	√	491	37	IR	√	#N/A	#N/A	#N/A	#N/A	#N/A	#N/A	#N/A	#N/A	#N/A	#N/A	#N/A	#N/A	#N/A	#N/A	#N/A	#N/A	#N/A	#N/A	#N/A	#N/A	#N/A	#N/A	#N/A	#N/A	#N/A	#N/A	#N/A	#N/A	#N/A	#N/A	#N/A	#N/A	#N/A	#N/A	#N/A	#N/A	#N/A	#N/A
GCA_001496595.1	Unknown	Unknown	inlA_3	2	CC2	I	×	800	3	A-1	×	R	F	T	L	D	L	T	S	I	D	S	E	P	N	V	A	A	T	Y	V	N	D	S	F	D	A	T	P	P	E	I	V	N	S	T	V	T	T
GCA_001496755.1	Unknown	Unknown	inlA_49	121	CC121	II	√	491	37	IR	√	#N/A	#N/A	#N/A	#N/A	#N/A	#N/A	#N/A	#N/A	#N/A	#N/A	#N/A	#N/A	#N/A	#N/A	#N/A	#N/A	#N/A	#N/A	#N/A	#N/A	#N/A	#N/A	#N/A	#N/A	#N/A	#N/A	#N/A	#N/A	#N/A	#N/A	#N/A	#N/A	#N/A	#N/A	#N/A	#N/A	#N/A	#N/A
GCA_001710455.1	Food	Europe	inlA_7	4	CC4	I	×	800	5	A-1	×	R	F	T	L	D	L	T	T	I	D	N	E	P	N	V	A	A	T	Y	V	N	D	S	F	D	A	T	P	P	E	I	V	N	S	T	V	T	T
GCA_001497315.1	Unknown	Unknown	inlA_13	8	CC8	II	×	800	10	A-1	×	K	F	T	L	D	L	T	T	I	D	N	A	A	N	A	T	A	T	H	V	N	N	S	F	D	P	T	P	P	E	L	M	S	P	T	V	T	T
GCA_001497565.1	Unknown	Unknown	inlA_69	9	CC9	II	√	325	43	LRR	√	#N/A	#N/A	#N/A	#N/A	#N/A	#N/A	#N/A	#N/A	#N/A	#N/A	#N/A	#N/A	#N/A	#N/A	#N/A	#N/A	#N/A	#N/A	#N/A	#N/A	#N/A	#N/A	#N/A	#N/A	#N/A	#N/A	#N/A	#N/A	#N/A	#N/A	#N/A	#N/A	#N/A	#N/A	#N/A	#N/A	#N/A	#N/A
GCA_001497635.1	Unknown	Unknown	inlA_20	3	CC3	I	×	800	9	A-1	×	R	F	T	L	D	L	T	T	I	D	N	E	P	N	V	A	A	T	Y	V	N	D	S	F	D	A	T	P	P	A	I	V	N	S	T	V	T	T
GCA_001497715.1	Unknown	Unknown	inlA_623	101	CC101	II	×	800	14	A-1	×	R	L	T	L	D	L	T	S	I	D	N	A	P	N	V	A	V	T	H	V	D	D	S	F	D	A	K	P	P	D	L	M	S	P	T	I	T	T
GCA_001497815.1	Unknown	Unknown	inlA_20	3	CC3	I	×	800	9	A-1	×	R	F	T	L	D	L	T	T	I	D	N	E	P	N	V	A	A	T	Y	V	N	D	S	F	D	A	T	P	P	A	I	V	N	S	T	V	T	T
GCA_001497995.1	Unknown	Unknown	inlA_49	121	CC121	II	√	491	37	IR	√	#N/A	#N/A	#N/A	#N/A	#N/A	#N/A	#N/A	#N/A	#N/A	#N/A	#N/A	#N/A	#N/A	#N/A	#N/A	#N/A	#N/A	#N/A	#N/A	#N/A	#N/A	#N/A	#N/A	#N/A	#N/A	#N/A	#N/A	#N/A	#N/A	#N/A	#N/A	#N/A	#N/A	#N/A	#N/A	#N/A	#N/A	#N/A
GCA_001498075.1	Unknown	Unknown	inlA_38	14	CC14	II	×	800	30	A-1	×	R	F	A	V	N	L	T	T	L	D	S	A	A	N	A	A	A	T	Y	I	N	D	S	L	D	A	T	P	P	E	L	M	N	S	T	V	T	T
GCA_001498095.1	Unknown	Unknown	inlA_49	121	CC121	II	√	491	37	IR	√	#N/A	#N/A	#N/A	#N/A	#N/A	#N/A	#N/A	#N/A	#N/A	#N/A	#N/A	#N/A	#N/A	#N/A	#N/A	#N/A	#N/A	#N/A	#N/A	#N/A	#N/A	#N/A	#N/A	#N/A	#N/A	#N/A	#N/A	#N/A	#N/A	#N/A	#N/A	#N/A	#N/A	#N/A	#N/A	#N/A	#N/A	#N/A
GCA_001498115.1	Unknown	Unknown	inlA_47	9	CC9	II	√	576	36	B-repeat	√	#N/A	#N/A	#N/A	#N/A	#N/A	#N/A	#N/A	#N/A	#N/A	#N/A	#N/A	#N/A	#N/A	#N/A	#N/A	#N/A	#N/A	#N/A	#N/A	#N/A	#N/A	#N/A	#N/A	#N/A	#N/A	#N/A	#N/A	#N/A	#N/A	#N/A	#N/A	#N/A	#N/A	#N/A	#N/A	#N/A	#N/A	#N/A
GCA_001498575.1	Unknown	Unknown	inlA_49	121	CC121	II	√	491	37	IR	√	#N/A	#N/A	#N/A	#N/A	#N/A	#N/A	#N/A	#N/A	#N/A	#N/A	#N/A	#N/A	#N/A	#N/A	#N/A	#N/A	#N/A	#N/A	#N/A	#N/A	#N/A	#N/A	#N/A	#N/A	#N/A	#N/A	#N/A	#N/A	#N/A	#N/A	#N/A	#N/A	#N/A	#N/A	#N/A	#N/A	#N/A	#N/A
GCA_001498715.1	Unknown	Unknown	inlA_13	8	CC8	II	×	800	10	A-1	×	K	F	T	L	D	L	T	T	I	D	N	A	A	N	A	T	A	T	H	V	N	N	S	F	D	P	T	P	P	E	L	M	S	P	T	V	T	T
GCA_001499155.1	Unknown	Unknown	inlA_47	9	CC9	II	√	576	36	B-repeat	√	#N/A	#N/A	#N/A	#N/A	#N/A	#N/A	#N/A	#N/A	#N/A	#N/A	#N/A	#N/A	#N/A	#N/A	#N/A	#N/A	#N/A	#N/A	#N/A	#N/A	#N/A	#N/A	#N/A	#N/A	#N/A	#N/A	#N/A	#N/A	#N/A	#N/A	#N/A	#N/A	#N/A	#N/A	#N/A	#N/A	#N/A	#N/A
GCA_001499495.1	Unknown	Unknown	inlA_69	9	CC9	II	√	325	43	LRR	√	#N/A	#N/A	#N/A	#N/A	#N/A	#N/A	#N/A	#N/A	#N/A	#N/A	#N/A	#N/A	#N/A	#N/A	#N/A	#N/A	#N/A	#N/A	#N/A	#N/A	#N/A	#N/A	#N/A	#N/A	#N/A	#N/A	#N/A	#N/A	#N/A	#N/A	#N/A	#N/A	#N/A	#N/A	#N/A	#N/A	#N/A	#N/A
GCA_001513695.1	Human	Europe	inlA_13	8	CC8	II	×	800	10	A-1	×	K	F	T	L	D	L	T	T	I	D	N	A	A	N	A	T	A	T	H	V	N	N	S	F	D	P	T	P	P	E	L	M	S	P	T	V	T	T
GCA_001548585.2	Food	North America	inlA_12	5	CC5	I	×	800	9	A-1	×	R	F	T	L	D	L	T	T	I	D	N	E	P	N	V	A	A	T	Y	V	N	D	S	F	D	A	T	P	P	A	I	V	N	S	T	V	T	T
GCA_001548635.2	Food	North America	inlA_12	5	CC5	I	×	800	9	A-1	×	R	F	T	L	D	L	T	T	I	D	N	E	P	N	V	A	A	T	Y	V	N	D	S	F	D	A	T	P	P	A	I	V	N	S	T	V	T	T
GCA_001551855.1	Human	Europe	inlA_2	7	CC7	II	×	800	2	A-1	×	K	F	A	L	D	L	T	T	I	D	N	A	A	N	A	A	A	T	H	V	N	N	S	F	E	P	T	P	P	E	L	M	S	P	T	V	S	T
GCA_001555535.1	Food	North America	inlA_3	1	CC1	I	×	800	3	A-1	×	R	F	T	L	D	L	T	S	I	D	S	E	P	N	V	A	A	T	Y	V	N	D	S	F	D	A	T	P	P	E	I	V	N	S	T	V	T	T
GCA_001555575.1	Food	North America	inlA_4	382	CC183	I	×	800	4	A-1	×	R	F	T	L	D	L	T	T	I	D	N	E	P	N	V	A	A	T	Y	V	N	D	S	F	D	A	T	P	P	E	I	V	N	S	T	V	T	T
GCA_001555585.1	Food	North America	inlA_3	1	CC1	I	×	800	3	A-1	×	R	F	T	L	D	L	T	S	I	D	S	E	P	N	V	A	A	T	Y	V	N	D	S	F	D	A	T	P	P	E	I	V	N	S	T	V	T	T
GCA_001555605.1	Food	North America	inlA_3	1	CC1	I	×	800	3	A-1	×	R	F	T	L	D	L	T	S	I	D	S	E	P	N	V	A	A	T	Y	V	N	D	S	F	D	A	T	P	P	E	I	V	N	S	T	V	T	T
GCA_001555655.1	Food	North America	inlA_3	1	CC1	I	×	800	3	A-1	×	R	F	T	L	D	L	T	S	I	D	S	E	P	N	V	A	A	T	Y	V	N	D	S	F	D	A	T	P	P	E	I	V	N	S	T	V	T	T
GCA_001557595.1	Human	North America	inlA_4	382	CC183	I	×	800	4	A-1	×	R	F	T	L	D	L	T	T	I	D	N	E	P	N	V	A	A	T	Y	V	N	D	S	F	D	A	T	P	P	E	I	V	N	S	T	V	T	T
GCA_001557605.1	Human	North America	inlA_4	382	CC183	I	×	800	4	A-1	×	R	F	T	L	D	L	T	T	I	D	N	E	P	N	V	A	A	T	Y	V	N	D	S	F	D	A	T	P	P	E	I	V	N	S	T	V	T	T
GCA_001557615.1	Human	North America	inlA_4	382	CC183	I	×	800	4	A-1	×	R	F	T	L	D	L	T	T	I	D	N	E	P	N	V	A	A	T	Y	V	N	D	S	F	D	A	T	P	P	E	I	V	N	S	T	V	T	T
GCA_001557625.1	Human	North America	inlA_3	1	CC1	I	×	800	3	A-1	×	R	F	T	L	D	L	T	S	I	D	S	E	P	N	V	A	A	T	Y	V	N	D	S	F	D	A	T	P	P	E	I	V	N	S	T	V	T	T
GCA_001557675.1	Human	North America	inlA_4	382	CC183	I	×	800	4	A-1	×	R	F	T	L	D	L	T	T	I	D	N	E	P	N	V	A	A	T	Y	V	N	D	S	F	D	A	T	P	P	E	I	V	N	S	T	V	T	T
GCA_001557685.1	Food	North America	inlA_4	382	CC183	I	×	800	4	A-1	×	R	F	T	L	D	L	T	T	I	D	N	E	P	N	V	A	A	T	Y	V	N	D	S	F	D	A	T	P	P	E	I	V	N	S	T	V	T	T
GCA_001557705.1	Human	North America	inlA_4	382	CC183	I	×	800	4	A-1	×	R	F	T	L	D	L	T	T	I	D	N	E	P	N	V	A	A	T	Y	V	N	D	S	F	D	A	T	P	P	E	I	V	N	S	T	V	T	T
GCA_001562515.1	Unknown	Africa	inlA_8	6	CC6	I	×	797	6	A-2	×	R	F	T	L	D	L	T	T	I	D	S	E	P	N	V	A	A	T	Y	I	N	D	S	L	D	A	T	P	P	E	I	V	N	S	T	V	T	T
GCA_001562595.1	Unknown	Africa	inlA_8	6	CC6	I	×	797	6	A-2	×	R	F	T	L	D	L	T	T	I	D	S	E	P	N	V	A	A	T	Y	I	N	D	S	L	D	A	T	P	P	E	I	V	N	S	T	V	T	T
GCA_001562615.1	Unknown	Africa	inlA_8	6	CC6	I	×	797	6	A-2	×	R	F	T	L	D	L	T	T	I	D	S	E	P	N	V	A	A	T	Y	I	N	D	S	L	D	A	T	P	P	E	I	V	N	S	T	V	T	T
GCA_001564495.1	Unknown	Unknown	inlA_3	1	CC1	I	×	800	3	A-1	×	R	F	T	L	D	L	T	S	I	D	S	E	P	N	V	A	A	T	Y	V	N	D	S	F	D	A	T	P	P	E	I	V	N	S	T	V	T	T
GCA_001564515.1	Unknown	Unknown	inlA_26	155	CC155	II	×	800	19	A-1	×	K	F	A	V	N	L	T	T	L	D	S	A	A	N	A	T	V	T	H	V	D	D	S	F	D	A	T	P	P	E	L	M	S	P	T	I	T	T
GCA_001564535.1	Unknown	Unknown	inlA_3	1	CC1	I	×	800	3	A-1	×	R	F	T	L	D	L	T	S	I	D	S	E	P	N	V	A	A	T	Y	V	N	D	S	F	D	A	T	P	P	E	I	V	N	S	T	V	T	T
GCA_001564555.1	Unknown	Unknown	inlA_7	4	CC4	I	×	800	5	A-1	×	R	F	T	L	D	L	T	T	I	D	N	E	P	N	V	A	A	T	Y	V	N	D	S	F	D	A	T	P	P	E	I	V	N	S	T	V	T	T
GCA_001564575.1	Unknown	Unknown	inlA_13	8	CC8	II	×	800	10	A-1	×	K	F	T	L	D	L	T	T	I	D	N	A	A	N	A	T	A	T	H	V	N	N	S	F	D	P	T	P	P	E	L	M	S	P	T	V	T	T
GCA_001564595.1	Unknown	Unknown	inlA_12	5	CC5	I	×	800	9	A-1	×	R	F	T	L	D	L	T	T	I	D	N	E	P	N	V	A	A	T	Y	V	N	D	S	F	D	A	T	P	P	A	I	V	N	S	T	V	T	T
GCA_001564615.1	Unknown	Unknown	inlA_31	59	CC59	I	×	800	23	A-1	×	R	F	T	L	D	L	T	T	I	D	S	E	P	N	V	A	A	T	Y	V	N	N	S	F	D	A	T	P	P	E	I	V	N	S	T	V	T	T
GCA_001564635.1	Unknown	Unknown	inlA_8	615	CC6	I	×	797	6	A-2	×	R	F	T	L	D	L	T	T	I	D	S	E	P	N	V	A	A	T	Y	I	N	D	S	L	D	A	T	P	P	E	I	V	N	S	T	V	T	T
GCA_001564655.1	Unknown	Unknown	inlA_32	18	CC18	II	×	800	24	A-1	×	K	F	T	L	D	L	T	T	I	D	N	A	A	N	A	T	V	T	H	V	N	N	S	F	D	A	T	P	P	E	L	M	S	P	T	V	S	T
GCA_001564675.1	Unknown	Unknown	inlA_31	59	CC59	I	×	800	23	A-1	×	R	F	T	L	D	L	T	T	I	D	S	E	P	N	V	A	A	T	Y	V	N	N	S	F	D	A	T	P	P	E	I	V	N	S	T	V	T	T
GCA_001564695.1	Unknown	Unknown	inlA_33	391	CC89	II	×	797	25	A-2	×	R	F	T	V	N	L	T	T	L	D	S	A	A	N	A	T	A	T	H	V	N	N	S	F	D	P	T	P	A	D	L	M	S	P	T	I	T	T
GCA_001564715.1	Unknown	Unknown	inlA_8	6	CC6	I	×	797	6	A-2	×	R	F	T	L	D	L	T	T	I	D	S	E	P	N	V	A	A	T	Y	I	N	D	S	L	D	A	T	P	P	E	I	V	N	S	T	V	T	T
GCA_001564735.1	Unknown	Unknown	inlA_34	20	CC20	II	×	800	26	A-1	×	K	F	A	V	N	L	T	T	L	D	S	A	A	N	A	A	A	T	H	V	N	N	S	F	E	P	T	P	P	D	L	M	N	S	T	I	T	T
GCA_001564755.1	Unknown	Unknown	inlA_27	87	CC87	I	×	800	4	A-1	×	R	F	T	L	D	L	T	T	I	D	N	E	P	N	V	A	A	T	Y	V	N	D	S	F	D	A	T	P	P	E	I	V	N	S	T	V	T	T
GCA_001564775.1	Unknown	Unknown	inlA_28	199	CC199	II	√	8	20	SS	√	#N/A	#N/A	#N/A	#N/A	#N/A	#N/A	#N/A	#N/A	#N/A	#N/A	#N/A	#N/A	#N/A	#N/A	#N/A	#N/A	#N/A	#N/A	#N/A	#N/A	#N/A	#N/A	#N/A	#N/A	#N/A	#N/A	#N/A	#N/A	#N/A	#N/A	#N/A	#N/A	#N/A	#N/A	#N/A	#N/A	#N/A	#N/A
GCA_001564795.1	Unknown	Unknown	inlA_36	26	CC26	II	×	800	28	A-1	×	K	F	A	V	N	L	T	T	I	D	S	A	A	N	A	T	A	T	H	V	N	N	S	F	D	P	T	P	P	E	L	M	S	P	T	V	S	T
GCA_001564815.1	Unknown	Unknown	inlA_3	1	CC1	I	×	800	3	A-1	×	R	F	T	L	D	L	T	S	I	D	S	E	P	N	V	A	A	T	Y	V	N	D	S	F	D	A	T	P	P	E	I	V	N	S	T	V	T	T
GCA_001564835.1	Unknown	Unknown	inlA_20	3	CC3	I	×	800	9	A-1	×	R	F	T	L	D	L	T	T	I	D	N	E	P	N	V	A	A	T	Y	V	N	D	S	F	D	A	T	P	P	A	I	V	N	S	T	V	T	T
GCA_001564855.1	Unknown	Unknown	inlA_20	3	CC3	I	×	800	9	A-1	×	R	F	T	L	D	L	T	T	I	D	N	E	P	N	V	A	A	T	Y	V	N	D	S	F	D	A	T	P	P	A	I	V	N	S	T	V	T	T
GCA_001564875.1	Unknown	Unknown	inlA_49	121	CC121	II	√	491	37	IR	√	#N/A	#N/A	#N/A	#N/A	#N/A	#N/A	#N/A	#N/A	#N/A	#N/A	#N/A	#N/A	#N/A	#N/A	#N/A	#N/A	#N/A	#N/A	#N/A	#N/A	#N/A	#N/A	#N/A	#N/A	#N/A	#N/A	#N/A	#N/A	#N/A	#N/A	#N/A	#N/A	#N/A	#N/A	#N/A	#N/A	#N/A	#N/A
GCA_001564895.1	Unknown	Unknown	inlA_31	59	CC59	I	×	800	23	A-1	×	R	F	T	L	D	L	T	T	I	D	S	E	P	N	V	A	A	T	Y	V	N	N	S	F	D	A	T	P	P	E	I	V	N	S	T	V	T	T
GCA_001564915.1	Unknown	Unknown	inlA_16	386	CC224	I	×	800	13	A-1	×	R	F	T	L	D	L	T	T	I	D	N	E	P	N	V	A	A	T	Y	V	N	D	S	F	D	A	T	P	P	E	I	V	N	S	T	V	T	T
GCA_001564935.1	Unknown	Unknown	inlA_32	18	CC18	II	×	800	24	A-1	×	K	F	T	L	D	L	T	T	I	D	N	A	A	N	A	T	V	T	H	V	N	N	S	F	D	A	T	P	P	E	L	M	S	P	T	V	S	T
GCA_001564955.1	Unknown	Unknown	inlA_3	54	CC54	I	×	800	3	A-1	×	R	F	T	L	D	L	T	S	I	D	S	E	P	N	V	A	A	T	Y	V	N	D	S	F	D	A	T	P	P	E	I	V	N	S	T	V	T	T
GCA_001564975.1	Unknown	Unknown	inlA_37	620	CC412	II	×	800	29	A-1	×	K	F	T	V	N	L	T	T	I	D	S	A	A	N	A	T	A	T	H	V	N	N	S	F	E	P	T	P	P	E	L	M	S	P	T	I	T	T
GCA_001564995.1	Unknown	Unknown	inlA_38	14	CC14	II	×	800	30	A-1	×	R	F	A	V	N	L	T	T	L	D	S	A	A	N	A	A	A	T	Y	I	N	D	S	L	D	A	T	P	P	E	L	M	N	S	T	V	T	T
GCA_001565015.1	Unknown	Unknown	inlA_49	121	CC121	II	√	491	37	IR	√	#N/A	#N/A	#N/A	#N/A	#N/A	#N/A	#N/A	#N/A	#N/A	#N/A	#N/A	#N/A	#N/A	#N/A	#N/A	#N/A	#N/A	#N/A	#N/A	#N/A	#N/A	#N/A	#N/A	#N/A	#N/A	#N/A	#N/A	#N/A	#N/A	#N/A	#N/A	#N/A	#N/A	#N/A	#N/A	#N/A	#N/A	#N/A
GCA_001565035.1	Unknown	Unknown	inlA_39	624	CC7	II	×	800	2	A-1	×	K	F	A	L	D	L	T	T	I	D	N	A	A	N	A	A	A	T	H	V	N	N	S	F	E	P	T	P	P	E	L	M	S	P	T	V	S	T
GCA_001565055.1	Unknown	Unknown	inlA_35	13	ST13	II	√	76	27	a-helix	√	#N/A	#N/A	#N/A	#N/A	#N/A	#N/A	#N/A	#N/A	#N/A	#N/A	#N/A	#N/A	#N/A	#N/A	#N/A	#N/A	#N/A	#N/A	#N/A	#N/A	#N/A	#N/A	#N/A	#N/A	#N/A	#N/A	#N/A	#N/A	#N/A	#N/A	#N/A	#N/A	#N/A	#N/A	#N/A	#N/A	#N/A	#N/A
GCA_001565075.1	Unknown	Unknown	inlA_35	13	ST13	II	√	76	27	a-helix	√	#N/A	#N/A	#N/A	#N/A	#N/A	#N/A	#N/A	#N/A	#N/A	#N/A	#N/A	#N/A	#N/A	#N/A	#N/A	#N/A	#N/A	#N/A	#N/A	#N/A	#N/A	#N/A	#N/A	#N/A	#N/A	#N/A	#N/A	#N/A	#N/A	#N/A	#N/A	#N/A	#N/A	#N/A	#N/A	#N/A	#N/A	#N/A
GCA_001565095.1	Unknown	Unknown	inlA_40	31	CC31	II	√	188	253	LRR	√	#N/A	#N/A	#N/A	#N/A	#N/A	#N/A	#N/A	#N/A	#N/A	#N/A	#N/A	#N/A	#N/A	#N/A	#N/A	#N/A	#N/A	#N/A	#N/A	#N/A	#N/A	#N/A	#N/A	#N/A	#N/A	#N/A	#N/A	#N/A	#N/A	#N/A	#N/A	#N/A	#N/A	#N/A	#N/A	#N/A	#N/A	#N/A
GCA_001565115.1	Unknown	Unknown	inlA_40	31	CC31	II	√	188	253	LRR	√	#N/A	#N/A	#N/A	#N/A	#N/A	#N/A	#N/A	#N/A	#N/A	#N/A	#N/A	#N/A	#N/A	#N/A	#N/A	#N/A	#N/A	#N/A	#N/A	#N/A	#N/A	#N/A	#N/A	#N/A	#N/A	#N/A	#N/A	#N/A	#N/A	#N/A	#N/A	#N/A	#N/A	#N/A	#N/A	#N/A	#N/A	#N/A
GCA_001565135.1	Unknown	Unknown	inlA_40	31	CC31	II	√	188	253	LRR	√	#N/A	#N/A	#N/A	#N/A	#N/A	#N/A	#N/A	#N/A	#N/A	#N/A	#N/A	#N/A	#N/A	#N/A	#N/A	#N/A	#N/A	#N/A	#N/A	#N/A	#N/A	#N/A	#N/A	#N/A	#N/A	#N/A	#N/A	#N/A	#N/A	#N/A	#N/A	#N/A	#N/A	#N/A	#N/A	#N/A	#N/A	#N/A
GCA_001565155.1	Unknown	Unknown	inlA_41	193	CC193	II	√	25	262	SS	√	#N/A	#N/A	#N/A	#N/A	#N/A	#N/A	#N/A	#N/A	#N/A	#N/A	#N/A	#N/A	#N/A	#N/A	#N/A	#N/A	#N/A	#N/A	#N/A	#N/A	#N/A	#N/A	#N/A	#N/A	#N/A	#N/A	#N/A	#N/A	#N/A	#N/A	#N/A	#N/A	#N/A	#N/A	#N/A	#N/A	#N/A	#N/A
GCA_001565175.1	Unknown	Unknown	inlA_41	193	CC193	II	√	25	262	SS	√	#N/A	#N/A	#N/A	#N/A	#N/A	#N/A	#N/A	#N/A	#N/A	#N/A	#N/A	#N/A	#N/A	#N/A	#N/A	#N/A	#N/A	#N/A	#N/A	#N/A	#N/A	#N/A	#N/A	#N/A	#N/A	#N/A	#N/A	#N/A	#N/A	#N/A	#N/A	#N/A	#N/A	#N/A	#N/A	#N/A	#N/A	#N/A
GCA_001565195.1	Unknown	Unknown	inlA_41	193	CC193	II	√	25	262	SS	√	#N/A	#N/A	#N/A	#N/A	#N/A	#N/A	#N/A	#N/A	#N/A	#N/A	#N/A	#N/A	#N/A	#N/A	#N/A	#N/A	#N/A	#N/A	#N/A	#N/A	#N/A	#N/A	#N/A	#N/A	#N/A	#N/A	#N/A	#N/A	#N/A	#N/A	#N/A	#N/A	#N/A	#N/A	#N/A	#N/A	#N/A	#N/A
GCA_001565215.1	Unknown	Unknown	inlA_41	196	CC193	II	√	25	262	SS	√	#N/A	#N/A	#N/A	#N/A	#N/A	#N/A	#N/A	#N/A	#N/A	#N/A	#N/A	#N/A	#N/A	#N/A	#N/A	#N/A	#N/A	#N/A	#N/A	#N/A	#N/A	#N/A	#N/A	#N/A	#N/A	#N/A	#N/A	#N/A	#N/A	#N/A	#N/A	#N/A	#N/A	#N/A	#N/A	#N/A	#N/A	#N/A
GCA_001565235.1	Unknown	Unknown	inlA_3	10	CC1	I	×	800	3	A-1	×	R	F	T	L	D	L	T	S	I	D	S	E	P	N	V	A	A	T	Y	V	N	D	S	F	D	A	T	P	P	E	I	V	N	S	T	V	T	T
GCA_001565255.1	Unknown	Unknown	inlA_26	155	CC155	II	×	800	19	A-1	×	K	F	A	V	N	L	T	T	L	D	S	A	A	N	A	T	V	T	H	V	D	D	S	F	D	A	T	P	P	E	L	M	S	P	T	I	T	T
GCA_001565275.1	Unknown	Unknown	inlA_22	621	CC11	II	×	800	15	A-1	×	R	F	A	V	N	L	T	T	L	D	S	A	A	N	A	T	A	T	H	V	N	D	S	F	E	P	T	P	P	D	L	M	S	P	T	V	S	T
GCA_001565295.1	Unknown	Unknown	inlA_49	121	CC121	II	√	491	37	IR	√	#N/A	#N/A	#N/A	#N/A	#N/A	#N/A	#N/A	#N/A	#N/A	#N/A	#N/A	#N/A	#N/A	#N/A	#N/A	#N/A	#N/A	#N/A	#N/A	#N/A	#N/A	#N/A	#N/A	#N/A	#N/A	#N/A	#N/A	#N/A	#N/A	#N/A	#N/A	#N/A	#N/A	#N/A	#N/A	#N/A	#N/A	#N/A
GCA_001565315.1	Unknown	Unknown	inlA_7	4	CC4	I	×	800	5	A-1	×	R	F	T	L	D	L	T	T	I	D	N	E	P	N	V	A	A	T	Y	V	N	D	S	F	D	A	T	P	P	E	I	V	N	S	T	V	T	T
GCA_001565335.1	Unknown	Unknown	inlA_13	8	CC8	II	×	800	10	A-1	×	K	F	T	L	D	L	T	T	I	D	N	A	A	N	A	T	A	T	H	V	N	N	S	F	D	P	T	P	P	E	L	M	S	P	T	V	T	T
GCA_001565355.1	Unknown	Unknown	inlA_16	77	CC77	I	×	800	13	A-1	×	R	F	T	L	D	L	T	T	I	D	N	E	P	N	V	A	A	T	Y	V	N	D	S	F	D	A	T	P	P	E	I	V	N	S	T	V	T	T
GCA_001565375.1	Unknown	Unknown	inlA_42	7	CC7	II	√	580	31	B-repeat	√	#N/A	#N/A	#N/A	#N/A	#N/A	#N/A	#N/A	#N/A	#N/A	#N/A	#N/A	#N/A	#N/A	#N/A	#N/A	#N/A	#N/A	#N/A	#N/A	#N/A	#N/A	#N/A	#N/A	#N/A	#N/A	#N/A	#N/A	#N/A	#N/A	#N/A	#N/A	#N/A	#N/A	#N/A	#N/A	#N/A	#N/A	#N/A
GCA_001565395.1	Unknown	Unknown	inlA_21	101	CC101	II	×	800	14	A-1	×	R	L	T	L	D	L	T	S	I	D	N	A	P	N	V	A	V	T	H	V	D	D	S	F	D	A	K	P	P	D	L	M	S	P	T	I	T	T
GCA_001565415.1	Unknown	Unknown	inlA_1	204	CC204	II	×	800	1	A-1	×	K	F	T	V	N	L	T	T	I	D	S	A	A	N	A	T	V	T	H	V	N	N	S	F	D	A	T	P	P	E	L	M	S	P	T	V	S	T
GCA_001565435.1	Unknown	Unknown	inlA_8	6	CC6	I	×	797	6	A-2	×	R	F	T	L	D	L	T	T	I	D	S	E	P	N	V	A	A	T	Y	I	N	D	S	L	D	A	T	P	P	E	I	V	N	S	T	V	T	T
GCA_001565455.1	Unknown	Unknown	inlA_49	121	CC121	II	√	491	37	IR	√	#N/A	#N/A	#N/A	#N/A	#N/A	#N/A	#N/A	#N/A	#N/A	#N/A	#N/A	#N/A	#N/A	#N/A	#N/A	#N/A	#N/A	#N/A	#N/A	#N/A	#N/A	#N/A	#N/A	#N/A	#N/A	#N/A	#N/A	#N/A	#N/A	#N/A	#N/A	#N/A	#N/A	#N/A	#N/A	#N/A	#N/A	#N/A
GCA_001565475.1	Unknown	Unknown	inlA_12	5	CC5	I	×	800	9	A-1	×	R	F	T	L	D	L	T	T	I	D	N	E	P	N	V	A	A	T	Y	V	N	D	S	F	D	A	T	P	P	A	I	V	N	S	T	V	T	T
GCA_001565495.1	Unknown	Unknown	inlA_49	441	CC9	II	√	491	37	IR	√	#N/A	#N/A	#N/A	#N/A	#N/A	#N/A	#N/A	#N/A	#N/A	#N/A	#N/A	#N/A	#N/A	#N/A	#N/A	#N/A	#N/A	#N/A	#N/A	#N/A	#N/A	#N/A	#N/A	#N/A	#N/A	#N/A	#N/A	#N/A	#N/A	#N/A	#N/A	#N/A	#N/A	#N/A	#N/A	#N/A	#N/A	#N/A
GCA_001565515.1	Unknown	Unknown	inlA_43	441	CC9	II	√	459	32	IR	√	#N/A	#N/A	#N/A	#N/A	#N/A	#N/A	#N/A	#N/A	#N/A	#N/A	#N/A	#N/A	#N/A	#N/A	#N/A	#N/A	#N/A	#N/A	#N/A	#N/A	#N/A	#N/A	#N/A	#N/A	#N/A	#N/A	#N/A	#N/A	#N/A	#N/A	#N/A	#N/A	#N/A	#N/A	#N/A	#N/A	#N/A	#N/A
GCA_001565535.2	Unknown	Unknown	inlA_7	4	CC4	I	×	800	5	A-1	×	R	F	T	L	D	L	T	T	I	D	N	E	P	N	V	A	A	T	Y	V	N	D	S	F	D	A	T	P	P	E	I	V	N	S	T	V	T	T
GCA_001565555.1	Unknown	Unknown	inlA_3	2	CC2	I	×	800	3	A-1	×	R	F	T	L	D	L	T	S	I	D	S	E	P	N	V	A	A	T	Y	V	N	D	S	F	D	A	T	P	P	E	I	V	N	S	T	V	T	T
GCA_001565575.1	Unknown	Unknown	inlA_3	2	CC2	I	×	800	3	A-1	×	R	F	T	L	D	L	T	S	I	D	S	E	P	N	V	A	A	T	Y	V	N	D	S	F	D	A	T	P	P	E	I	V	N	S	T	V	T	T
GCA_001565595.1	Unknown	Unknown	inlA_44	622	CC9	II	√	684	33	B-repeat	√	#N/A	#N/A	#N/A	#N/A	#N/A	#N/A	#N/A	#N/A	#N/A	#N/A	#N/A	#N/A	#N/A	#N/A	#N/A	#N/A	#N/A	#N/A	#N/A	#N/A	#N/A	#N/A	#N/A	#N/A	#N/A	#N/A	#N/A	#N/A	#N/A	#N/A	#N/A	#N/A	#N/A	#N/A	#N/A	#N/A	#N/A	#N/A
GCA_001565615.1	Unknown	Unknown	inlA_44	9	CC9	II	√	684	33	B-repeat	√	#N/A	#N/A	#N/A	#N/A	#N/A	#N/A	#N/A	#N/A	#N/A	#N/A	#N/A	#N/A	#N/A	#N/A	#N/A	#N/A	#N/A	#N/A	#N/A	#N/A	#N/A	#N/A	#N/A	#N/A	#N/A	#N/A	#N/A	#N/A	#N/A	#N/A	#N/A	#N/A	#N/A	#N/A	#N/A	#N/A	#N/A	#N/A
GCA_001565635.1	Unknown	Unknown	inlA_8	6	CC6	I	×	797	6	A-2	×	R	F	T	L	D	L	T	T	I	D	S	E	P	N	V	A	A	T	Y	I	N	D	S	L	D	A	T	P	P	E	I	V	N	S	T	V	T	T
GCA_001565655.1	Unknown	Unknown	inlA_15	37	CC37	II	×	800	12	A-1	×	K	F	A	V	N	L	T	T	L	D	S	A	A	N	A	A	A	T	Y	I	N	D	S	L	D	A	T	P	P	D	L	M	N	S	T	V	T	T
GCA_001565675.1	Unknown	Unknown	inlA_46	194	CC315	I	×	797	35	A-2	×	R	F	T	L	D	L	T	T	I	D	N	E	P	N	V	A	A	T	Y	V	N	D	S	F	D	A	T	P	P	E	I	V	N	S	T	V	T	T
GCA_001565695.1	Unknown	Unknown	inlA_3	553	CC2	I	×	800	3	A-1	×	R	F	T	L	D	L	T	S	I	D	S	E	P	N	V	A	A	T	Y	V	N	D	S	F	D	A	T	P	P	E	I	V	N	S	T	V	T	T
GCA_001565715.1	Unknown	Unknown	inlA_45	9	CC9	II	√	538	34	B-repeat	√	#N/A	#N/A	#N/A	#N/A	#N/A	#N/A	#N/A	#N/A	#N/A	#N/A	#N/A	#N/A	#N/A	#N/A	#N/A	#N/A	#N/A	#N/A	#N/A	#N/A	#N/A	#N/A	#N/A	#N/A	#N/A	#N/A	#N/A	#N/A	#N/A	#N/A	#N/A	#N/A	#N/A	#N/A	#N/A	#N/A	#N/A	#N/A
GCA_001565735.1	Unknown	Unknown	inlA_47	9	CC9	II	√	576	36	B-repeat	√	#N/A	#N/A	#N/A	#N/A	#N/A	#N/A	#N/A	#N/A	#N/A	#N/A	#N/A	#N/A	#N/A	#N/A	#N/A	#N/A	#N/A	#N/A	#N/A	#N/A	#N/A	#N/A	#N/A	#N/A	#N/A	#N/A	#N/A	#N/A	#N/A	#N/A	#N/A	#N/A	#N/A	#N/A	#N/A	#N/A	#N/A	#N/A
GCA_001565755.1	Unknown	Unknown	inlA_49	121	CC121	II	√	491	37	IR	√	#N/A	#N/A	#N/A	#N/A	#N/A	#N/A	#N/A	#N/A	#N/A	#N/A	#N/A	#N/A	#N/A	#N/A	#N/A	#N/A	#N/A	#N/A	#N/A	#N/A	#N/A	#N/A	#N/A	#N/A	#N/A	#N/A	#N/A	#N/A	#N/A	#N/A	#N/A	#N/A	#N/A	#N/A	#N/A	#N/A	#N/A	#N/A
GCA_001565775.1	Unknown	Unknown	inlA_44	9	CC9	II	√	684	33	B-repeat	√	#N/A	#N/A	#N/A	#N/A	#N/A	#N/A	#N/A	#N/A	#N/A	#N/A	#N/A	#N/A	#N/A	#N/A	#N/A	#N/A	#N/A	#N/A	#N/A	#N/A	#N/A	#N/A	#N/A	#N/A	#N/A	#N/A	#N/A	#N/A	#N/A	#N/A	#N/A	#N/A	#N/A	#N/A	#N/A	#N/A	#N/A	#N/A
GCA_001565795.1	Unknown	Unknown	inlA_1	9	CC9	II	×	800	1	A-1	×	K	F	T	V	N	L	T	T	I	D	S	A	A	N	A	T	V	T	H	V	N	N	S	F	D	A	T	P	P	E	L	M	S	P	T	V	S	T
GCA_001565815.1	Unknown	Unknown	inlA_14	19	CC19	II	×	800	11	A-1	×	K	F	A	V	N	L	T	T	L	D	S	A	A	N	A	A	A	T	Y	I	N	D	S	L	D	A	T	P	P	E	L	M	N	S	T	V	T	T
GCA_001565835.1	Unknown	Unknown	inlA_24	623	CC131	III	×	800	17	A-1	×	R	L	T	L	D	L	T	S	I	D	N	E	P	N	V	A	A	T	H	V	N	D	N	F	D	A	T	P	P	E	I	V	N	S	T	V	T	M
GCA_001565855.1	Unknown	Unknown	inlA_2	98	CC7	II	×	800	2	A-1	×	K	F	A	L	D	L	T	T	I	D	N	A	A	N	A	A	A	T	H	V	N	N	S	F	E	P	T	P	P	E	L	M	S	P	T	V	S	T
GCA_001577855.1	Environment	North America	inlA_3	1	CC1	I	×	800	3	A-1	×	R	F	T	L	D	L	T	S	I	D	S	E	P	N	V	A	A	T	Y	V	N	D	S	F	D	A	T	P	P	E	I	V	N	S	T	V	T	T
GCA_001577875.1	Food	North America	inlA_95	368	ST368	II	×	800	57	A-1	×	R	F	T	L	D	L	T	T	L	D	N	A	A	N	A	A	A	T	H	V	N	N	S	F	E	P	T	P	P	D	L	M	N	S	T	I	T	T
GCA_001577885.1	Environment	North America	inlA_3	1	CC1	I	×	800	3	A-1	×	R	F	T	L	D	L	T	S	I	D	S	E	P	N	V	A	A	T	Y	V	N	D	S	F	D	A	T	P	P	E	I	V	N	S	T	V	T	T
GCA_001577935.1	Environment	North America	inlA_11	388	CC388	I	×	800	8	A-1	×	R	F	T	L	D	L	T	T	I	D	N	E	P	N	V	A	A	T	Y	V	N	D	S	F	D	A	T	P	P	E	I	V	N	S	T	V	T	T
GCA_001577945.1	Environment	North America	inlA_11	388	CC388	I	×	800	8	A-1	×	R	F	T	L	D	L	T	T	I	D	N	E	P	N	V	A	A	T	Y	V	N	D	S	F	D	A	T	P	P	E	I	V	N	S	T	V	T	T
GCA_001577955.1	Environment	North America	inlA_1173	1329	ST1329	II	×	797	280	A-2	×	K	F	A	V	N	L	T	T	L	D	S	A	A	N	A	T	A	T	Y	I	N	D	S	L	D	A	T	P	A	D	L	M	S	P	T	V	S	T
GCA_001577965.1	Environment	North America	inlA_14	29	CC29	II	×	800	11	A-1	×	K	F	A	V	N	L	T	T	L	D	S	A	A	N	A	A	A	T	Y	I	N	D	S	L	D	A	T	P	P	E	L	M	N	S	T	V	T	T
GCA_001578025.1	Environment	North America	inlA_14	1082	ST1082	II	×	800	11	A-1	×	K	F	A	V	N	L	T	T	L	D	S	A	A	N	A	A	A	T	Y	I	N	D	S	L	D	A	T	P	P	E	L	M	N	S	T	V	T	T
GCA_001578045.1	Environment	North America	inlA_14	1082	ST1082	II	×	800	11	A-1	×	K	F	A	V	N	L	T	T	L	D	S	A	A	N	A	A	A	T	Y	I	N	D	S	L	D	A	T	P	P	E	L	M	N	S	T	V	T	T
GCA_001582935.1	Food	North America	inlA_95	368	ST368	II	×	800	57	A-1	×	R	F	T	L	D	L	T	T	L	D	N	A	A	N	A	A	A	T	H	V	N	N	S	F	E	P	T	P	P	D	L	M	N	S	T	I	T	T
GCA_001582945.1	Food	North America	inlA_95	368	ST368	II	×	800	57	A-1	×	R	F	T	L	D	L	T	T	L	D	N	A	A	N	A	A	A	T	H	V	N	N	S	F	E	P	T	P	P	D	L	M	N	S	T	I	T	T
GCA_001582955.1	Food	North America	inlA_95	368	ST368	II	×	800	57	A-1	×	R	F	T	L	D	L	T	T	L	D	N	A	A	N	A	A	A	T	H	V	N	N	S	F	E	P	T	P	P	D	L	M	N	S	T	I	T	T
GCA_001583055.1	Environment	North America	inlA_178	1328	CC199	II	×	800	2	A-1	×	K	F	A	L	D	L	T	T	I	D	N	A	A	N	A	A	A	T	H	V	N	N	S	F	E	P	T	P	P	E	L	M	S	P	T	V	S	T
GCA_001583065.1	Environment	North America	inlA_2	788	CC7	II	×	800	2	A-1	×	K	F	A	L	D	L	T	T	I	D	N	A	A	N	A	A	A	T	H	V	N	N	S	F	E	P	T	P	P	E	L	M	S	P	T	V	S	T
GCA_001583095.1	Environment	North America	inlA_1199	1332	ST1332	II	×	800	26	A-1	×	K	F	A	V	N	L	T	T	L	D	S	A	A	N	A	A	A	T	H	V	N	N	S	F	E	P	T	P	P	D	L	M	N	S	T	I	T	T
GCA_001583105.1	Environment	North America	inlA_73	1039	CC2	I	×	800	4	A-1	×	R	F	T	L	D	L	T	T	I	D	N	E	P	N	V	A	A	T	Y	V	N	D	S	F	D	A	T	P	P	E	I	V	N	S	T	V	T	T
GCA_001583125.1	Environment	North America	inlA_73	1039	CC2	I	×	800	4	A-1	×	R	F	T	L	D	L	T	T	I	D	N	E	P	N	V	A	A	T	Y	V	N	D	S	F	D	A	T	P	P	E	I	V	N	S	T	V	T	T
GCA_001583155.1	Environment	North America	inlA_3	1	CC1	I	×	800	3	A-1	×	R	F	T	L	D	L	T	S	I	D	S	E	P	N	V	A	A	T	Y	V	N	D	S	F	D	A	T	P	P	E	I	V	N	S	T	V	T	T
GCA_001583175.1	Environment	North America	inlA_3	1	CC1	I	×	800	3	A-1	×	R	F	T	L	D	L	T	S	I	D	S	E	P	N	V	A	A	T	Y	V	N	D	S	F	D	A	T	P	P	E	I	V	N	S	T	V	T	T
GCA_001583185.1	Environment	North America	inlA_3	1	CC1	I	×	800	3	A-1	×	R	F	T	L	D	L	T	S	I	D	S	E	P	N	V	A	A	T	Y	V	N	D	S	F	D	A	T	P	P	E	I	V	N	S	T	V	T	T
GCA_001583205.1	Environment	North America	inlA_11	388	CC388	I	×	800	8	A-1	×	R	F	T	L	D	L	T	T	I	D	N	E	P	N	V	A	A	T	Y	V	N	D	S	F	D	A	T	P	P	E	I	V	N	S	T	V	T	T
GCA_001583235.1	Environment	North America	inlA_11	388	CC388	I	×	800	8	A-1	×	R	F	T	L	D	L	T	T	I	D	N	E	P	N	V	A	A	T	Y	V	N	D	S	F	D	A	T	P	P	E	I	V	N	S	T	V	T	T
GCA_001583255.1	Environment	North America	inlA_11	388	CC388	I	×	800	8	A-1	×	R	F	T	L	D	L	T	T	I	D	N	E	P	N	V	A	A	T	Y	V	N	D	S	F	D	A	T	P	P	E	I	V	N	S	T	V	T	T
GCA_001583275.1	Environment	North America	inlA_14	29	CC29	II	×	800	11	A-1	×	K	F	A	V	N	L	T	T	L	D	S	A	A	N	A	A	A	T	Y	I	N	D	S	L	D	A	T	P	P	E	L	M	N	S	T	V	T	T
GCA_001583285.1	Environment	North America	inlA_160	1333	CC14	II	×	800	18	A-1	×	K	F	A	V	N	L	T	T	L	D	S	A	A	N	A	T	V	T	H	V	N	N	S	F	E	P	T	P	P	D	L	M	S	P	T	I	T	T
GCA_001583335.1	Environment	North America	inlA_73	554	CC554	I	×	800	4	A-1	×	R	F	T	L	D	L	T	T	I	D	N	E	P	N	V	A	A	T	Y	V	N	D	S	F	D	A	T	P	P	E	I	V	N	S	T	V	T	T
GCA_001583355.1	Environment	North America	inlA_1173	1329	ST1329	II	×	797	280	A-2	×	K	F	A	V	N	L	T	T	L	D	S	A	A	N	A	T	A	T	Y	I	N	D	S	L	D	A	T	P	A	D	L	M	S	P	T	V	S	T
GCA_001583365.1	Environment	North America	inlA_511	912	CC912	II	×	800	154	A-1	×	K	F	A	V	N	L	T	T	L	D	S	A	A	N	A	T	A	T	H	V	N	N	S	F	E	P	T	P	P	D	L	M	N	S	T	I	T	T
GCA_001583395.1	Environment	North America	inlA_14	1082	ST1082	II	×	800	11	A-1	×	K	F	A	V	N	L	T	T	L	D	S	A	A	N	A	A	A	T	Y	I	N	D	S	L	D	A	T	P	P	E	L	M	N	S	T	V	T	T
GCA_001586295.1	Environment	Europe	inlA_13	8	CC8	II	×	800	10	A-1	×	K	F	T	L	D	L	T	T	I	D	N	A	A	N	A	T	A	T	H	V	N	N	S	F	D	P	T	P	P	E	L	M	S	P	T	V	T	T
GCA_001586305.1	Environment	Europe	inlA_13	8	CC8	II	×	800	10	A-1	×	K	F	T	L	D	L	T	T	I	D	N	A	A	N	A	T	A	T	H	V	N	N	S	F	D	P	T	P	P	E	L	M	S	P	T	V	T	T
GCA_001586315.1	Environment	Europe	inlA_13	8	CC8	II	×	800	10	A-1	×	K	F	T	L	D	L	T	T	I	D	N	A	A	N	A	T	A	T	H	V	N	N	S	F	D	P	T	P	P	E	L	M	S	P	T	V	T	T
GCA_001586325.1	Environment	Europe	inlA_13	8	CC8	II	×	800	10	A-1	×	K	F	T	L	D	L	T	T	I	D	N	A	A	N	A	T	A	T	H	V	N	N	S	F	D	P	T	P	P	E	L	M	S	P	T	V	T	T
GCA_001586375.1	Environment	Europe	inlA_13	8	CC8	II	×	800	10	A-1	×	K	F	T	L	D	L	T	T	I	D	N	A	A	N	A	T	A	T	H	V	N	N	S	F	D	P	T	P	P	E	L	M	S	P	T	V	T	T
GCA_001594305.1	Food	North America	inlA_2	7	CC7	II	×	800	2	A-1	×	K	F	A	L	D	L	T	T	I	D	N	A	A	N	A	A	A	T	H	V	N	N	S	F	E	P	T	P	P	E	L	M	S	P	T	V	S	T
GCA_001596775.2	Human	Europe	inlA_2	7	CC7	II	×	800	2	A-1	×	K	F	A	L	D	L	T	T	I	D	N	A	A	N	A	A	A	T	H	V	N	N	S	F	E	P	T	P	P	E	L	M	S	P	T	V	S	T
GCA_001632225.1	Food	Asia	inlA_31	59	CC59	I	×	800	23	A-1	×	R	F	T	L	D	L	T	T	I	D	S	E	P	N	V	A	A	T	Y	V	N	N	S	F	D	A	T	P	P	E	I	V	N	S	T	V	T	T
GCA_001644625.1	Unknown	Oceania	inlA_1	204	CC204	II	×	800	1	A-1	×	K	F	T	V	N	L	T	T	I	D	S	A	A	N	A	T	V	T	H	V	N	N	S	F	D	A	T	P	P	E	L	M	S	P	T	V	S	T
GCA_001652935.1	Unknown	Unknown	inlA_3	145	CC2	I	×	800	3	A-1	×	R	F	T	L	D	L	T	S	I	D	S	E	P	N	V	A	A	T	Y	V	N	D	S	F	D	A	T	P	P	E	I	V	N	S	T	V	T	T
GCA_001652955.1	Unknown	Unknown	inlA_3	145	CC2	I	×	800	3	A-1	×	R	F	T	L	D	L	T	S	I	D	S	E	P	N	V	A	A	T	Y	V	N	D	S	F	D	A	T	P	P	E	I	V	N	S	T	V	T	T
GCA_001652975.1	Unknown	Unknown	inlA_3	145	CC2	I	×	800	3	A-1	×	R	F	T	L	D	L	T	S	I	D	S	E	P	N	V	A	A	T	Y	V	N	D	S	F	D	A	T	P	P	E	I	V	N	S	T	V	T	T
GCA_001658145.1	Food	Oceania	inlA_1	204	CC204	II	×	800	1	A-1	×	K	F	T	V	N	L	T	T	I	D	S	A	A	N	A	T	V	T	H	V	N	N	S	F	D	A	T	P	P	E	L	M	S	P	T	V	S	T
GCA_001658155.1	Food	Oceania	inlA_1	204	CC204	II	×	800	1	A-1	×	K	F	T	V	N	L	T	T	I	D	S	A	A	N	A	T	V	T	H	V	N	N	S	F	D	A	T	P	P	E	L	M	S	P	T	V	S	T
GCA_001658165.1	Environment	Oceania	inlA_1	204	CC204	II	×	800	1	A-1	×	K	F	T	V	N	L	T	T	I	D	S	A	A	N	A	T	V	T	H	V	N	N	S	F	D	A	T	P	P	E	L	M	S	P	T	V	S	T
GCA_001658175.1	Food	Oceania	inlA_1	204	CC204	II	×	800	1	A-1	×	K	F	T	V	N	L	T	T	I	D	S	A	A	N	A	T	V	T	H	V	N	N	S	F	D	A	T	P	P	E	L	M	S	P	T	V	S	T
GCA_001658225.1	Food	Oceania	inlA_1	204	CC204	II	×	800	1	A-1	×	K	F	T	V	N	L	T	T	I	D	S	A	A	N	A	T	V	T	H	V	N	N	S	F	D	A	T	P	P	E	L	M	S	P	T	V	S	T
GCA_001658235.1	Food	Oceania	inlA_1	204	CC204	II	×	800	1	A-1	×	K	F	T	V	N	L	T	T	I	D	S	A	A	N	A	T	V	T	H	V	N	N	S	F	D	A	T	P	P	E	L	M	S	P	T	V	S	T
GCA_001658255.1	Food	Oceania	inlA_1	204	CC204	II	×	800	1	A-1	×	K	F	T	V	N	L	T	T	I	D	S	A	A	N	A	T	V	T	H	V	N	N	S	F	D	A	T	P	P	E	L	M	S	P	T	V	S	T
GCA_001658265.1	Food	Oceania	inlA_1	204	CC204	II	×	800	1	A-1	×	K	F	T	V	N	L	T	T	I	D	S	A	A	N	A	T	V	T	H	V	N	N	S	F	D	A	T	P	P	E	L	M	S	P	T	V	S	T
GCA_001658305.1	Food	Oceania	inlA_1	204	CC204	II	×	800	1	A-1	×	K	F	T	V	N	L	T	T	I	D	S	A	A	N	A	T	V	T	H	V	N	N	S	F	D	A	T	P	P	E	L	M	S	P	T	V	S	T
GCA_001658325.1	Food	Oceania	inlA_1	204	CC204	II	×	800	1	A-1	×	K	F	T	V	N	L	T	T	I	D	S	A	A	N	A	T	V	T	H	V	N	N	S	F	D	A	T	P	P	E	L	M	S	P	T	V	S	T
GCA_001658335.1	Environment	Oceania	inlA_1	204	CC204	II	×	800	1	A-1	×	K	F	T	V	N	L	T	T	I	D	S	A	A	N	A	T	V	T	H	V	N	N	S	F	D	A	T	P	P	E	L	M	S	P	T	V	S	T
GCA_001658345.1	Environment	Oceania	inlA_1	204	CC204	II	×	800	1	A-1	×	K	F	T	V	N	L	T	T	I	D	S	A	A	N	A	T	V	T	H	V	N	N	S	F	D	A	T	P	P	E	L	M	S	P	T	V	S	T
GCA_001658385.1	Food	Oceania	inlA_1	204	CC204	II	×	800	1	A-1	×	K	F	T	V	N	L	T	T	I	D	S	A	A	N	A	T	V	T	H	V	N	N	S	F	D	A	T	P	P	E	L	M	S	P	T	V	S	T
GCA_001658405.1	Food	Oceania	inlA_1	204	CC204	II	×	800	1	A-1	×	K	F	T	V	N	L	T	T	I	D	S	A	A	N	A	T	V	T	H	V	N	N	S	F	D	A	T	P	P	E	L	M	S	P	T	V	S	T
GCA_001658415.1	Environment	Europe	inlA_1	204	CC204	II	×	800	1	A-1	×	K	F	T	V	N	L	T	T	I	D	S	A	A	N	A	T	V	T	H	V	N	N	S	F	D	A	T	P	P	E	L	M	S	P	T	V	S	T
GCA_001685215.1	Food	Unknown	inlA_10	120	CC8	II	×	800	7	A-1	×	K	F	T	L	D	L	T	T	I	D	N	A	A	N	A	T	A	T	H	V	N	N	S	F	D	P	T	P	P	E	L	M	S	P	T	V	T	T
GCA_001708675.1	Environment	North America	inlA_91	321	CC321	II	√	699	55	B-repeat	√	#N/A	#N/A	#N/A	#N/A	#N/A	#N/A	#N/A	#N/A	#N/A	#N/A	#N/A	#N/A	#N/A	#N/A	#N/A	#N/A	#N/A	#N/A	#N/A	#N/A	#N/A	#N/A	#N/A	#N/A	#N/A	#N/A	#N/A	#N/A	#N/A	#N/A	#N/A	#N/A	#N/A	#N/A	#N/A	#N/A	#N/A	#N/A
GCA_001708685.1	Environment	North America	inlA_22	11	CC11	II	×	800	15	A-1	×	R	F	A	V	N	L	T	T	L	D	S	A	A	N	A	T	A	T	H	V	N	D	S	F	E	P	T	P	P	D	L	M	S	P	T	V	S	T
GCA_001708705.1	Food	North America	inlA_8	6	CC6	I	×	797	6	A-2	×	R	F	T	L	D	L	T	T	I	D	S	E	P	N	V	A	A	T	Y	I	N	D	S	L	D	A	T	P	P	E	I	V	N	S	T	V	T	T
GCA_001708755.1	Food	North America	inlA_401	9	CC9	II	×	800	142	A-1	×	K	F	T	V	N	L	T	T	I	D	S	A	A	N	A	T	V	T	H	V	N	N	S	F	D	A	T	P	P	E	L	M	S	P	T	V	S	T
GCA_001708765.1	Food	North America	inlA_8	6	CC6	I	×	797	6	A-2	×	R	F	T	L	D	L	T	T	I	D	S	E	P	N	V	A	A	T	Y	I	N	D	S	L	D	A	T	P	P	E	I	V	N	S	T	V	T	T
GCA_001708775.1	Environment	North America	inlA_91	321	CC321	II	√	699	55	B-repeat	√	#N/A	#N/A	#N/A	#N/A	#N/A	#N/A	#N/A	#N/A	#N/A	#N/A	#N/A	#N/A	#N/A	#N/A	#N/A	#N/A	#N/A	#N/A	#N/A	#N/A	#N/A	#N/A	#N/A	#N/A	#N/A	#N/A	#N/A	#N/A	#N/A	#N/A	#N/A	#N/A	#N/A	#N/A	#N/A	#N/A	#N/A	#N/A
GCA_001708795.1	Food	North America	inlA_8	6	CC6	I	×	797	6	A-2	×	R	F	T	L	D	L	T	T	I	D	S	E	P	N	V	A	A	T	Y	I	N	D	S	L	D	A	T	P	P	E	I	V	N	S	T	V	T	T
GCA_001708835.1	Food	North America	inlA_10	120	CC8	II	×	800	7	A-1	×	K	F	T	L	D	L	T	T	I	D	N	A	A	N	A	T	A	T	H	V	N	N	S	F	D	P	T	P	P	E	L	M	S	P	T	V	T	T
GCA_001708845.1	Environment	North America	inlA_63	11	CC11	II	×	800	15	A-1	×	R	F	A	V	N	L	T	T	L	D	S	A	A	N	A	T	A	T	H	V	N	D	S	F	E	P	T	P	P	D	L	M	S	P	T	V	S	T
GCA_001708865.1	Environment	North America	inlA_8	6	CC6	I	×	797	6	A-2	×	R	F	T	L	D	L	T	T	I	D	S	E	P	N	V	A	A	T	Y	I	N	D	S	L	D	A	T	P	P	E	I	V	N	S	T	V	T	T
GCA_001708875.1	Environment	North America	inlA_91	321	CC321	II	√	699	55	B-repeat	√	#N/A	#N/A	#N/A	#N/A	#N/A	#N/A	#N/A	#N/A	#N/A	#N/A	#N/A	#N/A	#N/A	#N/A	#N/A	#N/A	#N/A	#N/A	#N/A	#N/A	#N/A	#N/A	#N/A	#N/A	#N/A	#N/A	#N/A	#N/A	#N/A	#N/A	#N/A	#N/A	#N/A	#N/A	#N/A	#N/A	#N/A	#N/A
GCA_001708915.1	Food	North America	inlA_91	321	CC321	II	√	699	55	B-repeat	√	#N/A	#N/A	#N/A	#N/A	#N/A	#N/A	#N/A	#N/A	#N/A	#N/A	#N/A	#N/A	#N/A	#N/A	#N/A	#N/A	#N/A	#N/A	#N/A	#N/A	#N/A	#N/A	#N/A	#N/A	#N/A	#N/A	#N/A	#N/A	#N/A	#N/A	#N/A	#N/A	#N/A	#N/A	#N/A	#N/A	#N/A	#N/A
GCA_001709365.1	Food	North America	inlA_44	9	CC9	II	√	684	33	B-repeat	√	#N/A	#N/A	#N/A	#N/A	#N/A	#N/A	#N/A	#N/A	#N/A	#N/A	#N/A	#N/A	#N/A	#N/A	#N/A	#N/A	#N/A	#N/A	#N/A	#N/A	#N/A	#N/A	#N/A	#N/A	#N/A	#N/A	#N/A	#N/A	#N/A	#N/A	#N/A	#N/A	#N/A	#N/A	#N/A	#N/A	#N/A	#N/A
GCA_001709375.1	Food	North America	inlA_91	321	CC321	II	√	699	55	B-repeat	√	#N/A	#N/A	#N/A	#N/A	#N/A	#N/A	#N/A	#N/A	#N/A	#N/A	#N/A	#N/A	#N/A	#N/A	#N/A	#N/A	#N/A	#N/A	#N/A	#N/A	#N/A	#N/A	#N/A	#N/A	#N/A	#N/A	#N/A	#N/A	#N/A	#N/A	#N/A	#N/A	#N/A	#N/A	#N/A	#N/A	#N/A	#N/A
GCA_001709385.1	Food	Europe	inlA_20	3	CC3	I	×	800	9	A-1	×	R	F	T	L	D	L	T	T	I	D	N	E	P	N	V	A	A	T	Y	V	N	D	S	F	D	A	T	P	P	A	I	V	N	S	T	V	T	T
GCA_001709395.1	Food	Europe	inlA_47	9	CC9	II	√	576	36	B-repeat	√	#N/A	#N/A	#N/A	#N/A	#N/A	#N/A	#N/A	#N/A	#N/A	#N/A	#N/A	#N/A	#N/A	#N/A	#N/A	#N/A	#N/A	#N/A	#N/A	#N/A	#N/A	#N/A	#N/A	#N/A	#N/A	#N/A	#N/A	#N/A	#N/A	#N/A	#N/A	#N/A	#N/A	#N/A	#N/A	#N/A	#N/A	#N/A
GCA_001709445.1	Food	Europe	inlA_20	3	CC3	I	×	800	9	A-1	×	R	F	T	L	D	L	T	T	I	D	N	E	P	N	V	A	A	T	Y	V	N	D	S	F	D	A	T	P	P	A	I	V	N	S	T	V	T	T
GCA_001709455.1	Environment	North America	inlA_138	5	CC5	I	√	605	73	B-repeat	√	#N/A	#N/A	#N/A	#N/A	#N/A	#N/A	#N/A	#N/A	#N/A	#N/A	#N/A	#N/A	#N/A	#N/A	#N/A	#N/A	#N/A	#N/A	#N/A	#N/A	#N/A	#N/A	#N/A	#N/A	#N/A	#N/A	#N/A	#N/A	#N/A	#N/A	#N/A	#N/A	#N/A	#N/A	#N/A	#N/A	#N/A	#N/A
GCA_001709465.1	Food	Europe	inlA_47	9	CC9	II	√	576	36	B-repeat	√	#N/A	#N/A	#N/A	#N/A	#N/A	#N/A	#N/A	#N/A	#N/A	#N/A	#N/A	#N/A	#N/A	#N/A	#N/A	#N/A	#N/A	#N/A	#N/A	#N/A	#N/A	#N/A	#N/A	#N/A	#N/A	#N/A	#N/A	#N/A	#N/A	#N/A	#N/A	#N/A	#N/A	#N/A	#N/A	#N/A	#N/A	#N/A
GCA_001709485.1	Human	Europe	inlA_20	3	CC3	I	×	800	9	A-1	×	R	F	T	L	D	L	T	T	I	D	N	E	P	N	V	A	A	T	Y	V	N	D	S	F	D	A	T	P	P	A	I	V	N	S	T	V	T	T
GCA_001709525.1	Environment	North America	inlA_22	11	CC11	II	×	800	15	A-1	×	R	F	A	V	N	L	T	T	L	D	S	A	A	N	A	T	A	T	H	V	N	D	S	F	E	P	T	P	P	D	L	M	S	P	T	V	S	T
GCA_001709545.1	Food	North America	inlA_44	9	CC9	II	√	684	33	B-repeat	√	#N/A	#N/A	#N/A	#N/A	#N/A	#N/A	#N/A	#N/A	#N/A	#N/A	#N/A	#N/A	#N/A	#N/A	#N/A	#N/A	#N/A	#N/A	#N/A	#N/A	#N/A	#N/A	#N/A	#N/A	#N/A	#N/A	#N/A	#N/A	#N/A	#N/A	#N/A	#N/A	#N/A	#N/A	#N/A	#N/A	#N/A	#N/A
GCA_001709555.1	Environment	Europe	inlA_49	121	CC121	II	√	491	37	IR	√	#N/A	#N/A	#N/A	#N/A	#N/A	#N/A	#N/A	#N/A	#N/A	#N/A	#N/A	#N/A	#N/A	#N/A	#N/A	#N/A	#N/A	#N/A	#N/A	#N/A	#N/A	#N/A	#N/A	#N/A	#N/A	#N/A	#N/A	#N/A	#N/A	#N/A	#N/A	#N/A	#N/A	#N/A	#N/A	#N/A	#N/A	#N/A
GCA_001709565.1	Food	North America	inlA_444	662	CC193	II	×	800	145	A-1	×	K	F	A	V	N	L	T	T	L	D	S	A	A	N	A	T	V	T	H	V	D	D	S	F	D	P	K	P	P	D	L	M	S	P	T	V	S	T
GCA_001709605.1	Environment	Europe	inlA_12	5	CC5	I	×	800	9	A-1	×	R	F	T	L	D	L	T	T	I	D	N	E	P	N	V	A	A	T	Y	V	N	D	S	F	D	A	T	P	P	A	I	V	N	S	T	V	T	T
GCA_001709625.1	Human	Europe	inlA_69	9	CC9	II	√	325	43	LRR	√	#N/A	#N/A	#N/A	#N/A	#N/A	#N/A	#N/A	#N/A	#N/A	#N/A	#N/A	#N/A	#N/A	#N/A	#N/A	#N/A	#N/A	#N/A	#N/A	#N/A	#N/A	#N/A	#N/A	#N/A	#N/A	#N/A	#N/A	#N/A	#N/A	#N/A	#N/A	#N/A	#N/A	#N/A	#N/A	#N/A	#N/A	#N/A
GCA_001709635.1	Environment	North America	inlA_63	11	CC11	II	×	800	15	A-1	×	R	F	A	V	N	L	T	T	L	D	S	A	A	N	A	T	A	T	H	V	N	D	S	F	E	P	T	P	P	D	L	M	S	P	T	V	S	T
GCA_001709645.1	Human	Europe	inlA_47	9	CC9	II	√	576	36	B-repeat	√	#N/A	#N/A	#N/A	#N/A	#N/A	#N/A	#N/A	#N/A	#N/A	#N/A	#N/A	#N/A	#N/A	#N/A	#N/A	#N/A	#N/A	#N/A	#N/A	#N/A	#N/A	#N/A	#N/A	#N/A	#N/A	#N/A	#N/A	#N/A	#N/A	#N/A	#N/A	#N/A	#N/A	#N/A	#N/A	#N/A	#N/A	#N/A
GCA_001709685.1	Environment	North America	inlA_26	155	CC155	II	×	800	19	A-1	×	K	F	A	V	N	L	T	T	L	D	S	A	A	N	A	T	V	T	H	V	D	D	S	F	D	A	T	P	P	E	L	M	S	P	T	I	T	T
GCA_001709705.1	Food	Europe	inlA_20	3	CC3	I	×	800	9	A-1	×	R	F	T	L	D	L	T	T	I	D	N	E	P	N	V	A	A	T	Y	V	N	D	S	F	D	A	T	P	P	A	I	V	N	S	T	V	T	T
GCA_001709715.1	Environment	Europe	inlA_1	204	CC204	II	×	800	1	A-1	×	K	F	T	V	N	L	T	T	I	D	S	A	A	N	A	T	V	T	H	V	N	N	S	F	D	A	T	P	P	E	L	M	S	P	T	V	S	T
GCA_001709725.1	Human	Europe	inlA_31	59	CC59	I	×	800	23	A-1	×	R	F	T	L	D	L	T	T	I	D	S	E	P	N	V	A	A	T	Y	V	N	N	S	F	D	A	T	P	P	E	I	V	N	S	T	V	T	T
GCA_001709765.1	Environment	North America	inlA_91	321	CC321	II	√	699	55	B-repeat	√	#N/A	#N/A	#N/A	#N/A	#N/A	#N/A	#N/A	#N/A	#N/A	#N/A	#N/A	#N/A	#N/A	#N/A	#N/A	#N/A	#N/A	#N/A	#N/A	#N/A	#N/A	#N/A	#N/A	#N/A	#N/A	#N/A	#N/A	#N/A	#N/A	#N/A	#N/A	#N/A	#N/A	#N/A	#N/A	#N/A	#N/A	#N/A
GCA_001709785.1	Environment	North America	inlA_48	9	CC9	II	√	8	20	SS	√	#N/A	#N/A	#N/A	#N/A	#N/A	#N/A	#N/A	#N/A	#N/A	#N/A	#N/A	#N/A	#N/A	#N/A	#N/A	#N/A	#N/A	#N/A	#N/A	#N/A	#N/A	#N/A	#N/A	#N/A	#N/A	#N/A	#N/A	#N/A	#N/A	#N/A	#N/A	#N/A	#N/A	#N/A	#N/A	#N/A	#N/A	#N/A
GCA_001709805.1	Environment	North America	inlA_2	7	CC7	II	×	800	2	A-1	×	K	F	A	L	D	L	T	T	I	D	N	A	A	N	A	A	A	T	H	V	N	N	S	F	E	P	T	P	P	E	L	M	S	P	T	V	S	T
GCA_001709825.1	Food	North America	inlA_64	451	CC11	II	×	800	41	A-1	×	K	F	A	V	N	L	T	T	I	D	S	A	A	N	A	A	A	T	Y	I	N	D	S	L	D	A	T	P	P	E	L	M	N	S	T	V	T	T
GCA_001709835.1	Food	North America	inlA_10	120	CC8	II	×	800	7	A-1	×	K	F	T	L	D	L	T	T	I	D	N	A	A	N	A	T	A	T	H	V	N	N	S	F	D	P	T	P	P	E	L	M	S	P	T	V	T	T
GCA_001709845.1	Food	North America	inlA_178	230	CC199	II	×	800	2	A-1	×	K	F	A	L	D	L	T	T	I	D	N	A	A	N	A	A	A	T	H	V	N	N	S	F	E	P	T	P	P	E	L	M	S	P	T	V	S	T
GCA_001709885.1	Food	North America	inlA_3	67	CC2	I	×	800	3	A-1	×	R	F	T	L	D	L	T	S	I	D	S	E	P	N	V	A	A	T	Y	V	N	D	S	F	D	A	T	P	P	E	I	V	N	S	T	V	T	T
GCA_001709895.1	Food	North America	inlA_257	375	CC375	II	×	800	107	A-1	×	K	F	T	L	D	L	T	T	I	D	N	A	A	N	A	T	V	T	H	V	D	D	S	L	D	A	T	P	P	E	L	M	S	P	T	V	T	T
GCA_001709905.1	Food	North America	inlA_26	1020	CC155	II	×	800	19	A-1	×	K	F	A	V	N	L	T	T	L	D	S	A	A	N	A	T	V	T	H	V	D	D	S	F	D	A	T	P	P	E	L	M	S	P	T	I	T	T
GCA_001709945.1	Food	North America	inlA_10	120	CC8	II	×	800	7	A-1	×	K	F	T	L	D	L	T	T	I	D	N	A	A	N	A	T	A	T	H	V	N	N	S	F	D	P	T	P	P	E	L	M	S	P	T	V	T	T
GCA_001709955.1	Food	North America	inlA_26	155	CC155	II	×	800	19	A-1	×	K	F	A	V	N	L	T	T	L	D	S	A	A	N	A	T	V	T	H	V	D	D	S	F	D	A	T	P	P	E	L	M	S	P	T	I	T	T
GCA_001709965.1	Food	North America	inlA_10	120	CC8	II	×	800	7	A-1	×	K	F	T	L	D	L	T	T	I	D	N	A	A	N	A	T	A	T	H	V	N	N	S	F	D	P	T	P	P	E	L	M	S	P	T	V	T	T
GCA_001710005.1	Food	North America	inlA_10	120	CC8	II	×	800	7	A-1	×	K	F	T	L	D	L	T	T	I	D	N	A	A	N	A	T	A	T	H	V	N	N	S	F	D	P	T	P	P	E	L	M	S	P	T	V	T	T
GCA_001710015.1	Food	North America	inlA_20	3	CC3	I	×	800	9	A-1	×	R	F	T	L	D	L	T	T	I	D	N	E	P	N	V	A	A	T	Y	V	N	D	S	F	D	A	T	P	P	A	I	V	N	S	T	V	T	T
GCA_001710025.1	Food	North America	inlA_10	1022	CC8	II	×	800	7	A-1	×	K	F	T	L	D	L	T	T	I	D	N	A	A	N	A	T	A	T	H	V	N	N	S	F	D	P	T	P	P	E	L	M	S	P	T	V	T	T
GCA_001710065.1	Food	North America	inlA_26	372	CC155	II	×	800	19	A-1	×	K	F	A	V	N	L	T	T	L	D	S	A	A	N	A	T	V	T	H	V	D	D	S	F	D	A	T	P	P	E	L	M	S	P	T	I	T	T
GCA_001710085.1	Food	North America	inlA_3	1	CC1	I	×	800	3	A-1	×	R	F	T	L	D	L	T	S	I	D	S	E	P	N	V	A	A	T	Y	V	N	D	S	F	D	A	T	P	P	E	I	V	N	S	T	V	T	T
GCA_001710095.1	Food	North America	inlA_8	6	CC6	I	×	797	6	A-2	×	R	F	T	L	D	L	T	T	I	D	S	E	P	N	V	A	A	T	Y	I	N	D	S	L	D	A	T	P	P	E	I	V	N	S	T	V	T	T
GCA_001710115.1	Food	North America	inlA_398	1023	CC396	III	×	797	139	A-2	×	R	L	T	L	D	L	T	S	I	D	N	E	P	N	V	A	A	T	Y	I	N	D	N	F	D	A	T	P	P	E	I	V	N	S	T	V	T	T
GCA_001710135.1	Food	North America	inlA_2	7	CC7	II	×	800	2	A-1	×	K	F	A	L	D	L	T	T	I	D	N	A	A	N	A	A	A	T	H	V	N	N	S	F	E	P	T	P	P	E	L	M	S	P	T	V	S	T
GCA_001710165.1	Food	North America	inlA_48	9	CC9	II	√	8	20	SS	√	#N/A	#N/A	#N/A	#N/A	#N/A	#N/A	#N/A	#N/A	#N/A	#N/A	#N/A	#N/A	#N/A	#N/A	#N/A	#N/A	#N/A	#N/A	#N/A	#N/A	#N/A	#N/A	#N/A	#N/A	#N/A	#N/A	#N/A	#N/A	#N/A	#N/A	#N/A	#N/A	#N/A	#N/A	#N/A	#N/A	#N/A	#N/A
GCA_001710185.1	Food	North America	inlA_48	9	CC9	II	√	8	20	SS	√	#N/A	#N/A	#N/A	#N/A	#N/A	#N/A	#N/A	#N/A	#N/A	#N/A	#N/A	#N/A	#N/A	#N/A	#N/A	#N/A	#N/A	#N/A	#N/A	#N/A	#N/A	#N/A	#N/A	#N/A	#N/A	#N/A	#N/A	#N/A	#N/A	#N/A	#N/A	#N/A	#N/A	#N/A	#N/A	#N/A	#N/A	#N/A
GCA_001710205.1	Food	North America	inlA_400	1021	ST1021	II	×	800	141	A-1	×	K	F	A	V	N	L	T	T	L	D	S	A	A	N	A	A	A	T	H	V	N	N	S	F	E	P	T	P	P	E	L	M	N	S	T	V	T	T
GCA_001710215.1	Food	North America	inlA_26	155	CC155	II	×	800	19	A-1	×	K	F	A	V	N	L	T	T	L	D	S	A	A	N	A	T	V	T	H	V	D	D	S	F	D	A	T	P	P	E	L	M	S	P	T	I	T	T
GCA_001710245.1	Food	North America	inlA_14	19	CC19	II	×	800	11	A-1	×	K	F	A	V	N	L	T	T	L	D	S	A	A	N	A	A	A	T	Y	I	N	D	S	L	D	A	T	P	P	E	L	M	N	S	T	V	T	T
GCA_001710255.1	Food	North America	inlA_10	120	CC8	II	×	800	7	A-1	×	K	F	T	L	D	L	T	T	I	D	N	A	A	N	A	T	A	T	H	V	N	N	S	F	D	P	T	P	P	E	L	M	S	P	T	V	T	T
GCA_001710285.1	Food	North America	inlA_2	7	CC7	II	×	800	2	A-1	×	K	F	A	L	D	L	T	T	I	D	N	A	A	N	A	A	A	T	H	V	N	N	S	F	E	P	T	P	P	E	L	M	S	P	T	V	S	T
GCA_001710295.1	Food	North America	inlA_48	9	CC9	II	√	8	20	SS	√	#N/A	#N/A	#N/A	#N/A	#N/A	#N/A	#N/A	#N/A	#N/A	#N/A	#N/A	#N/A	#N/A	#N/A	#N/A	#N/A	#N/A	#N/A	#N/A	#N/A	#N/A	#N/A	#N/A	#N/A	#N/A	#N/A	#N/A	#N/A	#N/A	#N/A	#N/A	#N/A	#N/A	#N/A	#N/A	#N/A	#N/A	#N/A
GCA_001710305.1	Food	North America	inlA_26	155	CC155	II	×	800	19	A-1	×	K	F	A	V	N	L	T	T	L	D	S	A	A	N	A	T	V	T	H	V	D	D	S	F	D	A	T	P	P	E	L	M	S	P	T	I	T	T
GCA_001710325.1	Food	North America	inlA_10	120	CC8	II	×	800	7	A-1	×	K	F	T	L	D	L	T	T	I	D	N	A	A	N	A	T	A	T	H	V	N	N	S	F	D	P	T	P	P	E	L	M	S	P	T	V	T	T
GCA_001710365.1	Human	Europe	inlA_16	224	CC224	I	×	800	13	A-1	×	R	F	T	L	D	L	T	T	I	D	N	E	P	N	V	A	A	T	Y	V	N	D	S	F	D	A	T	P	P	E	I	V	N	S	T	V	T	T
GCA_001710375.1	Human	Europe	inlA_8	6	CC6	I	×	797	6	A-2	×	R	F	T	L	D	L	T	T	I	D	S	E	P	N	V	A	A	T	Y	I	N	D	S	L	D	A	T	P	P	E	I	V	N	S	T	V	T	T
GCA_001710385.1	Food	North America	inlA_443	1024	ST1024	II	×	800	144	A-1	×	K	F	T	V	N	L	T	T	I	D	S	A	A	N	A	T	A	T	H	V	N	N	S	F	D	P	T	P	P	E	L	M	S	P	T	V	S	T
GCA_001710425.1	Human	Europe	inlA_64	451	CC11	II	×	800	41	A-1	×	K	F	A	V	N	L	T	T	I	D	S	A	A	N	A	A	A	T	Y	I	N	D	S	L	D	A	T	P	P	E	L	M	N	S	T	V	T	T
GCA_001710445.1	Food	North America	inlA_3	2	CC2	I	×	800	3	A-1	×	R	F	T	L	D	L	T	S	I	D	S	E	P	N	V	A	A	T	Y	V	N	D	S	F	D	A	T	P	P	E	I	V	N	S	T	V	T	T
GCA_001710465.1	Food	North America	inlA_14	361	CC415	II	×	800	11	A-1	×	K	F	A	V	N	L	T	T	L	D	S	A	A	N	A	A	A	T	Y	I	N	D	S	L	D	A	T	P	P	E	L	M	N	S	T	V	T	T
GCA_001710485.1	Food	North America	inlA_2	7	CC7	II	×	800	2	A-1	×	K	F	A	L	D	L	T	T	I	D	N	A	A	N	A	A	A	T	H	V	N	N	S	F	E	P	T	P	P	E	L	M	S	P	T	V	S	T
GCA_001710525.1	Human	Europe	inlA_3	1	CC1	I	×	800	3	A-1	×	R	F	T	L	D	L	T	S	I	D	S	E	P	N	V	A	A	T	Y	V	N	D	S	F	D	A	T	P	P	E	I	V	N	S	T	V	T	T
GCA_001710535.1	Environment	North America	inlA_241	194	CC315	I	×	797	105	A-2	×	R	F	T	L	D	L	T	T	I	D	N	E	P	N	V	A	A	T	Y	V	N	D	S	F	D	A	T	P	P	E	I	V	N	S	T	V	T	T
GCA_001710555.1	Animal	North America	inlA_22	11	CC11	II	×	800	15	A-1	×	R	F	A	V	N	L	T	T	L	D	S	A	A	N	A	T	A	T	H	V	N	D	S	F	E	P	T	P	P	D	L	M	S	P	T	V	S	T
GCA_001710575.1	Food	North America	inlA_34	1019	CC29	II	×	800	26	A-1	×	K	F	A	V	N	L	T	T	L	D	S	A	A	N	A	A	A	T	H	V	N	N	S	F	E	P	T	P	P	D	L	M	N	S	T	I	T	T
GCA_001710605.1	Food	North America	inlA_10	120	CC8	II	×	800	7	A-1	×	K	F	T	L	D	L	T	T	I	D	N	A	A	N	A	T	A	T	H	V	N	N	S	F	D	P	T	P	P	E	L	M	S	P	T	V	T	T
GCA_001710615.1	Food	North America	inlA_26	155	CC155	II	×	800	19	A-1	×	K	F	A	V	N	L	T	T	L	D	S	A	A	N	A	T	V	T	H	V	D	D	S	F	D	A	T	P	P	E	L	M	S	P	T	I	T	T
GCA_001710635.1	Food	North America	inlA_10	120	CC8	II	×	800	7	A-1	×	K	F	T	L	D	L	T	T	I	D	N	A	A	N	A	T	A	T	H	V	N	N	S	F	D	P	T	P	P	E	L	M	S	P	T	V	T	T
GCA_001710655.1	Food	North America	inlA_2	7	CC7	II	×	800	2	A-1	×	K	F	A	L	D	L	T	T	I	D	N	A	A	N	A	A	A	T	H	V	N	N	S	F	E	P	T	P	P	E	L	M	S	P	T	V	S	T
GCA_001710685.1	Food	North America	inlA_34	20	CC20	II	×	800	26	A-1	×	K	F	A	V	N	L	T	T	L	D	S	A	A	N	A	A	A	T	H	V	N	N	S	F	E	P	T	P	P	D	L	M	N	S	T	I	T	T
GCA_001710705.1	Environment	North America	inlA_95	368	ST368	II	×	800	57	A-1	×	R	F	T	L	D	L	T	T	L	D	N	A	A	N	A	A	A	T	H	V	N	N	S	F	E	P	T	P	P	D	L	M	N	S	T	I	T	T
GCA_001710715.1	Human	Europe	inlA_3	2	CC2	I	×	800	3	A-1	×	R	F	T	L	D	L	T	S	I	D	S	E	P	N	V	A	A	T	Y	V	N	D	S	F	D	A	T	P	P	E	I	V	N	S	T	V	T	T
GCA_001710725.1	Food	North America	inlA_34	20	CC20	II	×	800	26	A-1	×	K	F	A	V	N	L	T	T	L	D	S	A	A	N	A	A	A	T	H	V	N	N	S	F	E	P	T	P	P	D	L	M	N	S	T	I	T	T
GCA_001710755.1	Environment	North America	inlA_2	7	CC7	II	×	800	2	A-1	×	K	F	A	L	D	L	T	T	I	D	N	A	A	N	A	A	A	T	H	V	N	N	S	F	E	P	T	P	P	E	L	M	S	P	T	V	S	T
GCA_001710785.1	Food	North America	inlA_16	224	CC224	I	×	800	13	A-1	×	R	F	T	L	D	L	T	T	I	D	N	E	P	N	V	A	A	T	Y	V	N	D	S	F	D	A	T	P	P	E	I	V	N	S	T	V	T	T
GCA_001710805.1	Food	North America	inlA_20	3	CC3	I	×	800	9	A-1	×	R	F	T	L	D	L	T	T	I	D	N	E	P	N	V	A	A	T	Y	V	N	D	S	F	D	A	T	P	P	A	I	V	N	S	T	V	T	T
GCA_001710815.1	Food	North America	inlA_10	120	CC8	II	×	800	7	A-1	×	K	F	T	L	D	L	T	T	I	D	N	A	A	N	A	T	A	T	H	V	N	N	S	F	D	P	T	P	P	E	L	M	S	P	T	V	T	T
GCA_001710845.1	Food	Europe	inlA_16	224	CC224	I	×	800	13	A-1	×	R	F	T	L	D	L	T	T	I	D	N	E	P	N	V	A	A	T	Y	V	N	D	S	F	D	A	T	P	P	E	I	V	N	S	T	V	T	T
GCA_001710855.1	Human	Europe	inlA_3	1	CC1	I	×	800	3	A-1	×	R	F	T	L	D	L	T	S	I	D	S	E	P	N	V	A	A	T	Y	V	N	D	S	F	D	A	T	P	P	E	I	V	N	S	T	V	T	T
GCA_001710885.1	Environment	North America	inlA_2	7	CC7	II	×	800	2	A-1	×	K	F	A	L	D	L	T	T	I	D	N	A	A	N	A	A	A	T	H	V	N	N	S	F	E	P	T	P	P	E	L	M	S	P	T	V	S	T
GCA_001710905.1	Food	North America	inlA_241	194	CC315	I	×	797	105	A-2	×	R	F	T	L	D	L	T	T	I	D	N	E	P	N	V	A	A	T	Y	V	N	D	S	F	D	A	T	P	P	E	I	V	N	S	T	V	T	T
GCA_001710925.1	Environment	North America	inlA_26	155	CC155	II	×	800	19	A-1	×	K	F	A	V	N	L	T	T	L	D	S	A	A	N	A	T	V	T	H	V	D	D	S	F	D	A	T	P	P	E	L	M	S	P	T	I	T	T
GCA_001710935.1	Food	North America	inlA_2	7	CC7	II	×	800	2	A-1	×	K	F	A	L	D	L	T	T	I	D	N	A	A	N	A	A	A	T	H	V	N	N	S	F	E	P	T	P	P	E	L	M	S	P	T	V	S	T
GCA_001710965.1	Food	North America	inlA_48	9	CC9	II	√	8	20	SS	√	#N/A	#N/A	#N/A	#N/A	#N/A	#N/A	#N/A	#N/A	#N/A	#N/A	#N/A	#N/A	#N/A	#N/A	#N/A	#N/A	#N/A	#N/A	#N/A	#N/A	#N/A	#N/A	#N/A	#N/A	#N/A	#N/A	#N/A	#N/A	#N/A	#N/A	#N/A	#N/A	#N/A	#N/A	#N/A	#N/A	#N/A	#N/A
GCA_001710985.1	Food	North America	inlA_399	839	ST839	II	×	800	140	A-1	×	R	L	T	L	D	L	T	T	I	D	S	A	P	N	V	A	V	T	H	V	D	D	S	F	D	A	K	P	P	D	L	M	S	P	T	I	T	T
GCA_001710995.1	Food	North America	inlA_33	391	CC89	II	×	797	25	A-2	×	R	F	T	V	N	L	T	T	L	D	S	A	A	N	A	T	A	T	H	V	N	N	S	F	D	P	T	P	A	D	L	M	S	P	T	I	T	T
GCA_001711015.1	Human	Europe	inlA_16	224	CC224	I	×	800	13	A-1	×	R	F	T	L	D	L	T	T	I	D	N	E	P	N	V	A	A	T	Y	V	N	D	S	F	D	A	T	P	P	E	I	V	N	S	T	V	T	T
GCA_001711035.1	Food	North America	inlA_48	9	CC9	II	√	8	20	SS	√	#N/A	#N/A	#N/A	#N/A	#N/A	#N/A	#N/A	#N/A	#N/A	#N/A	#N/A	#N/A	#N/A	#N/A	#N/A	#N/A	#N/A	#N/A	#N/A	#N/A	#N/A	#N/A	#N/A	#N/A	#N/A	#N/A	#N/A	#N/A	#N/A	#N/A	#N/A	#N/A	#N/A	#N/A	#N/A	#N/A	#N/A	#N/A
GCA_001711055.1	Environment	North America	inlA_3	1	CC1	I	×	800	3	A-1	×	R	F	T	L	D	L	T	S	I	D	S	E	P	N	V	A	A	T	Y	V	N	D	S	F	D	A	T	P	P	E	I	V	N	S	T	V	T	T
GCA_001711085.1	Food	North America	inlA_3	1	CC1	I	×	800	3	A-1	×	R	F	T	L	D	L	T	S	I	D	S	E	P	N	V	A	A	T	Y	V	N	D	S	F	D	A	T	P	P	E	I	V	N	S	T	V	T	T
GCA_001711105.1	Environment	North America	inlA_241	194	CC315	I	×	797	105	A-2	×	R	F	T	L	D	L	T	T	I	D	N	E	P	N	V	A	A	T	Y	V	N	D	S	F	D	A	T	P	P	E	I	V	N	S	T	V	T	T
GCA_001711145.1	Animal	North America	inlA_4	213	ST213	I	×	800	4	A-1	×	R	F	T	L	D	L	T	T	I	D	N	E	P	N	V	A	A	T	Y	V	N	D	S	F	D	A	T	P	P	E	I	V	N	S	T	V	T	T
GCA_001711165.1	Food	North America	inlA_10	551	CC8	II	×	800	7	A-1	×	K	F	T	L	D	L	T	T	I	D	N	A	A	N	A	T	A	T	H	V	N	N	S	F	D	P	T	P	P	E	L	M	S	P	T	V	T	T
GCA_001711185.1	Human	Europe	inlA_8	6	CC6	I	×	797	6	A-2	×	R	F	T	L	D	L	T	T	I	D	S	E	P	N	V	A	A	T	Y	I	N	D	S	L	D	A	T	P	P	E	I	V	N	S	T	V	T	T
GCA_001711195.1	Food	North America	inlA_138	5	CC5	I	√	605	73	B-repeat	√	#N/A	#N/A	#N/A	#N/A	#N/A	#N/A	#N/A	#N/A	#N/A	#N/A	#N/A	#N/A	#N/A	#N/A	#N/A	#N/A	#N/A	#N/A	#N/A	#N/A	#N/A	#N/A	#N/A	#N/A	#N/A	#N/A	#N/A	#N/A	#N/A	#N/A	#N/A	#N/A	#N/A	#N/A	#N/A	#N/A	#N/A	#N/A
GCA_001711215.1	Food	North America	inlA_3	1	CC1	I	×	800	3	A-1	×	R	F	T	L	D	L	T	S	I	D	S	E	P	N	V	A	A	T	Y	V	N	D	S	F	D	A	T	P	P	E	I	V	N	S	T	V	T	T
GCA_001711245.1	Food	Europe	inlA_47	9	CC9	II	√	576	36	B-repeat	√	#N/A	#N/A	#N/A	#N/A	#N/A	#N/A	#N/A	#N/A	#N/A	#N/A	#N/A	#N/A	#N/A	#N/A	#N/A	#N/A	#N/A	#N/A	#N/A	#N/A	#N/A	#N/A	#N/A	#N/A	#N/A	#N/A	#N/A	#N/A	#N/A	#N/A	#N/A	#N/A	#N/A	#N/A	#N/A	#N/A	#N/A	#N/A
GCA_001711255.1	Food	North America	inlA_160	91	CC14	II	×	800	18	A-1	×	K	F	A	V	N	L	T	T	L	D	S	A	A	N	A	T	V	T	H	V	N	N	S	F	E	P	T	P	P	D	L	M	S	P	T	I	T	T
GCA_001711285.1	Food	North America	inlA_160	91	CC14	II	×	800	18	A-1	×	K	F	A	V	N	L	T	T	L	D	S	A	A	N	A	T	V	T	H	V	N	N	S	F	E	P	T	P	P	D	L	M	S	P	T	I	T	T
GCA_001711295.1	Human	Europe	inlA_26	155	CC155	II	×	800	19	A-1	×	K	F	A	V	N	L	T	T	L	D	S	A	A	N	A	T	V	T	H	V	D	D	S	F	D	A	T	P	P	E	L	M	S	P	T	I	T	T
GCA_001711325.1	Food	Europe	inlA_3	1017	CC1	I	×	800	3	A-1	×	R	F	T	L	D	L	T	S	I	D	S	E	P	N	V	A	A	T	Y	V	N	D	S	F	D	A	T	P	P	E	I	V	N	S	T	V	T	T
GCA_001711345.1	Food	North America	inlA_48	9	CC9	II	√	8	20	SS	√	#N/A	#N/A	#N/A	#N/A	#N/A	#N/A	#N/A	#N/A	#N/A	#N/A	#N/A	#N/A	#N/A	#N/A	#N/A	#N/A	#N/A	#N/A	#N/A	#N/A	#N/A	#N/A	#N/A	#N/A	#N/A	#N/A	#N/A	#N/A	#N/A	#N/A	#N/A	#N/A	#N/A	#N/A	#N/A	#N/A	#N/A	#N/A
GCA_001711355.1	Food	North America	inlA_10	120	CC8	II	×	800	7	A-1	×	K	F	T	L	D	L	T	T	I	D	N	A	A	N	A	T	A	T	H	V	N	N	S	F	D	P	T	P	P	E	L	M	S	P	T	V	T	T
GCA_001711385.1	Food	North America	inlA_241	194	CC315	I	×	797	105	A-2	×	R	F	T	L	D	L	T	T	I	D	N	E	P	N	V	A	A	T	Y	V	N	D	S	F	D	A	T	P	P	E	I	V	N	S	T	V	T	T
GCA_001711395.1	Food	North America	inlA_1128	9	CC9	II	√	8	20	SS	√	#N/A	#N/A	#N/A	#N/A	#N/A	#N/A	#N/A	#N/A	#N/A	#N/A	#N/A	#N/A	#N/A	#N/A	#N/A	#N/A	#N/A	#N/A	#N/A	#N/A	#N/A	#N/A	#N/A	#N/A	#N/A	#N/A	#N/A	#N/A	#N/A	#N/A	#N/A	#N/A	#N/A	#N/A	#N/A	#N/A	#N/A	#N/A
GCA_001711425.1	Environment	North America	inlA_7	397	CC4	I	×	800	5	A-1	×	R	F	T	L	D	L	T	T	I	D	N	E	P	N	V	A	A	T	Y	V	N	D	S	F	D	A	T	P	P	E	I	V	N	S	T	V	T	T
GCA_001711435.1	Food	North America	inlA_12	5	CC5	I	×	800	9	A-1	×	R	F	T	L	D	L	T	T	I	D	N	E	P	N	V	A	A	T	Y	V	N	D	S	F	D	A	T	P	P	A	I	V	N	S	T	V	T	T
GCA_001711465.1	Food	North America	inlA_10	1025	CC8	II	×	800	7	A-1	×	K	F	T	L	D	L	T	T	I	D	N	A	A	N	A	T	A	T	H	V	N	N	S	F	D	P	T	P	P	E	L	M	S	P	T	V	T	T
GCA_001711475.1	Food	North America	inlA_28	199	CC199	II	√	8	20	SS	√	#N/A	#N/A	#N/A	#N/A	#N/A	#N/A	#N/A	#N/A	#N/A	#N/A	#N/A	#N/A	#N/A	#N/A	#N/A	#N/A	#N/A	#N/A	#N/A	#N/A	#N/A	#N/A	#N/A	#N/A	#N/A	#N/A	#N/A	#N/A	#N/A	#N/A	#N/A	#N/A	#N/A	#N/A	#N/A	#N/A	#N/A	#N/A
GCA_001711505.1	Food	North America	inlA_12	5	CC5	I	×	800	9	A-1	×	R	F	T	L	D	L	T	T	I	D	N	E	P	N	V	A	A	T	Y	V	N	D	S	F	D	A	T	P	P	A	I	V	N	S	T	V	T	T
GCA_001711525.1	Food	North America	inlA_2	7	CC7	II	×	800	2	A-1	×	K	F	A	L	D	L	T	T	I	D	N	A	A	N	A	A	A	T	H	V	N	N	S	F	E	P	T	P	P	E	L	M	S	P	T	V	S	T
GCA_001711535.1	Food	North America	inlA_48	9	CC9	II	√	8	20	SS	√	#N/A	#N/A	#N/A	#N/A	#N/A	#N/A	#N/A	#N/A	#N/A	#N/A	#N/A	#N/A	#N/A	#N/A	#N/A	#N/A	#N/A	#N/A	#N/A	#N/A	#N/A	#N/A	#N/A	#N/A	#N/A	#N/A	#N/A	#N/A	#N/A	#N/A	#N/A	#N/A	#N/A	#N/A	#N/A	#N/A	#N/A	#N/A
GCA_001711565.1	Food	North America	inlA_10	120	CC8	II	×	800	7	A-1	×	K	F	T	L	D	L	T	T	I	D	N	A	A	N	A	T	A	T	H	V	N	N	S	F	D	P	T	P	P	E	L	M	S	P	T	V	T	T
GCA_001711575.1	Food	North America	inlA_10	120	CC8	II	×	800	7	A-1	×	K	F	T	L	D	L	T	T	I	D	N	A	A	N	A	T	A	T	H	V	N	N	S	F	D	P	T	P	P	E	L	M	S	P	T	V	T	T
GCA_001711605.1	Food	North America	inlA_63	11	CC11	II	×	800	15	A-1	×	R	F	A	V	N	L	T	T	L	D	S	A	A	N	A	T	A	T	H	V	N	D	S	F	E	P	T	P	P	D	L	M	S	P	T	V	S	T
GCA_001711625.1	Food	North America	inlA_2	7	CC7	II	×	800	2	A-1	×	K	F	A	L	D	L	T	T	I	D	N	A	A	N	A	A	A	T	H	V	N	N	S	F	E	P	T	P	P	E	L	M	S	P	T	V	S	T
GCA_001711635.1	Food	North America	inlA_138	5	CC5	I	√	605	73	B-repeat	√	#N/A	#N/A	#N/A	#N/A	#N/A	#N/A	#N/A	#N/A	#N/A	#N/A	#N/A	#N/A	#N/A	#N/A	#N/A	#N/A	#N/A	#N/A	#N/A	#N/A	#N/A	#N/A	#N/A	#N/A	#N/A	#N/A	#N/A	#N/A	#N/A	#N/A	#N/A	#N/A	#N/A	#N/A	#N/A	#N/A	#N/A	#N/A
GCA_009788345.1	Food	Asia	inlA_1161	5	CC5	I	√	534	269	B-repeat	√	#N/A	#N/A	#N/A	#N/A	#N/A	#N/A	#N/A	#N/A	#N/A	#N/A	#N/A	#N/A	#N/A	#N/A	#N/A	#N/A	#N/A	#N/A	#N/A	#N/A	#N/A	#N/A	#N/A	#N/A	#N/A	#N/A	#N/A	#N/A	#N/A	#N/A	#N/A	#N/A	#N/A	#N/A	#N/A	#N/A	#N/A	#N/A
GCA_009788405.1	Environment	Asia	inlA_1161	5	CC5	I	√	534	269	B-repeat	√	#N/A	#N/A	#N/A	#N/A	#N/A	#N/A	#N/A	#N/A	#N/A	#N/A	#N/A	#N/A	#N/A	#N/A	#N/A	#N/A	#N/A	#N/A	#N/A	#N/A	#N/A	#N/A	#N/A	#N/A	#N/A	#N/A	#N/A	#N/A	#N/A	#N/A	#N/A	#N/A	#N/A	#N/A	#N/A	#N/A	#N/A	#N/A
GCA_001711695.1	Food	North America	inlA_48	9	CC9	II	√	8	20	SS	√	#N/A	#N/A	#N/A	#N/A	#N/A	#N/A	#N/A	#N/A	#N/A	#N/A	#N/A	#N/A	#N/A	#N/A	#N/A	#N/A	#N/A	#N/A	#N/A	#N/A	#N/A	#N/A	#N/A	#N/A	#N/A	#N/A	#N/A	#N/A	#N/A	#N/A	#N/A	#N/A	#N/A	#N/A	#N/A	#N/A	#N/A	#N/A
GCA_001711725.1	Food	North America	inlA_63	11	CC11	II	×	800	15	A-1	×	R	F	A	V	N	L	T	T	L	D	S	A	A	N	A	T	A	T	H	V	N	D	S	F	E	P	T	P	P	D	L	M	S	P	T	V	S	T
GCA_001711735.1	Food	North America	inlA_10	120	CC8	II	×	800	7	A-1	×	K	F	T	L	D	L	T	T	I	D	N	A	A	N	A	T	A	T	H	V	N	N	S	F	D	P	T	P	P	E	L	M	S	P	T	V	T	T
GCA_001711745.1	Food	North America	inlA_10	120	CC8	II	×	800	7	A-1	×	K	F	T	L	D	L	T	T	I	D	N	A	A	N	A	T	A	T	H	V	N	N	S	F	D	P	T	P	P	E	L	M	S	P	T	V	T	T
GCA_001711785.1	Food	North America	inlA_48	9	CC9	II	√	8	20	SS	√	#N/A	#N/A	#N/A	#N/A	#N/A	#N/A	#N/A	#N/A	#N/A	#N/A	#N/A	#N/A	#N/A	#N/A	#N/A	#N/A	#N/A	#N/A	#N/A	#N/A	#N/A	#N/A	#N/A	#N/A	#N/A	#N/A	#N/A	#N/A	#N/A	#N/A	#N/A	#N/A	#N/A	#N/A	#N/A	#N/A	#N/A	#N/A
GCA_001711805.1	Food	North America	inlA_2	7	CC7	II	×	800	2	A-1	×	K	F	A	L	D	L	T	T	I	D	N	A	A	N	A	A	A	T	H	V	N	N	S	F	E	P	T	P	P	E	L	M	S	P	T	V	S	T
GCA_001711815.1	Food	North America	inlA_2	7	CC7	II	×	800	2	A-1	×	K	F	A	L	D	L	T	T	I	D	N	A	A	N	A	A	A	T	H	V	N	N	S	F	E	P	T	P	P	E	L	M	S	P	T	V	S	T
GCA_001711835.1	Food	North America	inlA_1	9	CC9	II	×	800	1	A-1	×	K	F	T	V	N	L	T	T	I	D	S	A	A	N	A	T	V	T	H	V	N	N	S	F	D	A	T	P	P	E	L	M	S	P	T	V	S	T
GCA_001711865.1	Food	North America	inlA_10	120	CC8	II	×	800	7	A-1	×	K	F	T	L	D	L	T	T	I	D	N	A	A	N	A	T	A	T	H	V	N	N	S	F	D	P	T	P	P	E	L	M	S	P	T	V	T	T
GCA_001711885.1	Food	North America	inlA_2	7	CC7	II	×	800	2	A-1	×	K	F	A	L	D	L	T	T	I	D	N	A	A	N	A	A	A	T	H	V	N	N	S	F	E	P	T	P	P	E	L	M	S	P	T	V	S	T
GCA_001711905.1	Food	North America	inlA_2	7	CC7	II	×	800	2	A-1	×	K	F	A	L	D	L	T	T	I	D	N	A	A	N	A	A	A	T	H	V	N	N	S	F	E	P	T	P	P	E	L	M	S	P	T	V	S	T
GCA_001711915.1	Food	North America	inlA_1	9	CC9	II	×	800	1	A-1	×	K	F	T	V	N	L	T	T	I	D	S	A	A	N	A	T	V	T	H	V	N	N	S	F	D	A	T	P	P	E	L	M	S	P	T	V	S	T
GCA_001711935.1	Food	North America	inlA_63	11	CC11	II	×	800	15	A-1	×	R	F	A	V	N	L	T	T	L	D	S	A	A	N	A	T	A	T	H	V	N	D	S	F	E	P	T	P	P	D	L	M	S	P	T	V	S	T
GCA_001711945.1	Food	North America	inlA_10	120	CC8	II	×	800	7	A-1	×	K	F	T	L	D	L	T	T	I	D	N	A	A	N	A	T	A	T	H	V	N	N	S	F	D	P	T	P	P	E	L	M	S	P	T	V	T	T
GCA_001711985.1	Food	North America	inlA_10	1018	ST1018	II	×	800	7	A-1	×	K	F	T	L	D	L	T	T	I	D	N	A	A	N	A	T	A	T	H	V	N	N	S	F	D	P	T	P	P	E	L	M	S	P	T	V	T	T
GCA_001711995.1	Food	North America	inlA_2	7	CC7	II	×	800	2	A-1	×	K	F	A	L	D	L	T	T	I	D	N	A	A	N	A	A	A	T	H	V	N	N	S	F	E	P	T	P	P	E	L	M	S	P	T	V	S	T
GCA_001712025.1	Food	North America	inlA_48	9	CC9	II	√	8	20	SS	√	#N/A	#N/A	#N/A	#N/A	#N/A	#N/A	#N/A	#N/A	#N/A	#N/A	#N/A	#N/A	#N/A	#N/A	#N/A	#N/A	#N/A	#N/A	#N/A	#N/A	#N/A	#N/A	#N/A	#N/A	#N/A	#N/A	#N/A	#N/A	#N/A	#N/A	#N/A	#N/A	#N/A	#N/A	#N/A	#N/A	#N/A	#N/A
GCA_001712035.1	Food	North America	inlA_2	7	CC7	II	×	800	2	A-1	×	K	F	A	L	D	L	T	T	I	D	N	A	A	N	A	A	A	T	H	V	N	N	S	F	E	P	T	P	P	E	L	M	S	P	T	V	S	T
GCA_001712045.1	Environment	North America	inlA_22	11	CC11	II	×	800	15	A-1	×	R	F	A	V	N	L	T	T	L	D	S	A	A	N	A	T	A	T	H	V	N	D	S	F	E	P	T	P	P	D	L	M	S	P	T	V	S	T
GCA_001712085.1	Food	North America	inlA_44	9	CC9	II	√	684	33	B-repeat	√	#N/A	#N/A	#N/A	#N/A	#N/A	#N/A	#N/A	#N/A	#N/A	#N/A	#N/A	#N/A	#N/A	#N/A	#N/A	#N/A	#N/A	#N/A	#N/A	#N/A	#N/A	#N/A	#N/A	#N/A	#N/A	#N/A	#N/A	#N/A	#N/A	#N/A	#N/A	#N/A	#N/A	#N/A	#N/A	#N/A	#N/A	#N/A
GCA_001712105.1	Food	North America	inlA_48	9	CC9	II	√	8	20	SS	√	#N/A	#N/A	#N/A	#N/A	#N/A	#N/A	#N/A	#N/A	#N/A	#N/A	#N/A	#N/A	#N/A	#N/A	#N/A	#N/A	#N/A	#N/A	#N/A	#N/A	#N/A	#N/A	#N/A	#N/A	#N/A	#N/A	#N/A	#N/A	#N/A	#N/A	#N/A	#N/A	#N/A	#N/A	#N/A	#N/A	#N/A	#N/A
GCA_001712115.1	Environment	North America	inlA_22	11	CC11	II	×	800	15	A-1	×	R	F	A	V	N	L	T	T	L	D	S	A	A	N	A	T	A	T	H	V	N	D	S	F	E	P	T	P	P	D	L	M	S	P	T	V	S	T
GCA_001712135.1	Food	North America	inlA_133	296	CC88	I	×	800	71	A-1	×	R	F	T	L	D	L	T	T	I	D	N	E	P	N	V	A	A	T	Y	V	N	N	S	F	D	A	T	P	P	E	I	V	N	S	T	V	T	T
GCA_001712155.1	Environment	North America	inlA_133	296	CC88	I	×	800	71	A-1	×	R	F	T	L	D	L	T	T	I	D	N	E	P	N	V	A	A	T	Y	V	N	N	S	F	D	A	T	P	P	E	I	V	N	S	T	V	T	T
GCA_001712185.1	Food	North America	inlA_10	120	CC8	II	×	800	7	A-1	×	K	F	T	L	D	L	T	T	I	D	N	A	A	N	A	T	A	T	H	V	N	N	S	F	D	P	T	P	P	E	L	M	S	P	T	V	T	T
GCA_001712195.1	Food	North America	inlA_2	7	CC7	II	×	800	2	A-1	×	K	F	A	L	D	L	T	T	I	D	N	A	A	N	A	A	A	T	H	V	N	N	S	F	E	P	T	P	P	E	L	M	S	P	T	V	S	T
GCA_001712205.1	Environment	North America	inlA_1	204	CC204	II	×	800	1	A-1	×	K	F	T	V	N	L	T	T	I	D	S	A	A	N	A	T	V	T	H	V	N	N	S	F	D	A	T	P	P	E	L	M	S	P	T	V	S	T
GCA_001712215.1	Food	North America	inlA_10	120	CC8	II	×	800	7	A-1	×	K	F	T	L	D	L	T	T	I	D	N	A	A	N	A	T	A	T	H	V	N	N	S	F	D	P	T	P	P	E	L	M	S	P	T	V	T	T
GCA_001712265.1	Environment	North America	inlA_22	11	CC11	II	×	800	15	A-1	×	R	F	A	V	N	L	T	T	L	D	S	A	A	N	A	T	A	T	H	V	N	D	S	F	E	P	T	P	P	D	L	M	S	P	T	V	S	T
GCA_001712275.1	Food	North America	inlA_10	120	CC8	II	×	800	7	A-1	×	K	F	T	L	D	L	T	T	I	D	N	A	A	N	A	T	A	T	H	V	N	N	S	F	D	P	T	P	P	E	L	M	S	P	T	V	T	T
GCA_001712295.1	Food	North America	inlA_1	9	CC9	II	×	800	1	A-1	×	K	F	T	V	N	L	T	T	I	D	S	A	A	N	A	T	V	T	H	V	N	N	S	F	D	A	T	P	P	E	L	M	S	P	T	V	S	T
GCA_001712305.1	Food	North America	inlA_12	5	CC5	I	×	800	9	A-1	×	R	F	T	L	D	L	T	T	I	D	N	E	P	N	V	A	A	T	Y	V	N	D	S	F	D	A	T	P	P	A	I	V	N	S	T	V	T	T
GCA_001712345.1	Environment	North America	inlA_15	37	CC37	II	×	800	12	A-1	×	K	F	A	V	N	L	T	T	L	D	S	A	A	N	A	A	A	T	Y	I	N	D	S	L	D	A	T	P	P	D	L	M	N	S	T	V	T	T
GCA_001712365.1	Human	Europe	inlA_34	20	CC20	II	×	800	26	A-1	×	K	F	A	V	N	L	T	T	L	D	S	A	A	N	A	A	A	T	H	V	N	N	S	F	E	P	T	P	P	D	L	M	N	S	T	I	T	T
GCA_001712375.1	Human	Europe	inlA_7	4	CC4	I	×	800	5	A-1	×	R	F	T	L	D	L	T	T	I	D	N	E	P	N	V	A	A	T	Y	V	N	D	S	F	D	A	T	P	P	E	I	V	N	S	T	V	T	T
GCA_001712405.1	Food	North America	inlA_10	120	CC8	II	×	800	7	A-1	×	K	F	T	L	D	L	T	T	I	D	N	A	A	N	A	T	A	T	H	V	N	N	S	F	D	P	T	P	P	E	L	M	S	P	T	V	T	T
GCA_001712415.1	Environment	North America	inlA_14	19	CC19	II	×	800	11	A-1	×	K	F	A	V	N	L	T	T	L	D	S	A	A	N	A	A	A	T	Y	I	N	D	S	L	D	A	T	P	P	E	L	M	N	S	T	V	T	T
GCA_001720925.1	Food	North America	inlA_12	5	CC5	I	×	800	9	A-1	×	R	F	T	L	D	L	T	T	I	D	N	E	P	N	V	A	A	T	Y	V	N	D	S	F	D	A	T	P	P	A	I	V	N	S	T	V	T	T
GCA_001746875.1	Human	North America	inlA_3	48	CC2	I	×	800	3	A-1	×	R	F	T	L	D	L	T	S	I	D	S	E	P	N	V	A	A	T	Y	V	N	D	S	F	D	A	T	P	P	E	I	V	N	S	T	V	T	T
GCA_001746885.1	Human	North America	inlA_3	1	CC1	I	×	800	3	A-1	×	R	F	T	L	D	L	T	S	I	D	S	E	P	N	V	A	A	T	Y	V	N	D	S	F	D	A	T	P	P	E	I	V	N	S	T	V	T	T
GCA_001749845.1	Animal	Unknown	inlA_1200	1065	ST1065	II	×	800	300	A-1	×	K	F	A	V	D	L	T	T	I	D	S	A	A	N	A	T	V	T	H	V	N	N	S	F	E	P	T	P	P	E	L	M	S	P	T	I	T	T
GCA_001749855.1	Animal	Unknown	inlA_2	107	CC7	II	×	800	2	A-1	×	K	F	A	L	D	L	T	T	I	D	N	A	A	N	A	A	A	T	H	V	N	N	S	F	E	P	T	P	P	E	L	M	S	P	T	V	S	T
GCA_001749885.1	Unknown	Unknown	inlA_1181	564	ST564	IV	×	799	49	A-4	×	K	F	T	L	D	L	T	S	I	D	S	A	P	N	V	A	A	T	H	I	N	D	S	F	D	A	T	P	P	D	L	V	N	S	T	V	T	T
GCA_001749905.1	Food	North America	inlA_22	1212	CC11	II	×	800	15	A-1	×	R	F	A	V	N	L	T	T	L	D	S	A	A	N	A	T	A	T	H	V	N	D	S	F	E	P	T	P	P	D	L	M	S	P	T	V	S	T
GCA_001749925.1	Food	North America	inlA_1194	1213	ST1213	III	×	800	296	A-1	×	R	L	T	L	D	L	T	T	I	D	N	E	P	K	V	A	A	T	Y	V	N	D	S	F	D	A	T	S	P	E	I	V	N	S	T	V	T	M
GCA_001749945.1	Food	North America	inlA_44	9	CC9	II	√	684	33	B-repeat	√	#N/A	#N/A	#N/A	#N/A	#N/A	#N/A	#N/A	#N/A	#N/A	#N/A	#N/A	#N/A	#N/A	#N/A	#N/A	#N/A	#N/A	#N/A	#N/A	#N/A	#N/A	#N/A	#N/A	#N/A	#N/A	#N/A	#N/A	#N/A	#N/A	#N/A	#N/A	#N/A	#N/A	#N/A	#N/A	#N/A	#N/A	#N/A
GCA_001749965.1	Food	North America	inlA_1144	44	CC3	I	√	252	260	LRR	√	#N/A	#N/A	#N/A	#N/A	#N/A	#N/A	#N/A	#N/A	#N/A	#N/A	#N/A	#N/A	#N/A	#N/A	#N/A	#N/A	#N/A	#N/A	#N/A	#N/A	#N/A	#N/A	#N/A	#N/A	#N/A	#N/A	#N/A	#N/A	#N/A	#N/A	#N/A	#N/A	#N/A	#N/A	#N/A	#N/A	#N/A	#N/A
GCA_001749985.1	Food	North America	inlA_1201	800	CC641	III	×	800	301	A-1	×	R	F	T	L	D	L	T	S	I	N	S	E	P	N	V	A	A	T	Y	I	N	D	S	F	D	A	T	P	P	E	I	V	N	S	T	V	T	T
GCA_001751405.1	Food	Unknown	inlA_8	6	CC6	I	×	797	6	A-2	×	R	F	T	L	D	L	T	T	I	D	S	E	P	N	V	A	A	T	Y	I	N	D	S	L	D	A	T	P	P	E	I	V	N	S	T	V	T	T
GCA_001751425.1	Unknown	Unknown	inlA_22	11	CC11	II	×	800	15	A-1	×	R	F	A	V	N	L	T	T	L	D	S	A	A	N	A	T	A	T	H	V	N	D	S	F	E	P	T	P	P	D	L	M	S	P	T	V	S	T
GCA_001751435.1	Unknown	Unknown	inlA_20	3	CC3	I	×	800	9	A-1	×	R	F	T	L	D	L	T	T	I	D	N	E	P	N	V	A	A	T	Y	V	N	D	S	F	D	A	T	P	P	A	I	V	N	S	T	V	T	T
GCA_001751445.1	Unknown	Unknown	inlA_3	1	CC1	I	×	800	3	A-1	×	R	F	T	L	D	L	T	S	I	D	S	E	P	N	V	A	A	T	Y	V	N	D	S	F	D	A	T	P	P	E	I	V	N	S	T	V	T	T
GCA_001751455.1	Unknown	Unknown	inlA_3	1	CC1	I	×	800	3	A-1	×	R	F	T	L	D	L	T	S	I	D	S	E	P	N	V	A	A	T	Y	V	N	D	S	F	D	A	T	P	P	E	I	V	N	S	T	V	T	T
GCA_001751505.1	Unknown	Unknown	inlA_70	379	CC379	I	×	800	4	A-1	×	R	F	T	L	D	L	T	T	I	D	N	E	P	N	V	A	A	T	Y	V	N	D	S	F	D	A	T	P	P	E	I	V	N	S	T	V	T	T
GCA_001751525.1	Animal	Unknown	inlA_33	391	CC89	II	×	797	25	A-2	×	R	F	T	V	N	L	T	T	L	D	S	A	A	N	A	T	A	T	H	V	N	N	S	F	D	P	T	P	A	D	L	M	S	P	T	I	T	T
GCA_001751535.1	Environment	Unknown	inlA_29	222	CC90	II	×	800	21	A-1	×	R	L	T	L	D	L	T	T	I	D	S	A	P	N	V	A	V	T	H	V	D	N	S	F	D	A	K	P	P	D	L	M	S	P	T	I	T	T
GCA_001751545.1	Unknown	Unknown	inlA_8	6	CC6	I	×	797	6	A-2	×	R	F	T	L	D	L	T	T	I	D	S	E	P	N	V	A	A	T	Y	I	N	D	S	L	D	A	T	P	P	E	I	V	N	S	T	V	T	T
GCA_001751585.1	Unknown	Unknown	inlA_20	3	CC3	I	×	800	9	A-1	×	R	F	T	L	D	L	T	T	I	D	N	E	P	N	V	A	A	T	Y	V	N	D	S	F	D	A	T	P	P	A	I	V	N	S	T	V	T	T
GCA_001751605.1	Unknown	Unknown	inlA_20	3	CC3	I	×	800	9	A-1	×	R	F	T	L	D	L	T	T	I	D	N	E	P	N	V	A	A	T	Y	V	N	D	S	F	D	A	T	P	P	A	I	V	N	S	T	V	T	T
GCA_001751615.1	Unknown	Unknown	inlA_3	2	CC2	I	×	800	3	A-1	×	R	F	T	L	D	L	T	S	I	D	S	E	P	N	V	A	A	T	Y	V	N	D	S	F	D	A	T	P	P	E	I	V	N	S	T	V	T	T
GCA_001751635.1	Unknown	Unknown	inlA_8	6	CC6	I	×	797	6	A-2	×	R	F	T	L	D	L	T	T	I	D	S	E	P	N	V	A	A	T	Y	I	N	D	S	L	D	A	T	P	P	E	I	V	N	S	T	V	T	T
GCA_001751665.1	Unknown	Unknown	inlA_28	199	CC199	II	√	8	20	SS	√	#N/A	#N/A	#N/A	#N/A	#N/A	#N/A	#N/A	#N/A	#N/A	#N/A	#N/A	#N/A	#N/A	#N/A	#N/A	#N/A	#N/A	#N/A	#N/A	#N/A	#N/A	#N/A	#N/A	#N/A	#N/A	#N/A	#N/A	#N/A	#N/A	#N/A	#N/A	#N/A	#N/A	#N/A	#N/A	#N/A	#N/A	#N/A
GCA_001751685.1	Unknown	Unknown	inlA_79	562	CC562	IV	×	799	49	A-4	×	K	F	T	L	D	L	T	S	I	D	S	A	P	N	V	A	A	T	H	I	N	D	S	F	D	A	T	P	P	D	L	V	N	S	T	V	T	T
GCA_001751695.1	Unknown	Unknown	inlA_3	67	CC2	I	×	800	3	A-1	×	R	F	T	L	D	L	T	S	I	D	S	E	P	N	V	A	A	T	Y	V	N	D	S	F	D	A	T	P	P	E	I	V	N	S	T	V	T	T
GCA_001751705.1	Unknown	Unknown	inlA_3	1	CC1	I	×	800	3	A-1	×	R	F	T	L	D	L	T	S	I	D	S	E	P	N	V	A	A	T	Y	V	N	D	S	F	D	A	T	P	P	E	I	V	N	S	T	V	T	T
GCA_001751745.1	Unknown	Unknown	inlA_1180	563	ST563	IV	×	799	286	A-4	×	K	F	T	L	D	L	T	S	I	D	S	A	P	N	T	A	A	T	H	I	N	D	S	F	D	A	T	P	P	D	L	V	N	S	T	V	T	T
GCA_001751765.1	Unknown	Unknown	inlA_8	6	CC6	I	×	797	6	A-2	×	R	F	T	L	D	L	T	T	I	D	S	E	P	N	V	A	A	T	Y	I	N	D	S	L	D	A	T	P	P	E	I	V	N	S	T	V	T	T
GCA_001751775.1	Food	Unknown	inlA_30	201	CC69	III	×	800	22	A-1	×	R	L	T	L	D	L	T	S	I	D	N	A	A	N	A	A	A	T	Y	V	N	D	S	F	D	A	T	S	P	E	I	V	N	S	T	V	T	T
GCA_001751785.1	Unknown	Unknown	inlA_85	389	CC389	I	×	800	4	A-1	×	R	F	T	L	D	L	T	T	I	D	N	E	P	N	V	A	A	T	Y	V	N	D	S	F	D	A	T	P	P	E	I	V	N	S	T	V	T	T
GCA_001751845.1	Unknown	Unknown	inlA_22	11	CC11	II	×	800	15	A-1	×	R	F	A	V	N	L	T	T	L	D	S	A	A	N	A	T	A	T	H	V	N	D	S	F	E	P	T	P	P	D	L	M	S	P	T	V	S	T
GCA_001751855.1	Unknown	Unknown	inlA_22	11	CC11	II	×	800	15	A-1	×	R	F	A	V	N	L	T	T	L	D	S	A	A	N	A	T	A	T	H	V	N	D	S	F	E	P	T	P	P	D	L	M	S	P	T	V	S	T
GCA_001751865.1	Unknown	Unknown	inlA_3	639	CC639	I	×	800	3	A-1	×	R	F	T	L	D	L	T	S	I	D	S	E	P	N	V	A	A	T	Y	V	N	D	S	F	D	A	T	P	P	E	I	V	N	S	T	V	T	T
GCA_001751885.1	Unknown	Unknown	inlA_3	1	CC1	I	×	800	3	A-1	×	R	F	T	L	D	L	T	S	I	D	S	E	P	N	V	A	A	T	Y	V	N	D	S	F	D	A	T	P	P	E	I	V	N	S	T	V	T	T
GCA_001751925.1	Unknown	Unknown	inlA_3	2	CC2	I	×	800	3	A-1	×	R	F	T	L	D	L	T	S	I	D	S	E	P	N	V	A	A	T	Y	V	N	D	S	F	D	A	T	P	P	E	I	V	N	S	T	V	T	T
GCA_001751945.1	Unknown	Unknown	inlA_12	5	CC5	I	×	800	9	A-1	×	R	F	T	L	D	L	T	T	I	D	N	E	P	N	V	A	A	T	Y	V	N	D	S	F	D	A	T	P	P	A	I	V	N	S	T	V	T	T
GCA_001751965.1	Unknown	Unknown	inlA_1	9	CC9	II	×	800	1	A-1	×	K	F	T	V	N	L	T	T	I	D	S	A	A	N	A	T	V	T	H	V	N	N	S	F	D	A	T	P	P	E	L	M	S	P	T	V	S	T
GCA_001751975.1	Food	Unknown	inlA_8	6	CC6	I	×	797	6	A-2	×	R	F	T	L	D	L	T	T	I	D	S	E	P	N	V	A	A	T	Y	I	N	D	S	L	D	A	T	P	P	E	I	V	N	S	T	V	T	T
GCA_001752005.1	Unknown	Unknown	inlA_3	1	CC1	I	×	800	3	A-1	×	R	F	T	L	D	L	T	S	I	D	S	E	P	N	V	A	A	T	Y	V	N	D	S	F	D	A	T	P	P	E	I	V	N	S	T	V	T	T
GCA_001752025.1	Unknown	Unknown	inlA_3	48	CC2	I	×	800	3	A-1	×	R	F	T	L	D	L	T	S	I	D	S	E	P	N	V	A	A	T	Y	V	N	D	S	F	D	A	T	P	P	E	I	V	N	S	T	V	T	T
GCA_001752045.1	Unknown	Unknown	inlA_3	1	CC1	I	×	800	3	A-1	×	R	F	T	L	D	L	T	S	I	D	S	E	P	N	V	A	A	T	Y	V	N	D	S	F	D	A	T	P	P	E	I	V	N	S	T	V	T	T
GCA_001752055.1	Unknown	Unknown	inlA_2	7	CC7	II	×	800	2	A-1	×	K	F	A	L	D	L	T	T	I	D	N	A	A	N	A	A	A	T	H	V	N	N	S	F	E	P	T	P	P	E	L	M	S	P	T	V	S	T
GCA_001752075.1	Unknown	Unknown	inlA_3	1	CC1	I	×	800	3	A-1	×	R	F	T	L	D	L	T	S	I	D	S	E	P	N	V	A	A	T	Y	V	N	D	S	F	D	A	T	P	P	E	I	V	N	S	T	V	T	T
GCA_001752105.1	Unknown	Unknown	inlA_3	2	CC2	I	×	800	3	A-1	×	R	F	T	L	D	L	T	S	I	D	S	E	P	N	V	A	A	T	Y	V	N	D	S	F	D	A	T	P	P	E	I	V	N	S	T	V	T	T
GCA_001752125.1	Unknown	Unknown	inlA_22	11	CC11	II	×	800	15	A-1	×	R	F	A	V	N	L	T	T	L	D	S	A	A	N	A	T	A	T	H	V	N	D	S	F	E	P	T	P	P	D	L	M	S	P	T	V	S	T
GCA_001752145.1	Unknown	Unknown	inlA_3	2	CC2	I	×	800	3	A-1	×	R	F	T	L	D	L	T	S	I	D	S	E	P	N	V	A	A	T	Y	V	N	D	S	F	D	A	T	P	P	E	I	V	N	S	T	V	T	T
GCA_001752155.1	Unknown	Unknown	inlA_398	557	CC396	III	×	797	139	A-2	×	R	L	T	L	D	L	T	S	I	D	N	E	P	N	V	A	A	T	Y	I	N	D	N	F	D	A	T	P	P	E	I	V	N	S	T	V	T	T
GCA_001752175.1	Unknown	Unknown	inlA_3	801	CC651	I	×	800	3	A-1	×	R	F	T	L	D	L	T	S	I	D	S	E	P	N	V	A	A	T	Y	V	N	D	S	F	D	A	T	P	P	E	I	V	N	S	T	V	T	T
GCA_001752205.1	Unknown	Unknown	inlA_169	203	CC203	III	×	800	90	A-1	×	R	F	T	L	D	L	T	S	I	D	N	E	P	N	V	A	A	T	Y	V	N	D	S	F	D	A	T	S	P	E	I	V	N	S	T	V	T	T
GCA_009788885.1	Animal	Asia	inlA_1161	5	CC5	I	√	534	269	B-repeat	√	#N/A	#N/A	#N/A	#N/A	#N/A	#N/A	#N/A	#N/A	#N/A	#N/A	#N/A	#N/A	#N/A	#N/A	#N/A	#N/A	#N/A	#N/A	#N/A	#N/A	#N/A	#N/A	#N/A	#N/A	#N/A	#N/A	#N/A	#N/A	#N/A	#N/A	#N/A	#N/A	#N/A	#N/A	#N/A	#N/A	#N/A	#N/A
GCA_001752245.1	Unknown	Unknown	inlA_3	1	CC1	I	×	800	3	A-1	×	R	F	T	L	D	L	T	S	I	D	S	E	P	N	V	A	A	T	Y	V	N	D	S	F	D	A	T	P	P	E	I	V	N	S	T	V	T	T
GCA_001752255.1	Unknown	Unknown	inlA_893	1180	CC1180	III	×	797	190	A-2	×	R	L	T	L	D	V	S	T	I	D	N	A	P	N	T	A	A	T	Y	I	N	D	S	F	D	A	T	P	P	E	I	I	N	S	T	V	T	T
GCA_001752285.1	Unknown	Unknown	inlA_3	257	CC2	I	×	800	3	A-1	×	R	F	T	L	D	L	T	S	I	D	S	E	P	N	V	A	A	T	Y	V	N	D	S	F	D	A	T	P	P	E	I	V	N	S	T	V	T	T
GCA_001752305.1	Unknown	Unknown	inlA_16	288	CC288	I	×	800	13	A-1	×	R	F	T	L	D	L	T	T	I	D	N	E	P	N	V	A	A	T	Y	V	N	D	S	F	D	A	T	P	P	E	I	V	N	S	T	V	T	T
GCA_001752325.1	Food	Unknown	inlA_1137	635	CC635	II	√	561	255	B-repeat	√	#N/A	#N/A	#N/A	#N/A	#N/A	#N/A	#N/A	#N/A	#N/A	#N/A	#N/A	#N/A	#N/A	#N/A	#N/A	#N/A	#N/A	#N/A	#N/A	#N/A	#N/A	#N/A	#N/A	#N/A	#N/A	#N/A	#N/A	#N/A	#N/A	#N/A	#N/A	#N/A	#N/A	#N/A	#N/A	#N/A	#N/A	#N/A
GCA_001758835.1	Unknown	Unknown	inlA_82	663	CC663	I	×	800	4	A-1	×	R	F	T	L	D	L	T	T	I	D	N	E	P	N	V	A	A	T	Y	V	N	D	S	F	D	A	T	P	P	E	I	V	N	S	T	V	T	T
GCA_001758845.1	Food	Unknown	inlA_48	9	CC9	II	√	8	20	SS	√	#N/A	#N/A	#N/A	#N/A	#N/A	#N/A	#N/A	#N/A	#N/A	#N/A	#N/A	#N/A	#N/A	#N/A	#N/A	#N/A	#N/A	#N/A	#N/A	#N/A	#N/A	#N/A	#N/A	#N/A	#N/A	#N/A	#N/A	#N/A	#N/A	#N/A	#N/A	#N/A	#N/A	#N/A	#N/A	#N/A	#N/A	#N/A
GCA_001758855.1	Unknown	Unknown	inlA_14	29	CC29	II	×	800	11	A-1	×	K	F	A	V	N	L	T	T	L	D	S	A	A	N	A	A	A	T	Y	I	N	D	S	L	D	A	T	P	P	E	L	M	N	S	T	V	T	T
GCA_001758905.1	Unknown	Unknown	inlA_26	155	CC155	II	×	800	19	A-1	×	K	F	A	V	N	L	T	T	L	D	S	A	A	N	A	T	V	T	H	V	D	D	S	F	D	A	T	P	P	E	L	M	S	P	T	I	T	T
GCA_001758915.1	Unknown	Unknown	inlA_953	1323	ST1323	III	×	800	228	A-1	×	R	L	T	L	D	L	T	T	I	N	S	A	P	N	V	A	A	T	Y	I	N	D	S	F	D	A	T	P	P	E	L	V	S	P	T	V	T	T
GCA_001758935.1	Unknown	Unknown	inlA_1130	31	CC31	II	√	8	20	SS	√	#N/A	#N/A	#N/A	#N/A	#N/A	#N/A	#N/A	#N/A	#N/A	#N/A	#N/A	#N/A	#N/A	#N/A	#N/A	#N/A	#N/A	#N/A	#N/A	#N/A	#N/A	#N/A	#N/A	#N/A	#N/A	#N/A	#N/A	#N/A	#N/A	#N/A	#N/A	#N/A	#N/A	#N/A	#N/A	#N/A	#N/A	#N/A
GCA_001758945.1	Environment	Unknown	inlA_37	412	CC412	II	×	800	29	A-1	×	K	F	T	V	N	L	T	T	I	D	S	A	A	N	A	T	A	T	H	V	N	N	S	F	E	P	T	P	P	E	L	M	S	P	T	I	T	T
GCA_001758985.1	Unknown	Unknown	inlA_3	1	CC1	I	×	800	3	A-1	×	R	F	T	L	D	L	T	S	I	D	S	E	P	N	V	A	A	T	Y	V	N	D	S	F	D	A	T	P	P	E	I	V	N	S	T	V	T	T
GCA_001758995.1	Unknown	Unknown	inlA_16	224	CC224	I	×	800	13	A-1	×	R	F	T	L	D	L	T	T	I	D	N	E	P	N	V	A	A	T	Y	V	N	D	S	F	D	A	T	P	P	E	I	V	N	S	T	V	T	T
GCA_001759025.1	Unknown	Unknown	inlA_3	1	CC1	I	×	800	3	A-1	×	R	F	T	L	D	L	T	S	I	D	S	E	P	N	V	A	A	T	Y	V	N	D	S	F	D	A	T	P	P	E	I	V	N	S	T	V	T	T
GCA_001759035.1	Unknown	Unknown	inlA_3	1	CC1	I	×	800	3	A-1	×	R	F	T	L	D	L	T	S	I	D	S	E	P	N	V	A	A	T	Y	V	N	D	S	F	D	A	T	P	P	E	I	V	N	S	T	V	T	T
GCA_001759065.1	Unknown	Unknown	inlA_14	121	CC121	II	×	800	11	A-1	×	K	F	A	V	N	L	T	T	L	D	S	A	A	N	A	A	A	T	Y	I	N	D	S	L	D	A	T	P	P	E	L	M	N	S	T	V	T	T
GCA_001759075.1	Unknown	Unknown	inlA_85	558	CC388	I	×	800	4	A-1	×	R	F	T	L	D	L	T	T	I	D	N	E	P	N	V	A	A	T	Y	V	N	D	S	F	D	A	T	P	P	E	I	V	N	S	T	V	T	T
GCA_001759095.1	Unknown	Unknown	inlA_8	6	CC6	I	×	797	6	A-2	×	R	F	T	L	D	L	T	T	I	D	S	E	P	N	V	A	A	T	Y	I	N	D	S	L	D	A	T	P	P	E	I	V	N	S	T	V	T	T
GCA_001759115.1	Unknown	Unknown	inlA_3	2	CC2	I	×	800	3	A-1	×	R	F	T	L	D	L	T	S	I	D	S	E	P	N	V	A	A	T	Y	V	N	D	S	F	D	A	T	P	P	E	I	V	N	S	T	V	T	T
GCA_001759145.1	Unknown	Unknown	inlA_85	558	CC388	I	×	800	4	A-1	×	R	F	T	L	D	L	T	T	I	D	N	E	P	N	V	A	A	T	Y	V	N	D	S	F	D	A	T	P	P	E	I	V	N	S	T	V	T	T
GCA_001759155.1	Unknown	Unknown	inlA_28	199	CC199	II	√	8	20	SS	√	#N/A	#N/A	#N/A	#N/A	#N/A	#N/A	#N/A	#N/A	#N/A	#N/A	#N/A	#N/A	#N/A	#N/A	#N/A	#N/A	#N/A	#N/A	#N/A	#N/A	#N/A	#N/A	#N/A	#N/A	#N/A	#N/A	#N/A	#N/A	#N/A	#N/A	#N/A	#N/A	#N/A	#N/A	#N/A	#N/A	#N/A	#N/A
GCA_001759185.1	Food	Unknown	inlA_8	6	CC6	I	×	797	6	A-2	×	R	F	T	L	D	L	T	T	I	D	S	E	P	N	V	A	A	T	Y	I	N	D	S	L	D	A	T	P	P	E	I	V	N	S	T	V	T	T
GCA_001759195.1	Food	Unknown	inlA_27	87	CC87	I	×	800	4	A-1	×	R	F	T	L	D	L	T	T	I	D	N	E	P	N	V	A	A	T	Y	V	N	D	S	F	D	A	T	P	P	E	I	V	N	S	T	V	T	T
GCA_001759225.1	Unknown	Unknown	inlA_12	5	CC5	I	×	800	9	A-1	×	R	F	T	L	D	L	T	T	I	D	N	E	P	N	V	A	A	T	Y	V	N	D	S	F	D	A	T	P	P	A	I	V	N	S	T	V	T	T
GCA_001759235.1	Unknown	Unknown	inlA_8	6	CC6	I	×	797	6	A-2	×	R	F	T	L	D	L	T	T	I	D	S	E	P	N	V	A	A	T	Y	I	N	D	S	L	D	A	T	P	P	E	I	V	N	S	T	V	T	T
GCA_001759265.1	Unknown	Unknown	inlA_8	6	CC6	I	×	797	6	A-2	×	R	F	T	L	D	L	T	T	I	D	S	E	P	N	V	A	A	T	Y	I	N	D	S	L	D	A	T	P	P	E	I	V	N	S	T	V	T	T
GCA_001759275.1	Unknown	Unknown	inlA_8	6	CC6	I	×	797	6	A-2	×	R	F	T	L	D	L	T	T	I	D	S	E	P	N	V	A	A	T	Y	I	N	D	S	L	D	A	T	P	P	E	I	V	N	S	T	V	T	T
GCA_001759305.1	Food	Unknown	inlA_8	6	CC6	I	×	797	6	A-2	×	R	F	T	L	D	L	T	T	I	D	S	E	P	N	V	A	A	T	Y	I	N	D	S	L	D	A	T	P	P	E	I	V	N	S	T	V	T	T
GCA_001759315.1	Food	Unknown	inlA_8	6	CC6	I	×	797	6	A-2	×	R	F	T	L	D	L	T	T	I	D	S	E	P	N	V	A	A	T	Y	I	N	D	S	L	D	A	T	P	P	E	I	V	N	S	T	V	T	T
GCA_001759345.1	Unknown	Unknown	inlA_8	6	CC6	I	×	797	6	A-2	×	R	F	T	L	D	L	T	T	I	D	S	E	P	N	V	A	A	T	Y	I	N	D	S	L	D	A	T	P	P	E	I	V	N	S	T	V	T	T
GCA_001759355.1	Food	Unknown	inlA_8	6	CC6	I	×	797	6	A-2	×	R	F	T	L	D	L	T	T	I	D	S	E	P	N	V	A	A	T	Y	I	N	D	S	L	D	A	T	P	P	E	I	V	N	S	T	V	T	T
GCA_001759385.1	Unknown	Unknown	inlA_8	6	CC6	I	×	797	6	A-2	×	R	F	T	L	D	L	T	T	I	D	S	E	P	N	V	A	A	T	Y	I	N	D	S	L	D	A	T	P	P	E	I	V	N	S	T	V	T	T
GCA_001759395.1	Unknown	Unknown	inlA_8	6	CC6	I	×	797	6	A-2	×	R	F	T	L	D	L	T	T	I	D	S	E	P	N	V	A	A	T	Y	I	N	D	S	L	D	A	T	P	P	E	I	V	N	S	T	V	T	T
GCA_001759415.1	Human	North America	inlA_3	1	CC1	I	×	800	3	A-1	×	R	F	T	L	D	L	T	S	I	D	S	E	P	N	V	A	A	T	Y	V	N	D	S	F	D	A	T	P	P	E	I	V	N	S	T	V	T	T
GCA_001759435.1	Animal	Unknown	inlA_224	191	CC191	I	×	800	101	A-1	×	R	F	T	L	D	L	T	T	I	D	N	E	P	N	V	A	A	T	Y	V	N	D	S	F	D	A	T	P	P	A	I	V	N	S	T	V	T	T
GCA_001759465.1	Animal	Unknown	inlA_1195	261	ST261	III	×	800	297	A-1	×	R	L	T	L	D	L	T	T	I	D	N	A	P	N	V	A	A	T	Y	V	N	D	S	F	D	A	T	P	P	E	I	V	N	S	T	V	T	T
GCA_001759485.1	Animal	Unknown	inlA_31	59	CC59	I	×	800	23	A-1	×	R	F	T	L	D	L	T	T	I	D	S	E	P	N	V	A	A	T	Y	V	N	N	S	F	D	A	T	P	P	E	I	V	N	S	T	V	T	T
GCA_001759505.1	Animal	Unknown	inlA_527	262	CC262	III	×	797	158	A-2	×	R	F	T	L	D	V	S	T	I	D	N	E	P	N	V	A	A	T	Y	V	N	D	S	F	D	A	T	P	P	E	I	V	N	S	T	V	T	T
GCA_001759515.1	Animal	Unknown	inlA_3	1	CC1	I	×	800	3	A-1	×	R	F	T	L	D	L	T	S	I	D	S	E	P	N	V	A	A	T	Y	V	N	D	S	F	D	A	T	P	P	E	I	V	N	S	T	V	T	T
GCA_001759545.1	Animal	Unknown	inlA_789	1066	CC1066	II	×	800	122	A-1	×	K	F	A	V	N	L	T	T	L	D	S	A	A	N	A	T	V	T	H	V	N	N	S	F	D	A	T	P	P	D	L	M	S	P	T	V	S	T
GCA_001759555.1	Animal	Unknown	inlA_1202	263	ST263	III	×	800	302	A-1	×	R	L	T	L	D	L	T	T	I	D	N	A	A	N	A	A	A	N	Y	V	N	D	S	F	D	A	T	S	P	E	I	V	N	S	T	V	T	T
GCA_001759585.1	Animal	Unknown	inlA_24	144	CC131	III	×	800	17	A-1	×	R	L	T	L	D	L	T	S	I	D	N	E	P	N	V	A	A	T	H	V	N	D	N	F	D	A	T	P	P	E	I	V	N	S	T	V	T	M
GCA_001759605.1	Animal	Unknown	inlA_236	323	CC288	I	×	800	9	A-1	×	R	F	T	L	D	L	T	T	I	D	N	E	P	N	V	A	A	T	Y	V	N	D	S	F	D	A	T	P	P	A	I	V	N	S	T	V	T	T
GCA_001759625.1	Animal	Unknown	inlA_3	1	CC1	I	×	800	3	A-1	×	R	F	T	L	D	L	T	S	I	D	S	E	P	N	V	A	A	T	Y	V	N	D	S	F	D	A	T	P	P	E	I	V	N	S	T	V	T	T
GCA_001759645.1	Unknown	North America	inlA_3	2	CC2	I	×	800	3	A-1	×	R	F	T	L	D	L	T	S	I	D	S	E	P	N	V	A	A	T	Y	V	N	D	S	F	D	A	T	P	P	E	I	V	N	S	T	V	T	T
GCA_001759665.1	Human	Unknown	inlA_337	1046	ST1046	I	×	800	4	A-1	×	R	F	T	L	D	L	T	T	I	D	N	E	P	N	V	A	A	T	Y	V	N	D	S	F	D	A	T	P	P	E	I	V	N	S	T	V	T	T
GCA_001759685.1	Human	Unknown	inlA_321	1182	ST1182	III	×	797	119	A-2	×	R	F	T	L	D	L	T	S	I	D	N	E	P	K	V	A	A	T	Y	V	N	D	S	F	D	A	T	P	P	E	I	V	N	S	T	V	T	T
GCA_001759705.1	Food	Unknown	inlA_1175	6	CC6	I	×	797	282	A-2	×	R	F	T	L	D	L	T	T	I	D	S	E	P	N	V	A	A	T	Y	I	N	D	S	L	D	A	T	P	P	E	I	V	N	S	T	V	T	T
GCA_001759725.1	Animal	Unknown	inlA_509	264	ST264	III	×	797	153	A-2	×	R	F	T	L	D	V	S	T	I	D	N	E	P	N	V	A	A	T	Y	V	N	D	S	F	D	A	T	P	P	E	I	V	N	S	T	V	T	T
GCA_001759745.1	Food	Unknown	inlA_1177	1183	ST1183	III	×	797	284	A-2	×	R	L	T	L	D	V	T	S	I	D	N	E	P	N	V	A	A	T	Y	I	N	D	N	F	D	V	T	P	P	E	I	V	N	S	T	V	T	T
GCA_001759755.1	Human	Unknown	inlA_326	265	ST265	III	×	797	121	A-2	×	R	L	T	L	D	L	T	T	I	D	S	E	P	N	V	A	A	T	Y	V	N	D	S	F	D	A	T	P	P	E	I	V	N	S	T	V	T	T
GCA_001759785.1	Animal	Unknown	inlA_1179	1184	ST1184	III	×	797	285	A-2	×	R	L	T	L	D	L	T	S	I	D	S	A	P	N	V	A	A	T	H	V	N	N	S	F	D	A	T	P	A	E	I	V	N	S	S	V	T	T
GCA_001759805.1	Animal	Unknown	inlA_1203	266	ST266	III	×	800	303	A-1	×	R	F	T	L	D	L	T	S	I	D	N	A	P	N	V	A	A	T	Y	I	N	D	S	F	D	A	T	P	P	E	I	V	N	S	T	V	T	T
GCA_001759825.1	Animal	Unknown	inlA_130	1107	CC5	I	×	800	9	A-1	×	R	F	T	L	D	L	T	T	I	D	N	E	P	N	V	A	A	T	Y	V	N	D	S	F	D	A	T	P	P	A	I	V	N	S	T	V	T	T
GCA_001759835.1	Animal	Unknown	inlA_615	267	CC267	III	×	800	163	A-1	×	R	F	T	L	D	V	S	T	I	D	N	E	P	N	V	A	A	T	Y	V	N	D	S	F	D	A	T	P	P	E	I	V	N	S	T	V	T	T
GCA_001759865.1	Animal	Unknown	inlA_1175	1067	ST1067	III	×	797	282	A-2	×	R	F	T	L	D	L	T	T	I	D	S	E	P	N	V	A	A	T	Y	I	N	D	S	L	D	A	T	P	P	E	I	V	N	S	T	V	T	T
GCA_001759885.1	Animal	Unknown	inlA_530	1068	ST1068	II	×	797	159	A-2	×	R	F	A	V	N	L	T	T	I	D	S	A	A	N	A	T	A	T	H	V	N	N	S	F	E	P	T	P	A	D	L	M	S	P	T	I	T	T
GCA_001759905.1	Food	Unknown	inlA_1193	268	CC268	III	×	800	295	A-1	×	R	L	T	L	D	L	T	S	I	D	S	A	P	N	A	A	A	N	Y	V	N	D	S	F	D	A	T	P	P	E	L	M	N	S	T	V	T	M
GCA_001759915.1	Animal	Unknown	inlA_1204	269	CC269	III	×	800	304	A-1	×	R	L	T	L	D	L	T	S	I	D	N	A	P	N	V	A	A	T	H	V	N	D	S	F	D	A	T	P	P	E	I	V	N	S	T	V	T	T
GCA_001759945.1	Unknown	Unknown	inlA_7	4	CC4	I	×	800	5	A-1	×	R	F	T	L	D	L	T	T	I	D	N	E	P	N	V	A	A	T	Y	V	N	D	S	F	D	A	T	P	P	E	I	V	N	S	T	V	T	T
GCA_001759965.1	Unknown	Unknown	inlA_12	5	CC5	I	×	800	9	A-1	×	R	F	T	L	D	L	T	T	I	D	N	E	P	N	V	A	A	T	Y	V	N	D	S	F	D	A	T	P	P	A	I	V	N	S	T	V	T	T
GCA_001759985.1	Unknown	Unknown	inlA_398	557	CC396	III	×	797	139	A-2	×	R	L	T	L	D	L	T	S	I	D	N	E	P	N	V	A	A	T	Y	I	N	D	N	F	D	A	T	P	P	E	I	V	N	S	T	V	T	T
GCA_001759995.1	Human	North America	inlA_1193	1187	ST1187	III	×	800	295	A-1	×	R	L	T	L	D	L	T	S	I	D	S	A	P	N	A	A	A	N	Y	V	N	D	S	F	D	A	T	P	P	E	L	M	N	S	T	V	T	M
GCA_001760025.1	Animal	Unknown	inlA_917	1069	ST1069	III	×	800	192	A-1	×	R	F	T	L	D	L	T	S	I	D	N	A	P	N	V	A	A	T	H	V	N	D	S	F	D	A	T	P	P	E	I	V	N	S	T	V	T	T
GCA_001760045.1	Animal	Unknown	inlA_615	1188	CC267	III	×	800	163	A-1	×	R	F	T	L	D	V	S	T	I	D	N	E	P	N	V	A	A	T	Y	V	N	D	S	F	D	A	T	P	P	E	I	V	N	S	T	V	T	T
GCA_001760065.1	Animal	Unknown	inlA_1177	1189	ST1189	III	×	797	284	A-2	×	R	L	T	L	D	V	T	S	I	D	N	E	P	N	V	A	A	T	Y	I	N	D	N	F	D	V	T	P	P	E	I	V	N	S	T	V	T	T
GCA_001760075.1	Food	Unknown	inlA_339	1070	CC1070	III	×	797	124	A-2	×	R	L	T	L	D	L	T	S	I	D	N	A	P	N	V	A	A	T	Y	I	N	D	S	F	D	A	T	P	P	E	I	V	N	S	T	V	T	T
GCA_001760105.1	Human	Unknown	inlA_104	856	CC856	III	×	797	61	A-2	×	R	F	T	L	D	L	T	T	I	N	N	E	P	K	V	A	A	T	H	V	N	D	N	F	D	A	T	S	P	E	I	V	N	S	T	V	T	T
GCA_001760125.1	Animal	Unknown	inlA_326	1190	ST1190	III	×	797	121	A-2	×	R	L	T	L	D	L	T	T	I	D	S	E	P	N	V	A	A	T	Y	V	N	D	S	F	D	A	T	P	P	E	I	V	N	S	T	V	T	T
GCA_001760145.1	Animal	Unknown	inlA_354	1191	ST1191	III	×	800	129	A-1	×	R	L	T	L	D	L	T	T	I	D	S	E	P	N	V	A	A	T	H	V	N	D	S	F	D	A	T	S	P	E	I	V	N	S	T	V	T	T
GCA_001760155.1	Human	Unknown	inlA_1176	1259	ST1259	III	×	797	283	A-2	×	R	L	T	L	D	L	T	S	I	D	N	E	P	N	V	A	A	T	H	V	N	D	S	F	D	A	T	P	P	E	I	V	N	S	T	V	T	T
GCA_001760175.1	Animal	Unknown	inlA_615	1192	CC267	III	×	800	163	A-1	×	R	F	T	L	D	V	S	T	I	D	N	E	P	N	V	A	A	T	Y	V	N	D	S	F	D	A	T	P	P	E	I	V	N	S	T	V	T	T
GCA_001760205.1	Human	Unknown	inlA_339	1140	CC1070	III	×	797	124	A-2	×	R	L	T	L	D	L	T	S	I	D	N	A	P	N	V	A	A	T	Y	I	N	D	S	F	D	A	T	P	P	E	I	V	N	S	T	V	T	T
GCA_001760225.1	Food	Unknown	inlA_1205	1193	ST1193	III	×	800	305	A-1	×	R	L	T	L	D	L	T	T	I	D	N	E	P	K	V	A	A	T	H	V	N	D	N	F	D	A	T	P	P	E	L	M	N	S	T	V	T	T
GCA_001760235.1	Animal	Unknown	inlA_1174	1194	ST1194	III	×	797	281	A-2	×	R	L	T	L	D	L	T	T	I	D	S	E	P	N	V	A	A	N	H	V	N	D	S	F	N	A	T	P	P	E	I	V	N	S	T	V	T	M
GCA_001760265.1	Food	Unknown	inlA_101	1195	ST1195	III	×	800	59	A-1	×	R	F	T	L	D	L	T	S	I	D	N	A	P	N	V	A	A	T	H	V	N	D	N	F	D	A	T	P	P	E	I	V	N	S	T	V	T	T
GCA_001760285.1	Animal	Unknown	inlA_1206	1196	ST1196	III	×	800	42	A-1	×	R	F	T	L	D	L	T	S	I	D	N	A	P	N	V	A	A	T	H	V	N	D	S	F	D	A	T	P	P	E	I	V	N	S	T	V	T	T
GCA_001760305.1	Animal	Unknown	inlA_25	91	CC14	II	×	800	18	A-1	×	K	F	A	V	N	L	T	T	L	D	S	A	A	N	A	T	V	T	H	V	N	N	S	F	E	P	T	P	P	D	L	M	S	P	T	I	T	T
GCA_001760315.1	Animal	Unknown	inlA_1207	1071	ST1071	II	×	800	82	A-1	×	K	F	A	L	D	L	T	T	I	D	N	A	A	N	A	A	A	T	H	V	N	N	S	F	D	P	K	P	P	D	L	M	S	P	T	V	S	T
GCA_001760345.1	Animal	Unknown	inlA_1208	1197	ST1197	III	×	800	86	A-1	×	R	L	T	L	D	L	T	T	I	D	S	E	P	N	V	A	A	T	H	V	N	D	S	F	D	A	T	P	P	E	I	V	N	S	T	V	T	T
GCA_001760365.1	Food	Unknown	inlA_1176	1198	ST1198	III	×	797	283	A-2	×	R	L	T	L	D	L	T	S	I	D	N	E	P	N	V	A	A	T	H	V	N	D	S	F	D	A	T	P	P	E	I	V	N	S	T	V	T	T
GCA_001760385.1	Animal	Unknown	inlA_956	1199	ST1199	III	×	797	231	A-2	×	R	L	T	L	D	L	T	S	I	D	S	A	P	N	V	A	A	T	H	V	N	N	S	F	D	A	T	P	A	E	I	V	N	S	S	V	T	T
GCA_001760395.1	Animal	Unknown	inlA_1174	1200	ST1200	III	×	797	281	A-2	×	R	L	T	L	D	L	T	T	I	D	S	E	P	N	V	A	A	N	H	V	N	D	S	F	N	A	T	P	P	E	I	V	N	S	T	V	T	M
GCA_001760415.1	Unknown	North America	inlA_8	6	CC6	I	×	797	6	A-2	×	R	F	T	L	D	L	T	T	I	D	S	E	P	N	V	A	A	T	Y	I	N	D	S	L	D	A	T	P	P	E	I	V	N	S	T	V	T	T
GCA_001760445.1	Animal	Unknown	inlA_1191	556	ST556	II	×	800	294	A-1	×	K	F	T	V	N	L	T	T	L	D	S	A	A	N	A	T	A	T	H	V	N	N	S	F	E	P	T	P	P	E	L	M	S	P	T	V	T	T
GCA_001760465.1	Animal	Unknown	inlA_37	412	CC412	II	×	800	29	A-1	×	K	F	T	V	N	L	T	T	I	D	S	A	A	N	A	T	A	T	H	V	N	N	S	F	E	P	T	P	P	E	L	M	S	P	T	I	T	T
GCA_001760475.1	Animal	Unknown	inlA_14	394	CC415	II	×	800	11	A-1	×	K	F	A	V	N	L	T	T	L	D	S	A	A	N	A	A	A	T	Y	I	N	D	S	L	D	A	T	P	P	E	L	M	N	S	T	V	T	T
GCA_001760495.1	Animal	Unknown	inlA_347	376	ST376	II	×	800	127	A-1	×	K	F	A	V	N	L	T	T	L	D	S	A	A	N	A	A	A	T	Y	I	N	D	S	L	D	A	T	P	P	E	L	M	N	S	T	V	T	T
GCA_001760525.1	Animal	Unknown	inlA_245	16	CC8	II	×	800	18	A-1	×	K	F	A	V	N	L	T	T	L	D	S	A	A	N	A	T	V	T	H	V	N	N	S	F	E	P	T	P	P	D	L	M	S	P	T	I	T	T
GCA_001760545.1	Unknown	Unknown	inlA_74	370	CC366	II	×	800	7	A-1	×	K	F	T	L	D	L	T	T	I	D	N	A	A	N	A	T	A	T	H	V	N	N	S	F	D	P	T	P	P	E	L	M	S	P	T	V	T	T
GCA_001760565.1	Animal	Unknown	inlA_1180	563	ST563	IV	×	799	286	A-4	×	K	F	T	L	D	L	T	S	I	D	S	A	P	N	T	A	A	T	H	I	N	D	S	F	D	A	T	P	P	D	L	V	N	S	T	V	T	T
GCA_001760575.1	Unknown	North America	inlA_22	11	CC11	II	×	800	15	A-1	×	R	F	A	V	N	L	T	T	L	D	S	A	A	N	A	T	A	T	H	V	N	D	S	F	E	P	T	P	P	D	L	M	S	P	T	V	S	T
GCA_001760605.1	Animal	Unknown	inlA_1174	1202	ST1202	III	×	797	281	A-2	×	R	L	T	L	D	L	T	T	I	D	S	E	P	N	V	A	A	N	H	V	N	D	S	F	N	A	T	P	P	E	I	V	N	S	T	V	T	M
GCA_001760615.1	Unknown	North America	inlA_14	226	CC226	II	×	800	11	A-1	×	K	F	A	V	N	L	T	T	L	D	S	A	A	N	A	A	A	T	Y	I	N	D	S	L	D	A	T	P	P	E	L	M	N	S	T	V	T	T
GCA_001760645.1	Unknown	North America	inlA_666	1073	CC739	II	×	800	168	A-1	×	K	F	A	L	D	L	T	T	I	D	S	A	A	N	A	A	V	T	H	V	D	D	S	F	D	A	T	P	P	E	L	M	S	P	T	I	T	T
GCA_001760655.1	Unknown	North America	inlA_34	20	CC20	II	×	800	26	A-1	×	K	F	A	V	N	L	T	T	L	D	S	A	A	N	A	A	A	T	H	V	N	N	S	F	E	P	T	P	P	D	L	M	N	S	T	I	T	T
GCA_001760685.1	Unknown	North America	inlA_84	796	CC193	II	×	800	51	A-1	×	K	F	A	V	N	L	T	T	L	D	S	A	A	N	A	T	V	T	H	V	D	D	S	F	D	P	K	P	P	D	L	M	S	P	T	V	S	T
GCA_001760695.1	Unknown	North America	inlA_4	489	CC489	I	×	800	4	A-1	×	R	F	T	L	D	L	T	T	I	D	N	E	P	N	V	A	A	T	Y	V	N	D	S	F	D	A	T	P	P	E	I	V	N	S	T	V	T	T
GCA_001760725.1	Unknown	North America	inlA_768	1206	CC5	I	×	800	9	A-1	×	R	F	T	L	D	L	T	T	I	D	N	E	P	N	V	A	A	T	Y	V	N	D	S	F	D	A	T	P	P	A	I	V	N	S	T	V	T	T
GCA_001760735.1	Unknown	North America	inlA_4	1074	ST1074	I	×	800	4	A-1	×	R	F	T	L	D	L	T	T	I	D	N	E	P	N	V	A	A	T	Y	V	N	D	S	F	D	A	T	P	P	E	I	V	N	S	T	V	T	T
GCA_001760765.1	Unknown	North America	inlA_47	9	CC9	II	√	576	36	B-repeat	√	#N/A	#N/A	#N/A	#N/A	#N/A	#N/A	#N/A	#N/A	#N/A	#N/A	#N/A	#N/A	#N/A	#N/A	#N/A	#N/A	#N/A	#N/A	#N/A	#N/A	#N/A	#N/A	#N/A	#N/A	#N/A	#N/A	#N/A	#N/A	#N/A	#N/A	#N/A	#N/A	#N/A	#N/A	#N/A	#N/A	#N/A	#N/A
GCA_001760775.1	Unknown	North America	inlA_3	1	CC1	I	×	800	3	A-1	×	R	F	T	L	D	L	T	S	I	D	S	E	P	N	V	A	A	T	Y	V	N	D	S	F	D	A	T	P	P	E	I	V	N	S	T	V	T	T
GCA_001760805.1	Unknown	North America	inlA_11	388	CC388	I	×	800	8	A-1	×	R	F	T	L	D	L	T	T	I	D	N	E	P	N	V	A	A	T	Y	V	N	D	S	F	D	A	T	P	P	E	I	V	N	S	T	V	T	T
GCA_001760815.1	Unknown	North America	inlA_73	554	CC554	I	×	800	4	A-1	×	R	F	T	L	D	L	T	T	I	D	N	E	P	N	V	A	A	T	Y	V	N	D	S	F	D	A	T	P	P	E	I	V	N	S	T	V	T	T
GCA_001760845.1	Unknown	North America	inlA_4	382	CC183	I	×	800	4	A-1	×	R	F	T	L	D	L	T	T	I	D	N	E	P	N	V	A	A	T	Y	V	N	D	S	F	D	A	T	P	P	E	I	V	N	S	T	V	T	T
GCA_001760855.1	Unknown	North America	inlA_1145	1207	CC6	I	√	403	261	LRR	√	#N/A	#N/A	#N/A	#N/A	#N/A	#N/A	#N/A	#N/A	#N/A	#N/A	#N/A	#N/A	#N/A	#N/A	#N/A	#N/A	#N/A	#N/A	#N/A	#N/A	#N/A	#N/A	#N/A	#N/A	#N/A	#N/A	#N/A	#N/A	#N/A	#N/A	#N/A	#N/A	#N/A	#N/A	#N/A	#N/A	#N/A	#N/A
GCA_001760885.1	Unknown	North America	inlA_3	1075	ST1075	I	×	800	3	A-1	×	R	F	T	L	D	L	T	S	I	D	S	E	P	N	V	A	A	T	Y	V	N	D	S	F	D	A	T	P	P	E	I	V	N	S	T	V	T	T
GCA_001760895.1	Unknown	North America	inlA_4	213	ST213	I	×	800	4	A-1	×	R	F	T	L	D	L	T	T	I	D	N	E	P	N	V	A	A	T	Y	V	N	D	S	F	D	A	T	P	P	E	I	V	N	S	T	V	T	T
GCA_001760925.1	Unknown	North America	inlA_8	6	CC6	I	×	797	6	A-2	×	R	F	T	L	D	L	T	T	I	D	S	E	P	N	V	A	A	T	Y	I	N	D	S	L	D	A	T	P	P	E	I	V	N	S	T	V	T	T
GCA_001760935.1	Unknown	North America	inlA_3	1	CC1	I	×	800	3	A-1	×	R	F	T	L	D	L	T	S	I	D	S	E	P	N	V	A	A	T	Y	V	N	D	S	F	D	A	T	P	P	E	I	V	N	S	T	V	T	T
GCA_001760965.1	Unknown	North America	inlA_765	1208	ST1208	III	×	797	180	A-2	×	R	L	T	L	D	L	T	S	I	D	N	A	P	N	V	A	A	T	Y	I	N	D	S	F	D	A	T	P	P	E	I	V	N	S	T	V	T	T
GCA_001760975.1	Unknown	North America	inlA_766	1076	CC1076	II	×	800	181	A-1	×	K	F	A	V	N	L	T	T	L	D	S	A	A	N	A	T	V	T	H	V	N	N	S	F	E	P	T	P	P	D	L	M	S	P	T	V	T	T
GCA_001761005.1	Unknown	North America	inlA_3	639	CC639	I	×	800	3	A-1	×	R	F	T	L	D	L	T	S	I	D	S	E	P	N	V	A	A	T	Y	V	N	D	S	F	D	A	T	P	P	E	I	V	N	S	T	V	T	T
GCA_001761015.1	Unknown	North America	inlA_64	451	CC11	II	×	800	41	A-1	×	K	F	A	V	N	L	T	T	I	D	S	A	A	N	A	A	A	T	Y	I	N	D	S	L	D	A	T	P	P	E	L	M	N	S	T	V	T	T
GCA_001761045.1	Unknown	North America	inlA_333	1209	ST1209	III	×	797	123	A-2	×	R	L	T	L	D	L	T	T	I	N	S	E	P	K	V	A	A	T	H	V	N	D	N	F	D	A	T	P	P	E	I	V	N	S	T	V	T	M
GCA_001761065.1	Unknown	Unknown	inlA_771	1059	ST1059	II	×	800	183	A-1	×	K	F	T	L	D	L	T	T	I	D	N	A	A	N	A	T	A	T	H	V	N	N	S	F	E	P	T	P	P	D	L	M	S	P	T	V	S	T
GCA_001761085.1	Unknown	Unknown	inlA_3	308	CC1	I	×	800	3	A-1	×	R	F	T	L	D	L	T	S	I	D	S	E	P	N	V	A	A	T	Y	V	N	D	S	F	D	A	T	P	P	E	I	V	N	S	T	V	T	T
GCA_001761095.1	Unknown	Unknown	inlA_1209	1077	ST1077	II	×	800	87	A-1	×	R	F	T	L	D	L	T	T	I	D	S	A	A	N	A	A	A	T	Y	I	N	D	S	L	D	A	T	P	P	D	L	M	N	S	T	V	T	T
GCA_001761125.1	Unknown	Unknown	inlA_9	219	CC4	I	×	800	3	A-1	×	R	F	T	L	D	L	T	S	I	D	S	E	P	N	V	A	A	T	Y	V	N	D	S	F	D	A	T	P	P	E	I	V	N	S	T	V	T	T
GCA_001761135.1	Unknown	Unknown	inlA_127	570	CC570	II	×	800	69	A-1	×	K	F	T	L	D	L	T	T	I	D	N	A	A	N	A	T	V	T	H	V	N	D	S	L	D	A	T	P	P	E	L	M	S	P	T	V	T	T
GCA_001761165.1	Unknown	Unknown	inlA_38	14	CC14	II	×	800	30	A-1	×	R	F	A	V	N	L	T	T	L	D	S	A	A	N	A	A	A	T	Y	I	N	D	S	L	D	A	T	P	P	E	L	M	N	S	T	V	T	T
GCA_001761175.1	Unknown	Unknown	inlA_1210	7	CC7	II	×	800	2	A-1	×	K	F	A	L	D	L	T	T	I	D	N	A	A	N	A	A	A	T	H	V	N	N	S	F	E	P	T	P	P	E	L	M	S	P	T	V	S	T
GCA_001761205.1	Unknown	Unknown	inlA_13	8	CC8	II	×	800	10	A-1	×	K	F	T	L	D	L	T	T	I	D	N	A	A	N	A	T	A	T	H	V	N	N	S	F	D	P	T	P	P	E	L	M	S	P	T	V	T	T
GCA_001761225.1	Unknown	Unknown	inlA_854	1210	CC573	II	×	800	144	A-1	×	K	F	T	V	N	L	T	T	I	D	S	A	A	N	A	T	A	T	H	V	N	N	S	F	D	P	T	P	P	E	L	M	S	P	T	V	S	T
GCA_001761245.1	Unknown	Unknown	inlA_16	288	CC288	I	×	800	13	A-1	×	R	F	T	L	D	L	T	T	I	D	N	E	P	N	V	A	A	T	Y	V	N	D	S	F	D	A	T	P	P	E	I	V	N	S	T	V	T	T
GCA_001761255.1	Unknown	Unknown	inlA_1	647	CC20	II	×	800	1	A-1	×	K	F	T	V	N	L	T	T	I	D	S	A	A	N	A	T	V	T	H	V	N	N	S	F	D	A	T	P	P	E	L	M	S	P	T	V	S	T
GCA_001761285.1	Unknown	Unknown	inlA_522	1078	CC1078	II	×	800	156	A-1	×	K	F	A	V	D	L	T	T	I	D	S	A	A	N	A	T	V	T	H	V	N	N	S	F	E	P	T	P	P	D	L	M	S	P	T	I	T	T
GCA_001817895.1	Unknown	Unknown	inlA_8	6	CC6	I	×	797	6	A-2	×	R	F	T	L	D	L	T	T	I	D	S	E	P	N	V	A	A	T	Y	I	N	D	S	L	D	A	T	P	P	E	I	V	N	S	T	V	T	T
GCA_001825745.1	Unknown	Unknown	inlA_257	375	CC375	II	×	800	107	A-1	×	K	F	T	L	D	L	T	T	I	D	N	A	A	N	A	T	V	T	H	V	D	D	S	L	D	A	T	P	P	E	L	M	S	P	T	V	T	T
GCA_001825765.1	Unknown	Unknown	inlA_138	5	CC5	I	√	605	73	B-repeat	√	#N/A	#N/A	#N/A	#N/A	#N/A	#N/A	#N/A	#N/A	#N/A	#N/A	#N/A	#N/A	#N/A	#N/A	#N/A	#N/A	#N/A	#N/A	#N/A	#N/A	#N/A	#N/A	#N/A	#N/A	#N/A	#N/A	#N/A	#N/A	#N/A	#N/A	#N/A	#N/A	#N/A	#N/A	#N/A	#N/A	#N/A	#N/A
GCA_001825795.1	Unknown	Unknown	inlA_767	1214	ST1214	III	×	800	182	A-1	×	R	L	T	L	D	L	T	T	I	D	N	E	P	N	V	A	A	T	Y	V	N	D	S	F	D	A	T	P	P	E	I	V	N	S	T	V	T	T
GCA_001825815.1	Unknown	Unknown	inlA_23	569	ST569	IV	×	800	16	A-1	×	K	F	T	L	D	L	T	S	I	D	S	A	P	N	V	A	A	T	H	I	N	D	S	F	D	A	T	P	P	D	L	V	N	S	T	V	T	T
GCA_001825825.1	Unknown	Unknown	inlA_3	1215	CC688	I	×	800	3	A-1	×	R	F	T	L	D	L	T	S	I	D	S	E	P	N	V	A	A	T	Y	V	N	D	S	F	D	A	T	P	P	E	I	V	N	S	T	V	T	T
GCA_001825855.1	Unknown	Unknown	inlA_1	184	ST184	II	×	800	1	A-1	×	K	F	T	V	N	L	T	T	I	D	S	A	A	N	A	T	V	T	H	V	N	N	S	F	D	A	T	P	P	E	L	M	S	P	T	V	S	T
GCA_001825865.1	Unknown	Unknown	inlA_34	1080	ST1080	II	×	800	26	A-1	×	K	F	A	V	N	L	T	T	L	D	S	A	A	N	A	A	A	T	H	V	N	N	S	F	E	P	T	P	P	D	L	M	N	S	T	I	T	T
GCA_001825895.1	Unknown	Unknown	inlA_37	412	CC412	II	×	800	29	A-1	×	K	F	T	V	N	L	T	T	I	D	S	A	A	N	A	T	A	T	H	V	N	N	S	F	E	P	T	P	P	E	L	M	S	P	T	I	T	T
GCA_001825905.1	Unknown	Unknown	inlA_170	573	CC573	II	×	800	91	A-1	×	K	F	T	V	N	L	T	T	I	D	S	A	A	N	A	T	A	T	H	V	N	N	S	F	E	P	T	P	A	E	L	M	S	P	T	I	T	T
GCA_001825935.1	Unknown	Unknown	inlA_91	321	CC321	II	√	699	55	B-repeat	√	#N/A	#N/A	#N/A	#N/A	#N/A	#N/A	#N/A	#N/A	#N/A	#N/A	#N/A	#N/A	#N/A	#N/A	#N/A	#N/A	#N/A	#N/A	#N/A	#N/A	#N/A	#N/A	#N/A	#N/A	#N/A	#N/A	#N/A	#N/A	#N/A	#N/A	#N/A	#N/A	#N/A	#N/A	#N/A	#N/A	#N/A	#N/A
GCA_001825945.1	Unknown	Unknown	inlA_14	378	CC19	II	×	800	11	A-1	×	K	F	A	V	N	L	T	T	L	D	S	A	A	N	A	A	A	T	Y	I	N	D	S	L	D	A	T	P	P	E	L	M	N	S	T	V	T	T
GCA_001825975.1	Unknown	Unknown	inlA_26	155	CC155	II	×	800	19	A-1	×	K	F	A	V	N	L	T	T	L	D	S	A	A	N	A	T	V	T	H	V	D	D	S	F	D	A	T	P	P	E	L	M	S	P	T	I	T	T
GCA_001825985.1	Unknown	Unknown	inlA_22	1216	CC11	II	×	800	15	A-1	×	R	F	A	V	N	L	T	T	L	D	S	A	A	N	A	T	A	T	H	V	N	D	S	F	E	P	T	P	P	D	L	M	S	P	T	V	S	T
GCA_001826015.1	Unknown	Unknown	inlA_82	663	CC663	I	×	800	4	A-1	×	R	F	T	L	D	L	T	T	I	D	N	E	P	N	V	A	A	T	Y	V	N	D	S	F	D	A	T	P	P	E	I	V	N	S	T	V	T	T
GCA_001826025.1	Unknown	Unknown	inlA_71	217	CC217	I	×	800	44	A-1	×	R	F	T	L	D	L	T	T	I	D	N	E	P	N	V	A	A	T	Y	V	N	D	S	F	D	A	T	P	P	E	I	V	N	S	T	V	T	T
GCA_001826055.1	Unknown	Unknown	inlA_2	85	CC7	II	×	800	2	A-1	×	K	F	A	L	D	L	T	T	I	D	N	A	A	N	A	A	A	T	H	V	N	N	S	F	E	P	T	P	P	E	L	M	S	P	T	V	S	T
GCA_001826075.1	Unknown	Unknown	inlA_15	1181	CC37	II	×	800	12	A-1	×	K	F	A	V	N	L	T	T	L	D	S	A	A	N	A	A	A	T	Y	I	N	D	S	L	D	A	T	P	P	D	L	M	N	S	T	V	T	T
GCA_001826095.1	Unknown	Unknown	inlA_16	224	CC224	I	×	800	13	A-1	×	R	F	T	L	D	L	T	T	I	D	N	E	P	N	V	A	A	T	Y	V	N	D	S	F	D	A	T	P	P	E	I	V	N	S	T	V	T	T
GCA_001826105.1	Unknown	Unknown	inlA_3	2	CC2	I	×	800	3	A-1	×	R	F	T	L	D	L	T	S	I	D	S	E	P	N	V	A	A	T	Y	V	N	D	S	F	D	A	T	P	P	E	I	V	N	S	T	V	T	T
GCA_001826135.1	Unknown	Unknown	inlA_12	5	CC5	I	×	800	9	A-1	×	R	F	T	L	D	L	T	T	I	D	N	E	P	N	V	A	A	T	Y	V	N	D	S	F	D	A	T	P	P	A	I	V	N	S	T	V	T	T
GCA_001826155.1	Unknown	Unknown	inlA_3	1	CC1	I	×	800	3	A-1	×	R	F	T	L	D	L	T	S	I	D	S	E	P	N	V	A	A	T	Y	V	N	D	S	F	D	A	T	P	P	E	I	V	N	S	T	V	T	T
GCA_001826165.1	Unknown	Unknown	inlA_26	155	CC155	II	×	800	19	A-1	×	K	F	A	V	N	L	T	T	L	D	S	A	A	N	A	T	V	T	H	V	D	D	S	F	D	A	T	P	P	E	L	M	S	P	T	I	T	T
GCA_001826185.1	Unknown	Unknown	inlA_26	155	CC155	II	×	800	19	A-1	×	K	F	A	V	N	L	T	T	L	D	S	A	A	N	A	T	V	T	H	V	D	D	S	F	D	A	T	P	P	E	L	M	S	P	T	I	T	T
GCA_001826215.1	Unknown	Unknown	inlA_16	224	CC224	I	×	800	13	A-1	×	R	F	T	L	D	L	T	T	I	D	N	E	P	N	V	A	A	T	Y	V	N	D	S	F	D	A	T	P	P	E	I	V	N	S	T	V	T	T
GCA_001826235.1	Unknown	Unknown	inlA_1127	321	CC321	II	√	699	55	B-repeat	√	#N/A	#N/A	#N/A	#N/A	#N/A	#N/A	#N/A	#N/A	#N/A	#N/A	#N/A	#N/A	#N/A	#N/A	#N/A	#N/A	#N/A	#N/A	#N/A	#N/A	#N/A	#N/A	#N/A	#N/A	#N/A	#N/A	#N/A	#N/A	#N/A	#N/A	#N/A	#N/A	#N/A	#N/A	#N/A	#N/A	#N/A	#N/A
GCA_001826245.1	Unknown	Unknown	inlA_3	2	CC2	I	×	800	3	A-1	×	R	F	T	L	D	L	T	S	I	D	S	E	P	N	V	A	A	T	Y	V	N	D	S	F	D	A	T	P	P	E	I	V	N	S	T	V	T	T
GCA_001826265.1	Unknown	Unknown	inlA_169	70	CC70	III	×	800	90	A-1	×	R	F	T	L	D	L	T	S	I	D	N	E	P	N	V	A	A	T	Y	V	N	D	S	F	D	A	T	S	P	E	I	V	N	S	T	V	T	T
GCA_001826295.1	Unknown	Unknown	inlA_169	203	CC203	III	×	800	90	A-1	×	R	F	T	L	D	L	T	S	I	D	N	E	P	N	V	A	A	T	Y	V	N	D	S	F	D	A	T	S	P	E	I	V	N	S	T	V	T	T
GCA_001826315.1	Unknown	Unknown	inlA_79	562	CC562	IV	×	799	49	A-4	×	K	F	T	L	D	L	T	S	I	D	S	A	P	N	V	A	A	T	H	I	N	D	S	F	D	A	T	P	P	D	L	V	N	S	T	V	T	T
GCA_001826335.1	Unknown	Unknown	inlA_85	558	CC388	I	×	800	4	A-1	×	R	F	T	L	D	L	T	T	I	D	N	E	P	N	V	A	A	T	Y	V	N	D	S	F	D	A	T	P	P	E	I	V	N	S	T	V	T	T
GCA_001826345.1	Unknown	Unknown	inlA_1177	1203	ST1203	III	×	797	284	A-2	×	R	L	T	L	D	V	T	S	I	D	N	E	P	N	V	A	A	T	Y	I	N	D	N	F	D	V	T	P	P	E	I	V	N	S	T	V	T	T
GCA_001826375.1	Unknown	Unknown	inlA_26	372	CC155	II	×	800	19	A-1	×	K	F	A	V	N	L	T	T	L	D	S	A	A	N	A	T	V	T	H	V	D	D	S	F	D	A	T	P	P	E	L	M	S	P	T	I	T	T
GCA_001826395.1	Unknown	Unknown	inlA_672	5	CC5	I	×	800	169	A-1	×	R	F	T	L	D	L	T	T	I	D	N	E	P	N	V	A	A	T	Y	V	N	D	S	F	D	A	T	P	P	A	I	V	N	S	T	V	T	T
GCA_001826415.1	Unknown	Unknown	inlA_12	5	CC5	I	×	800	9	A-1	×	R	F	T	L	D	L	T	T	I	D	N	E	P	N	V	A	A	T	Y	V	N	D	S	F	D	A	T	P	P	A	I	V	N	S	T	V	T	T
GCA_001826425.1	Unknown	Unknown	inlA_3	1	CC1	I	×	800	3	A-1	×	R	F	T	L	D	L	T	S	I	D	S	E	P	N	V	A	A	T	Y	V	N	D	S	F	D	A	T	P	P	E	I	V	N	S	T	V	T	T
GCA_001826455.1	Unknown	Unknown	inlA_1152	325	CC31	II	√	92	263	LRR	√	#N/A	#N/A	#N/A	#N/A	#N/A	#N/A	#N/A	#N/A	#N/A	#N/A	#N/A	#N/A	#N/A	#N/A	#N/A	#N/A	#N/A	#N/A	#N/A	#N/A	#N/A	#N/A	#N/A	#N/A	#N/A	#N/A	#N/A	#N/A	#N/A	#N/A	#N/A	#N/A	#N/A	#N/A	#N/A	#N/A	#N/A	#N/A
GCA_001826475.1	Unknown	Unknown	inlA_227	1081	ST1081	II	×	800	40	A-1	×	R	F	T	L	D	L	T	T	I	D	S	A	A	N	A	T	A	T	H	V	N	N	S	F	D	P	K	P	P	D	L	M	S	P	T	V	S	T
GCA_001826495.1	Unknown	Unknown	inlA_1191	207	CC207	II	×	800	294	A-1	×	K	F	T	V	N	L	T	T	L	D	S	A	A	N	A	T	A	T	H	V	N	N	S	F	E	P	T	P	P	E	L	M	S	P	T	V	T	T
GCA_001826505.1	Unknown	Unknown	inlA_48	9	CC9	II	√	8	20	SS	√	#N/A	#N/A	#N/A	#N/A	#N/A	#N/A	#N/A	#N/A	#N/A	#N/A	#N/A	#N/A	#N/A	#N/A	#N/A	#N/A	#N/A	#N/A	#N/A	#N/A	#N/A	#N/A	#N/A	#N/A	#N/A	#N/A	#N/A	#N/A	#N/A	#N/A	#N/A	#N/A	#N/A	#N/A	#N/A	#N/A	#N/A	#N/A
GCA_001826535.1	Unknown	Unknown	inlA_138	1178	CC5	I	√	605	73	B-repeat	√	#N/A	#N/A	#N/A	#N/A	#N/A	#N/A	#N/A	#N/A	#N/A	#N/A	#N/A	#N/A	#N/A	#N/A	#N/A	#N/A	#N/A	#N/A	#N/A	#N/A	#N/A	#N/A	#N/A	#N/A	#N/A	#N/A	#N/A	#N/A	#N/A	#N/A	#N/A	#N/A	#N/A	#N/A	#N/A	#N/A	#N/A	#N/A
GCA_001826555.1	Unknown	Unknown	inlA_16	1179	CC224	I	×	800	13	A-1	×	R	F	T	L	D	L	T	T	I	D	N	E	P	N	V	A	A	T	Y	V	N	D	S	F	D	A	T	P	P	E	I	V	N	S	T	V	T	T
GCA_001826565.1	Unknown	Unknown	inlA_20	3	CC3	I	×	800	9	A-1	×	R	F	T	L	D	L	T	T	I	D	N	E	P	N	V	A	A	T	Y	V	N	D	S	F	D	A	T	P	P	A	I	V	N	S	T	V	T	T
GCA_001826595.1	Unknown	Unknown	inlA_1133	121	CC121	II	√	188	253	LRR	√	#N/A	#N/A	#N/A	#N/A	#N/A	#N/A	#N/A	#N/A	#N/A	#N/A	#N/A	#N/A	#N/A	#N/A	#N/A	#N/A	#N/A	#N/A	#N/A	#N/A	#N/A	#N/A	#N/A	#N/A	#N/A	#N/A	#N/A	#N/A	#N/A	#N/A	#N/A	#N/A	#N/A	#N/A	#N/A	#N/A	#N/A	#N/A
GCA_001826615.1	Unknown	Unknown	inlA_12	5	CC5	I	×	800	9	A-1	×	R	F	T	L	D	L	T	T	I	D	N	E	P	N	V	A	A	T	Y	V	N	D	S	F	D	A	T	P	P	A	I	V	N	S	T	V	T	T
GCA_001826635.1	Unknown	Unknown	inlA_27	87	CC87	I	×	800	4	A-1	×	R	F	T	L	D	L	T	T	I	D	N	E	P	N	V	A	A	T	Y	V	N	D	S	F	D	A	T	P	P	E	I	V	N	S	T	V	T	T
GCA_001826655.1	Unknown	Unknown	inlA_27	88	CC88	I	×	800	4	A-1	×	R	F	T	L	D	L	T	T	I	D	N	E	P	N	V	A	A	T	Y	V	N	D	S	F	D	A	T	P	P	E	I	V	N	S	T	V	T	T
GCA_001826675.1	Unknown	Unknown	inlA_138	5	CC5	I	√	605	73	B-repeat	√	#N/A	#N/A	#N/A	#N/A	#N/A	#N/A	#N/A	#N/A	#N/A	#N/A	#N/A	#N/A	#N/A	#N/A	#N/A	#N/A	#N/A	#N/A	#N/A	#N/A	#N/A	#N/A	#N/A	#N/A	#N/A	#N/A	#N/A	#N/A	#N/A	#N/A	#N/A	#N/A	#N/A	#N/A	#N/A	#N/A	#N/A	#N/A
GCA_001826685.1	Unknown	Unknown	inlA_12	5	CC5	I	×	800	9	A-1	×	R	F	T	L	D	L	T	T	I	D	N	E	P	N	V	A	A	T	Y	V	N	D	S	F	D	A	T	P	P	A	I	V	N	S	T	V	T	T
GCA_001826715.1	Unknown	Unknown	inlA_1124	745	CC5	I	√	605	252	B-repeat	√	#N/A	#N/A	#N/A	#N/A	#N/A	#N/A	#N/A	#N/A	#N/A	#N/A	#N/A	#N/A	#N/A	#N/A	#N/A	#N/A	#N/A	#N/A	#N/A	#N/A	#N/A	#N/A	#N/A	#N/A	#N/A	#N/A	#N/A	#N/A	#N/A	#N/A	#N/A	#N/A	#N/A	#N/A	#N/A	#N/A	#N/A	#N/A
GCA_001826735.1	Unknown	Unknown	inlA_28	199	CC199	II	√	8	20	SS	√	#N/A	#N/A	#N/A	#N/A	#N/A	#N/A	#N/A	#N/A	#N/A	#N/A	#N/A	#N/A	#N/A	#N/A	#N/A	#N/A	#N/A	#N/A	#N/A	#N/A	#N/A	#N/A	#N/A	#N/A	#N/A	#N/A	#N/A	#N/A	#N/A	#N/A	#N/A	#N/A	#N/A	#N/A	#N/A	#N/A	#N/A	#N/A
GCA_001826755.1	Unknown	Unknown	inlA_28	199	CC199	II	√	8	20	SS	√	#N/A	#N/A	#N/A	#N/A	#N/A	#N/A	#N/A	#N/A	#N/A	#N/A	#N/A	#N/A	#N/A	#N/A	#N/A	#N/A	#N/A	#N/A	#N/A	#N/A	#N/A	#N/A	#N/A	#N/A	#N/A	#N/A	#N/A	#N/A	#N/A	#N/A	#N/A	#N/A	#N/A	#N/A	#N/A	#N/A	#N/A	#N/A
GCA_001826765.1	Unknown	Unknown	inlA_10	551	CC8	II	×	800	7	A-1	×	K	F	T	L	D	L	T	T	I	D	N	A	A	N	A	T	A	T	H	V	N	N	S	F	D	P	T	P	P	E	L	M	S	P	T	V	T	T
GCA_001826795.1	Unknown	Unknown	inlA_33	391	CC89	II	×	797	25	A-2	×	R	F	T	V	N	L	T	T	L	D	S	A	A	N	A	T	A	T	H	V	N	N	S	F	D	P	T	P	A	D	L	M	S	P	T	I	T	T
GCA_001826815.1	Unknown	Unknown	inlA_22	371	CC11	II	×	800	15	A-1	×	R	F	A	V	N	L	T	T	L	D	S	A	A	N	A	T	A	T	H	V	N	D	S	F	E	P	T	P	P	D	L	M	S	P	T	V	S	T
GCA_001826825.1	Unknown	Unknown	inlA_2	7	CC7	II	×	800	2	A-1	×	K	F	A	L	D	L	T	T	I	D	N	A	A	N	A	A	A	T	H	V	N	N	S	F	E	P	T	P	P	E	L	M	S	P	T	V	S	T
GCA_001826855.1	Unknown	Unknown	inlA_1	9	CC9	II	×	800	1	A-1	×	K	F	T	V	N	L	T	T	I	D	S	A	A	N	A	T	V	T	H	V	N	N	S	F	D	A	T	P	P	E	L	M	S	P	T	V	S	T
GCA_001826875.1	Unknown	Unknown	inlA_28	199	CC199	II	√	8	20	SS	√	#N/A	#N/A	#N/A	#N/A	#N/A	#N/A	#N/A	#N/A	#N/A	#N/A	#N/A	#N/A	#N/A	#N/A	#N/A	#N/A	#N/A	#N/A	#N/A	#N/A	#N/A	#N/A	#N/A	#N/A	#N/A	#N/A	#N/A	#N/A	#N/A	#N/A	#N/A	#N/A	#N/A	#N/A	#N/A	#N/A	#N/A	#N/A
GCA_001826895.1	Unknown	Unknown	inlA_12	5	CC5	I	×	800	9	A-1	×	R	F	T	L	D	L	T	T	I	D	N	E	P	N	V	A	A	T	Y	V	N	D	S	F	D	A	T	P	P	A	I	V	N	S	T	V	T	T
GCA_001826915.1	Unknown	Unknown	inlA_12	5	CC5	I	×	800	9	A-1	×	R	F	T	L	D	L	T	T	I	D	N	E	P	N	V	A	A	T	Y	V	N	D	S	F	D	A	T	P	P	A	I	V	N	S	T	V	T	T
GCA_001826925.1	Unknown	Unknown	inlA_48	9	CC9	II	√	8	20	SS	√	#N/A	#N/A	#N/A	#N/A	#N/A	#N/A	#N/A	#N/A	#N/A	#N/A	#N/A	#N/A	#N/A	#N/A	#N/A	#N/A	#N/A	#N/A	#N/A	#N/A	#N/A	#N/A	#N/A	#N/A	#N/A	#N/A	#N/A	#N/A	#N/A	#N/A	#N/A	#N/A	#N/A	#N/A	#N/A	#N/A	#N/A	#N/A
GCA_001826955.1	Unknown	Unknown	inlA_1133	121	CC121	II	√	188	253	LRR	√	#N/A	#N/A	#N/A	#N/A	#N/A	#N/A	#N/A	#N/A	#N/A	#N/A	#N/A	#N/A	#N/A	#N/A	#N/A	#N/A	#N/A	#N/A	#N/A	#N/A	#N/A	#N/A	#N/A	#N/A	#N/A	#N/A	#N/A	#N/A	#N/A	#N/A	#N/A	#N/A	#N/A	#N/A	#N/A	#N/A	#N/A	#N/A
GCA_001826975.1	Unknown	Unknown	inlA_497	195	CC195	I	×	800	9	A-1	×	R	F	T	L	D	L	T	T	I	D	N	E	P	N	V	A	A	T	Y	V	N	D	S	F	D	A	T	P	P	A	I	V	N	S	T	V	T	T
GCA_001826985.1	Unknown	Unknown	inlA_628	1185	CC269	III	×	797	165	A-2	×	R	L	T	L	D	L	T	S	I	D	N	E	P	N	V	A	A	T	Y	V	N	D	S	F	D	A	T	P	P	E	I	V	N	S	T	V	T	T
GCA_001827015.1	Unknown	Unknown	inlA_10	551	CC8	II	×	800	7	A-1	×	K	F	T	L	D	L	T	T	I	D	N	A	A	N	A	T	A	T	H	V	N	N	S	F	D	P	T	P	P	E	L	M	S	P	T	V	T	T
GCA_001827025.1	Unknown	Unknown	inlA_91	321	CC321	II	√	699	55	B-repeat	√	#N/A	#N/A	#N/A	#N/A	#N/A	#N/A	#N/A	#N/A	#N/A	#N/A	#N/A	#N/A	#N/A	#N/A	#N/A	#N/A	#N/A	#N/A	#N/A	#N/A	#N/A	#N/A	#N/A	#N/A	#N/A	#N/A	#N/A	#N/A	#N/A	#N/A	#N/A	#N/A	#N/A	#N/A	#N/A	#N/A	#N/A	#N/A
GCA_001827055.1	Unknown	Unknown	inlA_48	9	CC9	II	√	8	20	SS	√	#N/A	#N/A	#N/A	#N/A	#N/A	#N/A	#N/A	#N/A	#N/A	#N/A	#N/A	#N/A	#N/A	#N/A	#N/A	#N/A	#N/A	#N/A	#N/A	#N/A	#N/A	#N/A	#N/A	#N/A	#N/A	#N/A	#N/A	#N/A	#N/A	#N/A	#N/A	#N/A	#N/A	#N/A	#N/A	#N/A	#N/A	#N/A
GCA_001827065.1	Unknown	Unknown	inlA_278	1186	CC506	I	×	800	9	A-1	×	R	F	T	L	D	L	T	T	I	D	N	E	P	N	V	A	A	T	Y	V	N	D	S	F	D	A	T	P	P	A	I	V	N	S	T	V	T	T
GCA_001827095.1	Unknown	Unknown	inlA_133	296	CC88	I	×	800	71	A-1	×	R	F	T	L	D	L	T	T	I	D	N	E	P	N	V	A	A	T	Y	V	N	N	S	F	D	A	T	P	P	E	I	V	N	S	T	V	T	T
GCA_001827115.1	Unknown	Unknown	inlA_48	9	CC9	II	√	8	20	SS	√	#N/A	#N/A	#N/A	#N/A	#N/A	#N/A	#N/A	#N/A	#N/A	#N/A	#N/A	#N/A	#N/A	#N/A	#N/A	#N/A	#N/A	#N/A	#N/A	#N/A	#N/A	#N/A	#N/A	#N/A	#N/A	#N/A	#N/A	#N/A	#N/A	#N/A	#N/A	#N/A	#N/A	#N/A	#N/A	#N/A	#N/A	#N/A
GCA_001827135.1	Unknown	Unknown	inlA_49	121	CC121	II	√	491	37	IR	√	#N/A	#N/A	#N/A	#N/A	#N/A	#N/A	#N/A	#N/A	#N/A	#N/A	#N/A	#N/A	#N/A	#N/A	#N/A	#N/A	#N/A	#N/A	#N/A	#N/A	#N/A	#N/A	#N/A	#N/A	#N/A	#N/A	#N/A	#N/A	#N/A	#N/A	#N/A	#N/A	#N/A	#N/A	#N/A	#N/A	#N/A	#N/A
GCA_001827145.1	Unknown	Unknown	inlA_3	145	CC2	I	×	800	3	A-1	×	R	F	T	L	D	L	T	S	I	D	S	E	P	N	V	A	A	T	Y	V	N	D	S	F	D	A	T	P	P	E	I	V	N	S	T	V	T	T
GCA_001827175.1	Unknown	Unknown	inlA_63	1204	CC11	II	×	800	15	A-1	×	R	F	A	V	N	L	T	T	L	D	S	A	A	N	A	T	A	T	H	V	N	D	S	F	E	P	T	P	P	D	L	M	S	P	T	V	S	T
GCA_001827195.1	Unknown	Unknown	inlA_49	121	CC121	II	√	491	37	IR	√	#N/A	#N/A	#N/A	#N/A	#N/A	#N/A	#N/A	#N/A	#N/A	#N/A	#N/A	#N/A	#N/A	#N/A	#N/A	#N/A	#N/A	#N/A	#N/A	#N/A	#N/A	#N/A	#N/A	#N/A	#N/A	#N/A	#N/A	#N/A	#N/A	#N/A	#N/A	#N/A	#N/A	#N/A	#N/A	#N/A	#N/A	#N/A
GCA_001827215.1	Unknown	Unknown	inlA_26	155	CC155	II	×	800	19	A-1	×	K	F	A	V	N	L	T	T	L	D	S	A	A	N	A	T	V	T	H	V	D	D	S	F	D	A	T	P	P	E	L	M	S	P	T	I	T	T
GCA_001827225.1	Unknown	Unknown	inlA_28	1205	CC199	II	√	8	20	SS	√	#N/A	#N/A	#N/A	#N/A	#N/A	#N/A	#N/A	#N/A	#N/A	#N/A	#N/A	#N/A	#N/A	#N/A	#N/A	#N/A	#N/A	#N/A	#N/A	#N/A	#N/A	#N/A	#N/A	#N/A	#N/A	#N/A	#N/A	#N/A	#N/A	#N/A	#N/A	#N/A	#N/A	#N/A	#N/A	#N/A	#N/A	#N/A
GCA_001827255.1	Unknown	Unknown	inlA_1	204	CC204	II	×	800	1	A-1	×	K	F	T	V	N	L	T	T	I	D	S	A	A	N	A	T	V	T	H	V	N	N	S	F	D	A	T	P	P	E	L	M	S	P	T	V	S	T
GCA_001827275.1	Unknown	Unknown	inlA_49	121	CC121	II	√	491	37	IR	√	#N/A	#N/A	#N/A	#N/A	#N/A	#N/A	#N/A	#N/A	#N/A	#N/A	#N/A	#N/A	#N/A	#N/A	#N/A	#N/A	#N/A	#N/A	#N/A	#N/A	#N/A	#N/A	#N/A	#N/A	#N/A	#N/A	#N/A	#N/A	#N/A	#N/A	#N/A	#N/A	#N/A	#N/A	#N/A	#N/A	#N/A	#N/A
GCA_001827295.1	Unknown	Unknown	inlA_626	5	CC5	I	×	800	164	A-1	×	R	F	T	L	D	L	T	T	I	D	N	E	P	N	V	A	A	T	Y	V	N	D	S	F	D	A	T	P	P	A	I	V	N	S	T	V	T	T
GCA_001827305.1	Unknown	Unknown	inlA_48	9	CC9	II	√	8	20	SS	√	#N/A	#N/A	#N/A	#N/A	#N/A	#N/A	#N/A	#N/A	#N/A	#N/A	#N/A	#N/A	#N/A	#N/A	#N/A	#N/A	#N/A	#N/A	#N/A	#N/A	#N/A	#N/A	#N/A	#N/A	#N/A	#N/A	#N/A	#N/A	#N/A	#N/A	#N/A	#N/A	#N/A	#N/A	#N/A	#N/A	#N/A	#N/A
GCA_001827335.1	Unknown	Unknown	inlA_1143	3	CC3	I	√	169	259	LRR	√	#N/A	#N/A	#N/A	#N/A	#N/A	#N/A	#N/A	#N/A	#N/A	#N/A	#N/A	#N/A	#N/A	#N/A	#N/A	#N/A	#N/A	#N/A	#N/A	#N/A	#N/A	#N/A	#N/A	#N/A	#N/A	#N/A	#N/A	#N/A	#N/A	#N/A	#N/A	#N/A	#N/A	#N/A	#N/A	#N/A	#N/A	#N/A
GCA_001827345.1	Unknown	Unknown	inlA_81	1211	CC1211	II	×	800	50	A-1	×	K	F	A	V	N	L	T	T	L	D	S	A	A	N	A	T	A	T	H	V	N	N	S	F	D	P	T	P	P	D	L	M	S	P	T	V	S	T
GCA_001827375.1	Unknown	Unknown	inlA_26	155	CC155	II	×	800	19	A-1	×	K	F	A	V	N	L	T	T	L	D	S	A	A	N	A	T	V	T	H	V	D	D	S	F	D	A	T	P	P	E	L	M	S	P	T	I	T	T
GCA_001827385.1	Unknown	Unknown	inlA_59	635	CC635	II	×	800	40	A-1	×	R	F	T	L	D	L	T	T	I	D	S	A	A	N	A	T	A	T	H	V	N	N	S	F	D	P	K	P	P	D	L	M	S	P	T	V	S	T
GCA_001827415.1	Unknown	Unknown	inlA_3	1	CC1	I	×	800	3	A-1	×	R	F	T	L	D	L	T	S	I	D	S	E	P	N	V	A	A	T	Y	V	N	D	S	F	D	A	T	P	P	E	I	V	N	S	T	V	T	T
GCA_001827435.1	Unknown	Unknown	inlA_91	321	CC321	II	√	699	55	B-repeat	√	#N/A	#N/A	#N/A	#N/A	#N/A	#N/A	#N/A	#N/A	#N/A	#N/A	#N/A	#N/A	#N/A	#N/A	#N/A	#N/A	#N/A	#N/A	#N/A	#N/A	#N/A	#N/A	#N/A	#N/A	#N/A	#N/A	#N/A	#N/A	#N/A	#N/A	#N/A	#N/A	#N/A	#N/A	#N/A	#N/A	#N/A	#N/A
GCA_001827455.1	Unknown	Unknown	inlA_1130	31	CC31	II	√	8	20	SS	√	#N/A	#N/A	#N/A	#N/A	#N/A	#N/A	#N/A	#N/A	#N/A	#N/A	#N/A	#N/A	#N/A	#N/A	#N/A	#N/A	#N/A	#N/A	#N/A	#N/A	#N/A	#N/A	#N/A	#N/A	#N/A	#N/A	#N/A	#N/A	#N/A	#N/A	#N/A	#N/A	#N/A	#N/A	#N/A	#N/A	#N/A	#N/A
GCA_001827465.1	Unknown	Unknown	inlA_4	1000	CC1000	I	×	800	4	A-1	×	R	F	T	L	D	L	T	T	I	D	N	E	P	N	V	A	A	T	Y	V	N	D	S	F	D	A	T	P	P	E	I	V	N	S	T	V	T	T
GCA_001827495.1	Unknown	Unknown	inlA_3	2	CC2	I	×	800	3	A-1	×	R	F	T	L	D	L	T	S	I	D	S	E	P	N	V	A	A	T	Y	V	N	D	S	F	D	A	T	P	P	E	I	V	N	S	T	V	T	T
GCA_001827505.1	Unknown	Unknown	inlA_36	26	CC26	II	×	800	28	A-1	×	K	F	A	V	N	L	T	T	I	D	S	A	A	N	A	T	A	T	H	V	N	N	S	F	D	P	T	P	P	E	L	M	S	P	T	V	S	T
GCA_001827535.1	Unknown	Unknown	inlA_224	1079	ST1079	I	×	800	101	A-1	×	R	F	T	L	D	L	T	T	I	D	N	E	P	N	V	A	A	T	Y	V	N	D	S	F	D	A	T	P	P	A	I	V	N	S	T	V	T	T
GCA_001827545.1	Unknown	Unknown	inlA_29	222	CC90	II	×	800	21	A-1	×	R	L	T	L	D	L	T	T	I	D	S	A	P	N	V	A	V	T	H	V	D	N	S	F	D	A	K	P	P	D	L	M	S	P	T	I	T	T
GCA_001827575.1	Unknown	Unknown	inlA_1125	5	CC5	I	√	605	73	B-repeat	√	#N/A	#N/A	#N/A	#N/A	#N/A	#N/A	#N/A	#N/A	#N/A	#N/A	#N/A	#N/A	#N/A	#N/A	#N/A	#N/A	#N/A	#N/A	#N/A	#N/A	#N/A	#N/A	#N/A	#N/A	#N/A	#N/A	#N/A	#N/A	#N/A	#N/A	#N/A	#N/A	#N/A	#N/A	#N/A	#N/A	#N/A	#N/A
GCA_001827585.1	Food	North America	inlA_982	736	CC736	I	×	800	4	A-1	×	R	F	T	L	D	L	T	T	I	D	N	E	P	N	V	A	A	T	Y	V	N	D	S	F	D	A	T	P	P	E	I	V	N	S	T	V	T	T
GCA_001827615.1	Food	North America	inlA_35	13	ST13	II	√	76	27	a-helix	√	#N/A	#N/A	#N/A	#N/A	#N/A	#N/A	#N/A	#N/A	#N/A	#N/A	#N/A	#N/A	#N/A	#N/A	#N/A	#N/A	#N/A	#N/A	#N/A	#N/A	#N/A	#N/A	#N/A	#N/A	#N/A	#N/A	#N/A	#N/A	#N/A	#N/A	#N/A	#N/A	#N/A	#N/A	#N/A	#N/A	#N/A	#N/A
GCA_001827625.1	Unknown	Unknown	inlA_1	204	CC204	II	×	800	1	A-1	×	K	F	T	V	N	L	T	T	I	D	S	A	A	N	A	T	V	T	H	V	N	N	S	F	D	A	T	P	P	E	L	M	S	P	T	V	S	T
GCA_001827645.1	Unknown	Unknown	inlA_2	7	CC7	II	×	800	2	A-1	×	K	F	A	L	D	L	T	T	I	D	N	A	A	N	A	A	A	T	H	V	N	N	S	F	E	P	T	P	P	E	L	M	S	P	T	V	S	T
GCA_001827665.1	Unknown	Unknown	inlA_1	9	CC9	II	×	800	1	A-1	×	K	F	T	V	N	L	T	T	I	D	S	A	A	N	A	T	V	T	H	V	N	N	S	F	D	A	T	P	P	E	L	M	S	P	T	V	S	T
GCA_001827695.1	Unknown	Unknown	inlA_91	321	CC321	II	√	699	55	B-repeat	√	#N/A	#N/A	#N/A	#N/A	#N/A	#N/A	#N/A	#N/A	#N/A	#N/A	#N/A	#N/A	#N/A	#N/A	#N/A	#N/A	#N/A	#N/A	#N/A	#N/A	#N/A	#N/A	#N/A	#N/A	#N/A	#N/A	#N/A	#N/A	#N/A	#N/A	#N/A	#N/A	#N/A	#N/A	#N/A	#N/A	#N/A	#N/A
GCA_001827715.1	Unknown	Unknown	inlA_1	9	CC9	II	×	800	1	A-1	×	K	F	T	V	N	L	T	T	I	D	S	A	A	N	A	T	V	T	H	V	N	N	S	F	D	A	T	P	P	E	L	M	S	P	T	V	S	T
GCA_001827725.1	Unknown	Unknown	inlA_1	9	CC9	II	×	800	1	A-1	×	K	F	T	V	N	L	T	T	I	D	S	A	A	N	A	T	V	T	H	V	N	N	S	F	D	A	T	P	P	E	L	M	S	P	T	V	S	T
GCA_001827745.1	Unknown	Unknown	inlA_2	7	CC7	II	×	800	2	A-1	×	K	F	A	L	D	L	T	T	I	D	N	A	A	N	A	A	A	T	H	V	N	N	S	F	E	P	T	P	P	E	L	M	S	P	T	V	S	T
GCA_001827775.1	Unknown	Unknown	inlA_27	87	CC87	I	×	800	4	A-1	×	R	F	T	L	D	L	T	T	I	D	N	E	P	N	V	A	A	T	Y	V	N	D	S	F	D	A	T	P	P	E	I	V	N	S	T	V	T	T
GCA_001827795.1	Unknown	Unknown	inlA_7	4	CC4	I	×	800	5	A-1	×	R	F	T	L	D	L	T	T	I	D	N	E	P	N	V	A	A	T	Y	V	N	D	S	F	D	A	T	P	P	E	I	V	N	S	T	V	T	T
GCA_001827805.1	Unknown	Unknown	inlA_7	4	CC4	I	×	800	5	A-1	×	R	F	T	L	D	L	T	T	I	D	N	E	P	N	V	A	A	T	Y	V	N	D	S	F	D	A	T	P	P	E	I	V	N	S	T	V	T	T
GCA_001827815.1	Unknown	Unknown	inlA_10	120	CC8	II	×	800	7	A-1	×	K	F	T	L	D	L	T	T	I	D	N	A	A	N	A	T	A	T	H	V	N	N	S	F	D	P	T	P	P	E	L	M	S	P	T	V	T	T
GCA_001827855.1	Unknown	Unknown	inlA_7	4	CC4	I	×	800	5	A-1	×	R	F	T	L	D	L	T	T	I	D	N	E	P	N	V	A	A	T	Y	V	N	D	S	F	D	A	T	P	P	E	I	V	N	S	T	V	T	T
GCA_001827875.1	Unknown	Unknown	inlA_7	4	CC4	I	×	800	5	A-1	×	R	F	T	L	D	L	T	T	I	D	N	E	P	N	V	A	A	T	Y	V	N	D	S	F	D	A	T	P	P	E	I	V	N	S	T	V	T	T
GCA_001827885.1	Unknown	Unknown	inlA_3	2	CC2	I	×	800	3	A-1	×	R	F	T	L	D	L	T	S	I	D	S	E	P	N	V	A	A	T	Y	V	N	D	S	F	D	A	T	P	P	E	I	V	N	S	T	V	T	T
GCA_001827905.1	Unknown	Unknown	inlA_3	1262	CC1	I	×	800	3	A-1	×	R	F	T	L	D	L	T	S	I	D	S	E	P	N	V	A	A	T	Y	V	N	D	S	F	D	A	T	P	P	E	I	V	N	S	T	V	T	T
GCA_001827935.1	Unknown	Unknown	inlA_10	120	CC8	II	×	800	7	A-1	×	K	F	T	L	D	L	T	T	I	D	N	A	A	N	A	T	A	T	H	V	N	N	S	F	D	P	T	P	P	E	L	M	S	P	T	V	T	T
GCA_001827955.1	Unknown	Unknown	inlA_7	4	CC4	I	×	800	5	A-1	×	R	F	T	L	D	L	T	T	I	D	N	E	P	N	V	A	A	T	Y	V	N	D	S	F	D	A	T	P	P	E	I	V	N	S	T	V	T	T
GCA_001827975.1	Unknown	Unknown	inlA_2	7	CC7	II	×	800	2	A-1	×	K	F	A	L	D	L	T	T	I	D	N	A	A	N	A	A	A	T	H	V	N	N	S	F	E	P	T	P	P	E	L	M	S	P	T	V	S	T
GCA_001827995.1	Unknown	Unknown	inlA_3	1	CC1	I	×	800	3	A-1	×	R	F	T	L	D	L	T	S	I	D	S	E	P	N	V	A	A	T	Y	V	N	D	S	F	D	A	T	P	P	E	I	V	N	S	T	V	T	T
GCA_001828005.1	Unknown	Unknown	inlA_1	9	CC9	II	×	800	1	A-1	×	K	F	T	V	N	L	T	T	I	D	S	A	A	N	A	T	V	T	H	V	N	N	S	F	D	A	T	P	P	E	L	M	S	P	T	V	S	T
GCA_001828035.1	Unknown	Unknown	inlA_219	1	CC1	I	×	800	3	A-1	×	R	F	T	L	D	L	T	S	I	D	S	E	P	N	V	A	A	T	Y	V	N	D	S	F	D	A	T	P	P	E	I	V	N	S	T	V	T	T
GCA_001828055.1	Unknown	Unknown	inlA_3	2	CC2	I	×	800	3	A-1	×	R	F	T	L	D	L	T	S	I	D	S	E	P	N	V	A	A	T	Y	V	N	D	S	F	D	A	T	P	P	E	I	V	N	S	T	V	T	T
GCA_001828065.1	Unknown	Unknown	inlA_10	120	CC8	II	×	800	7	A-1	×	K	F	T	L	D	L	T	T	I	D	N	A	A	N	A	T	A	T	H	V	N	N	S	F	D	P	T	P	P	E	L	M	S	P	T	V	T	T
GCA_001828095.1	Unknown	Unknown	inlA_26	155	CC155	II	×	800	19	A-1	×	K	F	A	V	N	L	T	T	L	D	S	A	A	N	A	T	V	T	H	V	D	D	S	F	D	A	T	P	P	E	L	M	S	P	T	I	T	T
GCA_001828115.1	Unknown	Unknown	inlA_1	204	CC204	II	×	800	1	A-1	×	K	F	T	V	N	L	T	T	I	D	S	A	A	N	A	T	V	T	H	V	N	N	S	F	D	A	T	P	P	E	L	M	S	P	T	V	S	T
GCA_001828135.1	Unknown	Unknown	inlA_16	224	CC224	I	×	800	13	A-1	×	R	F	T	L	D	L	T	T	I	D	N	E	P	N	V	A	A	T	Y	V	N	D	S	F	D	A	T	P	P	E	I	V	N	S	T	V	T	T
GCA_001828155.1	Unknown	Unknown	inlA_91	321	CC321	II	√	699	55	B-repeat	√	#N/A	#N/A	#N/A	#N/A	#N/A	#N/A	#N/A	#N/A	#N/A	#N/A	#N/A	#N/A	#N/A	#N/A	#N/A	#N/A	#N/A	#N/A	#N/A	#N/A	#N/A	#N/A	#N/A	#N/A	#N/A	#N/A	#N/A	#N/A	#N/A	#N/A	#N/A	#N/A	#N/A	#N/A	#N/A	#N/A	#N/A	#N/A
GCA_001828165.1	Unknown	Unknown	inlA_16	224	CC224	I	×	800	13	A-1	×	R	F	T	L	D	L	T	T	I	D	N	E	P	N	V	A	A	T	Y	V	N	D	S	F	D	A	T	P	P	E	I	V	N	S	T	V	T	T
GCA_001828195.1	Unknown	Unknown	inlA_7	4	CC4	I	×	800	5	A-1	×	R	F	T	L	D	L	T	T	I	D	N	E	P	N	V	A	A	T	Y	V	N	D	S	F	D	A	T	P	P	E	I	V	N	S	T	V	T	T
GCA_001828215.1	Unknown	Unknown	inlA_2	12	CC7	II	×	800	2	A-1	×	K	F	A	L	D	L	T	T	I	D	N	A	A	N	A	A	A	T	H	V	N	N	S	F	E	P	T	P	P	E	L	M	S	P	T	V	S	T
GCA_001828235.1	Unknown	Unknown	inlA_1	204	CC204	II	×	800	1	A-1	×	K	F	T	V	N	L	T	T	I	D	S	A	A	N	A	T	V	T	H	V	N	N	S	F	D	A	T	P	P	E	L	M	S	P	T	V	S	T
GCA_001866355.1	Food	Unknown	inlA_1177	194	CC315	I	×	797	284	A-2	×	R	L	T	L	D	V	T	S	I	D	N	E	P	N	V	A	A	T	Y	I	N	D	N	F	D	V	T	P	P	E	I	V	N	S	T	V	T	T
GCA_001866365.1	Unknown	North America	inlA_3	308	CC1	I	×	800	3	A-1	×	R	F	T	L	D	L	T	S	I	D	S	E	P	N	V	A	A	T	Y	V	N	D	S	F	D	A	T	P	P	E	I	V	N	S	T	V	T	T
GCA_001866385.1	Environment	Unknown	inlA_3	145	CC2	I	×	800	3	A-1	×	R	F	T	L	D	L	T	S	I	D	S	E	P	N	V	A	A	T	Y	V	N	D	S	F	D	A	T	P	P	E	I	V	N	S	T	V	T	T
GCA_001866435.1	Human	North America	inlA_3	1	CC1	I	×	800	3	A-1	×	R	F	T	L	D	L	T	S	I	D	S	E	P	N	V	A	A	T	Y	V	N	D	S	F	D	A	T	P	P	E	I	V	N	S	T	V	T	T
GCA_001866445.1	Unknown	North America	inlA_1	9	CC9	II	×	800	1	A-1	×	K	F	T	V	N	L	T	T	I	D	S	A	A	N	A	T	V	T	H	V	N	N	S	F	D	A	T	P	P	E	L	M	S	P	T	V	S	T
GCA_001866455.1	Unknown	North America	inlA_38	14	CC14	II	×	800	30	A-1	×	R	F	A	V	N	L	T	T	L	D	S	A	A	N	A	A	A	T	Y	I	N	D	S	L	D	A	T	P	P	E	L	M	N	S	T	V	T	T
GCA_001866565.1	Unknown	North America	inlA_3	1	CC1	I	×	800	3	A-1	×	R	F	T	L	D	L	T	S	I	D	S	E	P	N	V	A	A	T	Y	V	N	D	S	F	D	A	T	P	P	E	I	V	N	S	T	V	T	T
GCA_001880165.1	Environment	Unknown	inlA_3	308	CC1	I	×	800	3	A-1	×	R	F	T	L	D	L	T	S	I	D	S	E	P	N	V	A	A	T	Y	V	N	D	S	F	D	A	T	P	P	E	I	V	N	S	T	V	T	T
GCA_001889585.2	Animal	Europe	inlA_3	145	CC2	I	×	800	3	A-1	×	R	F	T	L	D	L	T	S	I	D	S	E	P	N	V	A	A	T	Y	V	N	D	S	F	D	A	T	P	P	E	I	V	N	S	T	V	T	T
GCA_001889645.2	Human	Europe	inlA_3	2	CC2	I	×	800	3	A-1	×	R	F	T	L	D	L	T	S	I	D	S	E	P	N	V	A	A	T	Y	V	N	D	S	F	D	A	T	P	P	E	I	V	N	S	T	V	T	T
GCA_001908335.2	Environment	North America	inlA_12	5	CC5	I	×	800	9	A-1	×	R	F	T	L	D	L	T	T	I	D	N	E	P	N	V	A	A	T	Y	V	N	D	S	F	D	A	T	P	P	A	I	V	N	S	T	V	T	T
GCA_001913195.1	Food	Unknown	inlA_10	120	CC8	II	×	800	7	A-1	×	K	F	T	L	D	L	T	T	I	D	N	A	A	N	A	T	A	T	H	V	N	N	S	F	D	P	T	P	P	E	L	M	S	P	T	V	T	T
GCA_001922515.1	Food	North America	inlA_3	1	CC1	I	×	800	3	A-1	×	R	F	T	L	D	L	T	S	I	D	S	E	P	N	V	A	A	T	Y	V	N	D	S	F	D	A	T	P	P	E	I	V	N	S	T	V	T	T
GCA_001937955.1	Unknown	Asia	inlA_46	194	CC315	I	×	797	35	A-2	×	R	F	T	L	D	L	T	T	I	D	N	E	P	N	V	A	A	T	Y	V	N	D	S	F	D	A	T	P	P	E	I	V	N	S	T	V	T	T
GCA_001952735.1	Environment	North America	inlA_10	120	CC8	II	×	800	7	A-1	×	K	F	T	L	D	L	T	T	I	D	N	A	A	N	A	T	A	T	H	V	N	N	S	F	D	P	T	P	P	E	L	M	S	P	T	V	T	T
GCA_001952755.1	Food	North America	inlA_10	292	CC8	II	×	800	7	A-1	×	K	F	T	L	D	L	T	T	I	D	N	A	A	N	A	T	A	T	H	V	N	N	S	F	D	P	T	P	P	E	L	M	S	P	T	V	T	T
GCA_001952775.1	Human	North America	inlA_10	292	CC8	II	×	800	7	A-1	×	K	F	T	L	D	L	T	T	I	D	N	A	A	N	A	T	A	T	H	V	N	N	S	F	D	P	T	P	P	E	L	M	S	P	T	V	T	T
GCA_001952795.1	Human	North America	inlA_10	120	CC8	II	×	800	7	A-1	×	K	F	T	L	D	L	T	T	I	D	N	A	A	N	A	T	A	T	H	V	N	N	S	F	D	P	T	P	P	E	L	M	S	P	T	V	T	T
GCA_001984505.1	Food	Asia	inlA_3	2	CC2	I	×	800	3	A-1	×	R	F	T	L	D	L	T	S	I	D	S	E	P	N	V	A	A	T	Y	V	N	D	S	F	D	A	T	P	P	E	I	V	N	S	T	V	T	T
GCA_001998985.1	Food	North America	inlA_71	217	CC217	I	×	800	44	A-1	×	R	F	T	L	D	L	T	T	I	D	N	E	P	N	V	A	A	T	Y	V	N	D	S	F	D	A	T	P	P	E	I	V	N	S	T	V	T	T
GCA_001999025.1	Environment	Unknown	inlA_10	120	CC8	II	×	800	7	A-1	×	K	F	T	L	D	L	T	T	I	D	N	A	A	N	A	T	A	T	H	V	N	N	S	F	D	P	T	P	P	E	L	M	S	P	T	V	T	T
GCA_001999045.1	Environment	Unknown	inlA_3	2	CC2	I	×	800	3	A-1	×	R	F	T	L	D	L	T	S	I	D	S	E	P	N	V	A	A	T	Y	V	N	D	S	F	D	A	T	P	P	E	I	V	N	S	T	V	T	T
GCA_001999085.1	Food	Unknown	inlA_128	798	ST798	II	×	800	70	A-1	×	K	F	T	V	N	L	T	T	I	D	S	A	A	N	A	T	A	T	H	V	N	N	S	F	E	P	T	P	P	D	L	M	S	P	T	V	S	T
GCA_001999125.1	Food	Unknown	inlA_91	321	CC321	II	√	699	55	B-repeat	√	#N/A	#N/A	#N/A	#N/A	#N/A	#N/A	#N/A	#N/A	#N/A	#N/A	#N/A	#N/A	#N/A	#N/A	#N/A	#N/A	#N/A	#N/A	#N/A	#N/A	#N/A	#N/A	#N/A	#N/A	#N/A	#N/A	#N/A	#N/A	#N/A	#N/A	#N/A	#N/A	#N/A	#N/A	#N/A	#N/A	#N/A	#N/A
GCA_001999165.1	Environment	Unknown	inlA_8	6	CC6	I	×	797	6	A-2	×	R	F	T	L	D	L	T	T	I	D	S	E	P	N	V	A	A	T	Y	I	N	D	S	L	D	A	T	P	P	E	I	V	N	S	T	V	T	T
GCA_002000265.1	Food	Asia	inlA_43	9	CC9	II	√	459	32	IR	√	#N/A	#N/A	#N/A	#N/A	#N/A	#N/A	#N/A	#N/A	#N/A	#N/A	#N/A	#N/A	#N/A	#N/A	#N/A	#N/A	#N/A	#N/A	#N/A	#N/A	#N/A	#N/A	#N/A	#N/A	#N/A	#N/A	#N/A	#N/A	#N/A	#N/A	#N/A	#N/A	#N/A	#N/A	#N/A	#N/A	#N/A	#N/A
GCA_002000285.1	Food	Asia	inlA_1132	199	CC199	II	√	8	20	SS	√	#N/A	#N/A	#N/A	#N/A	#N/A	#N/A	#N/A	#N/A	#N/A	#N/A	#N/A	#N/A	#N/A	#N/A	#N/A	#N/A	#N/A	#N/A	#N/A	#N/A	#N/A	#N/A	#N/A	#N/A	#N/A	#N/A	#N/A	#N/A	#N/A	#N/A	#N/A	#N/A	#N/A	#N/A	#N/A	#N/A	#N/A	#N/A
GCA_002000295.1	Food	Asia	inlA_49	121	CC121	II	√	491	37	IR	√	#N/A	#N/A	#N/A	#N/A	#N/A	#N/A	#N/A	#N/A	#N/A	#N/A	#N/A	#N/A	#N/A	#N/A	#N/A	#N/A	#N/A	#N/A	#N/A	#N/A	#N/A	#N/A	#N/A	#N/A	#N/A	#N/A	#N/A	#N/A	#N/A	#N/A	#N/A	#N/A	#N/A	#N/A	#N/A	#N/A	#N/A	#N/A
GCA_002016665.1	Environment	North America	inlA_21	1038	CC101	II	×	800	14	A-1	×	R	L	T	L	D	L	T	S	I	D	N	A	P	N	V	A	V	T	H	V	D	D	S	F	D	A	K	P	P	D	L	M	S	P	T	I	T	T
GCA_002019485.1	Unknown	Asia	inlA_27	87	CC87	I	×	800	4	A-1	×	R	F	T	L	D	L	T	T	I	D	N	E	P	N	V	A	A	T	Y	V	N	D	S	F	D	A	T	P	P	E	I	V	N	S	T	V	T	T
GCA_002025165.1	Human	North America	inlA_3	2	CC2	I	×	800	3	A-1	×	R	F	T	L	D	L	T	S	I	D	S	E	P	N	V	A	A	T	Y	V	N	D	S	F	D	A	T	P	P	E	I	V	N	S	T	V	T	T
GCA_002027805.1	Human	Europe	inlA_3	1	CC1	I	×	800	3	A-1	×	R	F	T	L	D	L	T	S	I	D	S	E	P	N	V	A	A	T	Y	V	N	D	S	F	D	A	T	P	P	E	I	V	N	S	T	V	T	T
GCA_002027825.1	Human	Europe	inlA_3	1	CC1	I	×	800	3	A-1	×	R	F	T	L	D	L	T	S	I	D	S	E	P	N	V	A	A	T	Y	V	N	D	S	F	D	A	T	P	P	E	I	V	N	S	T	V	T	T
GCA_002027845.1	Human	Europe	inlA_3	1	CC1	I	×	800	3	A-1	×	R	F	T	L	D	L	T	S	I	D	S	E	P	N	V	A	A	T	Y	V	N	D	S	F	D	A	T	P	P	E	I	V	N	S	T	V	T	T
GCA_002027865.1	Human	Europe	inlA_8	6	CC6	I	×	797	6	A-2	×	R	F	T	L	D	L	T	T	I	D	S	E	P	N	V	A	A	T	Y	I	N	D	S	L	D	A	T	P	P	E	I	V	N	S	T	V	T	T
GCA_002027885.1	Human	Europe	inlA_21	101	CC101	II	×	800	14	A-1	×	R	L	T	L	D	L	T	S	I	D	N	A	P	N	V	A	V	T	H	V	D	D	S	F	D	A	K	P	P	D	L	M	S	P	T	I	T	T
GCA_002027905.1	Human	Europe	inlA_21	101	CC101	II	×	800	14	A-1	×	R	L	T	L	D	L	T	S	I	D	N	A	P	N	V	A	V	T	H	V	D	D	S	F	D	A	K	P	P	D	L	M	S	P	T	I	T	T
GCA_002027925.1	Human	Europe	inlA_3	1	CC1	I	×	800	3	A-1	×	R	F	T	L	D	L	T	S	I	D	S	E	P	N	V	A	A	T	Y	V	N	D	S	F	D	A	T	P	P	E	I	V	N	S	T	V	T	T
GCA_002027935.1	Human	Europe	inlA_2	7	CC7	II	×	800	2	A-1	×	K	F	A	L	D	L	T	T	I	D	N	A	A	N	A	A	A	T	H	V	N	N	S	F	E	P	T	P	P	E	L	M	S	P	T	V	S	T
GCA_002027965.1	Human	Europe	inlA_7	4	CC4	I	×	800	5	A-1	×	R	F	T	L	D	L	T	T	I	D	N	E	P	N	V	A	A	T	Y	V	N	D	S	F	D	A	T	P	P	E	I	V	N	S	T	V	T	T
GCA_002027985.1	Human	Europe	inlA_3	1	CC1	I	×	800	3	A-1	×	R	F	T	L	D	L	T	S	I	D	S	E	P	N	V	A	A	T	Y	V	N	D	S	F	D	A	T	P	P	E	I	V	N	S	T	V	T	T
GCA_002028005.1	Human	Europe	inlA_161	425	CC90	II	×	800	85	A-1	×	R	L	T	L	D	L	T	T	I	D	S	A	P	N	V	A	V	T	H	V	D	D	S	F	D	A	K	P	P	D	L	M	S	P	T	I	T	T
GCA_002028025.1	Human	Europe	inlA_3	1	CC1	I	×	800	3	A-1	×	R	F	T	L	D	L	T	S	I	D	S	E	P	N	V	A	A	T	Y	V	N	D	S	F	D	A	T	P	P	E	I	V	N	S	T	V	T	T
GCA_002028035.1	Human	Europe	inlA_3	1	CC1	I	×	800	3	A-1	×	R	F	T	L	D	L	T	S	I	D	S	E	P	N	V	A	A	T	Y	V	N	D	S	F	D	A	T	P	P	E	I	V	N	S	T	V	T	T
GCA_002028065.1	Human	Europe	inlA_14	1349	CC121	II	×	800	11	A-1	×	K	F	A	V	N	L	T	T	L	D	S	A	A	N	A	A	A	T	Y	I	N	D	S	L	D	A	T	P	P	E	L	M	N	S	T	V	T	T
GCA_002028085.1	Human	Europe	inlA_14	1349	CC121	II	×	800	11	A-1	×	K	F	A	V	N	L	T	T	L	D	S	A	A	N	A	A	A	T	Y	I	N	D	S	L	D	A	T	P	P	E	L	M	N	S	T	V	T	T
GCA_002028105.1	Human	Europe	inlA_15	37	CC37	II	×	800	12	A-1	×	K	F	A	V	N	L	T	T	L	D	S	A	A	N	A	A	A	T	Y	I	N	D	S	L	D	A	T	P	P	D	L	M	N	S	T	V	T	T
GCA_002028125.1	Human	Europe	inlA_3	54	CC54	I	×	800	3	A-1	×	R	F	T	L	D	L	T	S	I	D	S	E	P	N	V	A	A	T	Y	V	N	D	S	F	D	A	T	P	P	E	I	V	N	S	T	V	T	T
GCA_002028145.1	Human	Europe	inlA_8	6	CC6	I	×	797	6	A-2	×	R	F	T	L	D	L	T	T	I	D	S	E	P	N	V	A	A	T	Y	I	N	D	S	L	D	A	T	P	P	E	I	V	N	S	T	V	T	T
GCA_002028165.1	Human	Europe	inlA_21	431	CC101	II	×	800	14	A-1	×	R	L	T	L	D	L	T	S	I	D	N	A	P	N	V	A	V	T	H	V	D	D	S	F	D	A	K	P	P	D	L	M	S	P	T	I	T	T
GCA_002028185.1	Human	Europe	inlA_21	431	CC101	II	×	800	14	A-1	×	R	L	T	L	D	L	T	S	I	D	N	A	P	N	V	A	V	T	H	V	D	D	S	F	D	A	K	P	P	D	L	M	S	P	T	I	T	T
GCA_002028205.1	Human	Europe	inlA_3	2	CC2	I	×	800	3	A-1	×	R	F	T	L	D	L	T	S	I	D	S	E	P	N	V	A	A	T	Y	V	N	D	S	F	D	A	T	P	P	E	I	V	N	S	T	V	T	T
GCA_002028225.1	Human	Europe	inlA_34	20	CC20	II	×	800	26	A-1	×	K	F	A	V	N	L	T	T	L	D	S	A	A	N	A	A	A	T	H	V	N	N	S	F	E	P	T	P	P	D	L	M	N	S	T	I	T	T
GCA_002028235.1	Human	Europe	inlA_8	6	CC6	I	×	797	6	A-2	×	R	F	T	L	D	L	T	T	I	D	S	E	P	N	V	A	A	T	Y	I	N	D	S	L	D	A	T	P	P	E	I	V	N	S	T	V	T	T
GCA_002028265.1	Human	Europe	inlA_32	18	CC18	II	×	800	24	A-1	×	K	F	T	L	D	L	T	T	I	D	N	A	A	N	A	T	V	T	H	V	N	N	S	F	D	A	T	P	P	E	L	M	S	P	T	V	S	T
GCA_002029185.1	Human	Europe	inlA_3	54	CC54	I	×	800	3	A-1	×	R	F	T	L	D	L	T	S	I	D	S	E	P	N	V	A	A	T	Y	V	N	D	S	F	D	A	T	P	P	E	I	V	N	S	T	V	T	T
GCA_002043045.1	Human	Asia	inlA_27	87	CC87	I	×	800	4	A-1	×	R	F	T	L	D	L	T	T	I	D	N	E	P	N	V	A	A	T	Y	V	N	D	S	F	D	A	T	P	P	E	I	V	N	S	T	V	T	T
GCA_002086985.1	Environment	North America	inlA_8	6	CC6	I	×	797	6	A-2	×	R	F	T	L	D	L	T	T	I	D	S	E	P	N	V	A	A	T	Y	I	N	D	S	L	D	A	T	P	P	E	I	V	N	S	T	V	T	T
LM100	Food	Asia	inlA_43	9	cc9	II	√	459	32	IR	√	#N/A	#N/A	#N/A	#N/A	#N/A	#N/A	#N/A	#N/A	#N/A	#N/A	#N/A	#N/A	#N/A	#N/A	#N/A	#N/A	#N/A	#N/A	#N/A	#N/A	#N/A	#N/A	#N/A	#N/A	#N/A	#N/A	#N/A	#N/A	#N/A	#N/A	#N/A	#N/A	#N/A	#N/A	#N/A	#N/A	#N/A	#N/A
LM101	Food	Asia	inlA_3	2	cc2	I	×	800	3	A-1	×	R	F	T	L	D	L	T	S	I	D	S	E	P	N	V	A	A	T	Y	V	N	D	S	F	D	A	T	P	P	E	I	V	N	S	T	V	T	T
GCA_002101275.1	Human	South America	inlA_4	489	CC489	I	×	800	4	A-1	×	R	F	T	L	D	L	T	T	I	D	N	E	P	N	V	A	A	T	Y	V	N	D	S	F	D	A	T	P	P	E	I	V	N	S	T	V	T	T
GCA_002103235.1	Unknown	Europe	inlA_49	121	CC121	II	√	491	37	IR	√	#N/A	#N/A	#N/A	#N/A	#N/A	#N/A	#N/A	#N/A	#N/A	#N/A	#N/A	#N/A	#N/A	#N/A	#N/A	#N/A	#N/A	#N/A	#N/A	#N/A	#N/A	#N/A	#N/A	#N/A	#N/A	#N/A	#N/A	#N/A	#N/A	#N/A	#N/A	#N/A	#N/A	#N/A	#N/A	#N/A	#N/A	#N/A
GCA_002103245.1	Environment	Europe	inlA_49	121	CC121	II	√	491	37	IR	√	#N/A	#N/A	#N/A	#N/A	#N/A	#N/A	#N/A	#N/A	#N/A	#N/A	#N/A	#N/A	#N/A	#N/A	#N/A	#N/A	#N/A	#N/A	#N/A	#N/A	#N/A	#N/A	#N/A	#N/A	#N/A	#N/A	#N/A	#N/A	#N/A	#N/A	#N/A	#N/A	#N/A	#N/A	#N/A	#N/A	#N/A	#N/A
GCA_002103255.1	Unknown	Europe	inlA_49	121	CC121	II	√	491	37	IR	√	#N/A	#N/A	#N/A	#N/A	#N/A	#N/A	#N/A	#N/A	#N/A	#N/A	#N/A	#N/A	#N/A	#N/A	#N/A	#N/A	#N/A	#N/A	#N/A	#N/A	#N/A	#N/A	#N/A	#N/A	#N/A	#N/A	#N/A	#N/A	#N/A	#N/A	#N/A	#N/A	#N/A	#N/A	#N/A	#N/A	#N/A	#N/A
GCA_002103265.1	Environment	Europe	inlA_49	121	CC121	II	√	491	37	IR	√	#N/A	#N/A	#N/A	#N/A	#N/A	#N/A	#N/A	#N/A	#N/A	#N/A	#N/A	#N/A	#N/A	#N/A	#N/A	#N/A	#N/A	#N/A	#N/A	#N/A	#N/A	#N/A	#N/A	#N/A	#N/A	#N/A	#N/A	#N/A	#N/A	#N/A	#N/A	#N/A	#N/A	#N/A	#N/A	#N/A	#N/A	#N/A
GCA_002103315.1	Unknown	Europe	inlA_49	121	CC121	II	√	491	37	IR	√	#N/A	#N/A	#N/A	#N/A	#N/A	#N/A	#N/A	#N/A	#N/A	#N/A	#N/A	#N/A	#N/A	#N/A	#N/A	#N/A	#N/A	#N/A	#N/A	#N/A	#N/A	#N/A	#N/A	#N/A	#N/A	#N/A	#N/A	#N/A	#N/A	#N/A	#N/A	#N/A	#N/A	#N/A	#N/A	#N/A	#N/A	#N/A
GCA_002103325.1	Food	Europe	inlA_49	121	CC121	II	√	491	37	IR	√	#N/A	#N/A	#N/A	#N/A	#N/A	#N/A	#N/A	#N/A	#N/A	#N/A	#N/A	#N/A	#N/A	#N/A	#N/A	#N/A	#N/A	#N/A	#N/A	#N/A	#N/A	#N/A	#N/A	#N/A	#N/A	#N/A	#N/A	#N/A	#N/A	#N/A	#N/A	#N/A	#N/A	#N/A	#N/A	#N/A	#N/A	#N/A
GCA_002103335.1	Food	Europe	inlA_49	121	CC121	II	√	491	37	IR	√	#N/A	#N/A	#N/A	#N/A	#N/A	#N/A	#N/A	#N/A	#N/A	#N/A	#N/A	#N/A	#N/A	#N/A	#N/A	#N/A	#N/A	#N/A	#N/A	#N/A	#N/A	#N/A	#N/A	#N/A	#N/A	#N/A	#N/A	#N/A	#N/A	#N/A	#N/A	#N/A	#N/A	#N/A	#N/A	#N/A	#N/A	#N/A
GCA_002103345.1	Food	Europe	inlA_14	121	CC121	II	×	800	11	A-1	×	K	F	A	V	N	L	T	T	L	D	S	A	A	N	A	A	A	T	Y	I	N	D	S	L	D	A	T	P	P	E	L	M	N	S	T	V	T	T
GCA_002103395.1	Food	Europe	inlA_49	121	CC121	II	√	491	37	IR	√	#N/A	#N/A	#N/A	#N/A	#N/A	#N/A	#N/A	#N/A	#N/A	#N/A	#N/A	#N/A	#N/A	#N/A	#N/A	#N/A	#N/A	#N/A	#N/A	#N/A	#N/A	#N/A	#N/A	#N/A	#N/A	#N/A	#N/A	#N/A	#N/A	#N/A	#N/A	#N/A	#N/A	#N/A	#N/A	#N/A	#N/A	#N/A
GCA_002103415.1	Food	Europe	inlA_49	121	CC121	II	√	491	37	IR	√	#N/A	#N/A	#N/A	#N/A	#N/A	#N/A	#N/A	#N/A	#N/A	#N/A	#N/A	#N/A	#N/A	#N/A	#N/A	#N/A	#N/A	#N/A	#N/A	#N/A	#N/A	#N/A	#N/A	#N/A	#N/A	#N/A	#N/A	#N/A	#N/A	#N/A	#N/A	#N/A	#N/A	#N/A	#N/A	#N/A	#N/A	#N/A
GCA_002103425.1	Food	Europe	inlA_49	121	CC121	II	√	491	37	IR	√	#N/A	#N/A	#N/A	#N/A	#N/A	#N/A	#N/A	#N/A	#N/A	#N/A	#N/A	#N/A	#N/A	#N/A	#N/A	#N/A	#N/A	#N/A	#N/A	#N/A	#N/A	#N/A	#N/A	#N/A	#N/A	#N/A	#N/A	#N/A	#N/A	#N/A	#N/A	#N/A	#N/A	#N/A	#N/A	#N/A	#N/A	#N/A
GCA_002103435.1	Food	Europe	inlA_49	121	CC121	II	√	491	37	IR	√	#N/A	#N/A	#N/A	#N/A	#N/A	#N/A	#N/A	#N/A	#N/A	#N/A	#N/A	#N/A	#N/A	#N/A	#N/A	#N/A	#N/A	#N/A	#N/A	#N/A	#N/A	#N/A	#N/A	#N/A	#N/A	#N/A	#N/A	#N/A	#N/A	#N/A	#N/A	#N/A	#N/A	#N/A	#N/A	#N/A	#N/A	#N/A
GCA_002103475.1	Food	Europe	inlA_49	121	CC121	II	√	491	37	IR	√	#N/A	#N/A	#N/A	#N/A	#N/A	#N/A	#N/A	#N/A	#N/A	#N/A	#N/A	#N/A	#N/A	#N/A	#N/A	#N/A	#N/A	#N/A	#N/A	#N/A	#N/A	#N/A	#N/A	#N/A	#N/A	#N/A	#N/A	#N/A	#N/A	#N/A	#N/A	#N/A	#N/A	#N/A	#N/A	#N/A	#N/A	#N/A
GCA_002103485.1	Food	Europe	inlA_49	121	CC121	II	√	491	37	IR	√	#N/A	#N/A	#N/A	#N/A	#N/A	#N/A	#N/A	#N/A	#N/A	#N/A	#N/A	#N/A	#N/A	#N/A	#N/A	#N/A	#N/A	#N/A	#N/A	#N/A	#N/A	#N/A	#N/A	#N/A	#N/A	#N/A	#N/A	#N/A	#N/A	#N/A	#N/A	#N/A	#N/A	#N/A	#N/A	#N/A	#N/A	#N/A
GCA_002105615.1	Environment	North America	inlA_26	155	CC155	II	×	800	19	A-1	×	K	F	A	V	N	L	T	T	L	D	S	A	A	N	A	T	V	T	H	V	D	D	S	F	D	A	T	P	P	E	L	M	S	P	T	I	T	T
GCA_002105635.1	Food	North America	inlA_91	321	CC321	II	√	699	55	B-repeat	√	#N/A	#N/A	#N/A	#N/A	#N/A	#N/A	#N/A	#N/A	#N/A	#N/A	#N/A	#N/A	#N/A	#N/A	#N/A	#N/A	#N/A	#N/A	#N/A	#N/A	#N/A	#N/A	#N/A	#N/A	#N/A	#N/A	#N/A	#N/A	#N/A	#N/A	#N/A	#N/A	#N/A	#N/A	#N/A	#N/A	#N/A	#N/A
GCA_002105655.1	Human	North America	inlA_32	18	CC18	II	×	800	24	A-1	×	K	F	T	L	D	L	T	T	I	D	N	A	A	N	A	T	V	T	H	V	N	N	S	F	D	A	T	P	P	E	L	M	S	P	T	V	S	T
GCA_002105675.1	Human	North America	inlA_77	790	ST790	II	×	797	47	A-2	×	K	F	A	V	N	L	T	T	I	D	S	A	A	N	A	T	A	T	H	V	N	N	S	F	E	P	T	P	A	D	L	M	S	P	T	I	T	T
GCA_002105695.1	Unknown	North America	inlA_87	29	CC29	II	×	800	53	A-1	×	K	F	A	V	N	L	T	T	L	D	S	A	A	N	A	A	A	T	H	V	N	N	S	F	E	P	T	P	P	D	L	M	N	S	T	I	T	T
GCA_002105715.1	Food	North America	inlA_630	1064	ST1064	II	×	800	166	A-1	×	K	F	A	L	N	L	T	T	I	D	N	E	P	N	V	T	V	T	H	V	N	N	S	F	E	P	T	P	P	D	L	M	S	P	T	I	T	T
GCA_002114645.1	Food	Oceania	inlA_463	101	CC101	II	×	800	148	A-1	×	R	L	T	L	D	L	T	S	I	D	N	A	P	N	V	A	V	T	H	V	D	D	S	F	D	A	K	P	P	D	L	M	S	P	T	I	T	T
GCA_002114665.1	Food	Oceania	inlA_49	121	CC121	II	√	491	37	IR	√	#N/A	#N/A	#N/A	#N/A	#N/A	#N/A	#N/A	#N/A	#N/A	#N/A	#N/A	#N/A	#N/A	#N/A	#N/A	#N/A	#N/A	#N/A	#N/A	#N/A	#N/A	#N/A	#N/A	#N/A	#N/A	#N/A	#N/A	#N/A	#N/A	#N/A	#N/A	#N/A	#N/A	#N/A	#N/A	#N/A	#N/A	#N/A
GCA_002114675.1	Food	Oceania	inlA_463	101	CC101	II	×	800	148	A-1	×	R	L	T	L	D	L	T	S	I	D	N	A	P	N	V	A	V	T	H	V	D	D	S	F	D	A	K	P	P	D	L	M	S	P	T	I	T	T
GCA_002114705.1	Food	Oceania	inlA_463	101	CC101	II	×	800	148	A-1	×	R	L	T	L	D	L	T	S	I	D	N	A	P	N	V	A	V	T	H	V	D	D	S	F	D	A	K	P	P	D	L	M	S	P	T	I	T	T
GCA_002114725.1	Food	Oceania	inlA_21	38	CC101	II	×	800	14	A-1	×	R	L	T	L	D	L	T	S	I	D	N	A	P	N	V	A	V	T	H	V	D	D	S	F	D	A	K	P	P	D	L	M	S	P	T	I	T	T
GCA_002114735.1	Food	Oceania	inlA_26	320	CC155	II	×	800	19	A-1	×	K	F	A	V	N	L	T	T	L	D	S	A	A	N	A	T	V	T	H	V	D	D	S	F	D	A	T	P	P	E	L	M	S	P	T	I	T	T
GCA_002114765.1	Food	Oceania	inlA_26	155	CC155	II	×	800	19	A-1	×	K	F	A	V	N	L	T	T	L	D	S	A	A	N	A	T	V	T	H	V	D	D	S	F	D	A	T	P	P	E	L	M	S	P	T	I	T	T
GCA_002114785.1	Food	Oceania	inlA_10	120	CC8	II	×	800	7	A-1	×	K	F	T	L	D	L	T	T	I	D	N	A	A	N	A	T	A	T	H	V	N	N	S	F	D	P	T	P	P	E	L	M	S	P	T	V	T	T
GCA_002114825.1	Food	Oceania	inlA_1	122	CC9	II	×	800	1	A-1	×	K	F	T	V	N	L	T	T	I	D	S	A	A	N	A	T	V	T	H	V	N	N	S	F	D	A	T	P	P	E	L	M	S	P	T	V	S	T
GCA_002114845.1	Food	Oceania	inlA_1	122	CC9	II	×	800	1	A-1	×	K	F	T	V	N	L	T	T	I	D	S	A	A	N	A	T	V	T	H	V	N	N	S	F	D	A	T	P	P	E	L	M	S	P	T	V	S	T
GCA_002114855.1	Food	Oceania	inlA_20	3	CC3	I	×	800	9	A-1	×	R	F	T	L	D	L	T	T	I	D	N	E	P	N	V	A	A	T	Y	V	N	D	S	F	D	A	T	P	P	A	I	V	N	S	T	V	T	T
GCA_002114885.1	Food	Oceania	inlA_20	3	CC3	I	×	800	9	A-1	×	R	F	T	L	D	L	T	T	I	D	N	E	P	N	V	A	A	T	Y	V	N	D	S	F	D	A	T	P	P	A	I	V	N	S	T	V	T	T
GCA_002114905.1	Food	Oceania	inlA_20	3	CC3	I	×	800	9	A-1	×	R	F	T	L	D	L	T	T	I	D	N	E	P	N	V	A	A	T	Y	V	N	D	S	F	D	A	T	P	P	A	I	V	N	S	T	V	T	T
GCA_002114915.1	Food	Oceania	inlA_20	3	CC3	I	×	800	9	A-1	×	R	F	T	L	D	L	T	T	I	D	N	E	P	N	V	A	A	T	Y	V	N	D	S	F	D	A	T	P	P	A	I	V	N	S	T	V	T	T
GCA_002114945.1	Food	Oceania	inlA_20	3	CC3	I	×	800	9	A-1	×	R	F	T	L	D	L	T	T	I	D	N	E	P	N	V	A	A	T	Y	V	N	D	S	F	D	A	T	P	P	A	I	V	N	S	T	V	T	T
GCA_002114965.1	Food	Oceania	inlA_20	3	CC3	I	×	800	9	A-1	×	R	F	T	L	D	L	T	T	I	D	N	E	P	N	V	A	A	T	Y	V	N	D	S	F	D	A	T	P	P	A	I	V	N	S	T	V	T	T
GCA_002114975.1	Food	Oceania	inlA_20	3	CC3	I	×	800	9	A-1	×	R	F	T	L	D	L	T	T	I	D	N	E	P	N	V	A	A	T	Y	V	N	D	S	F	D	A	T	P	P	A	I	V	N	S	T	V	T	T
GCA_002115005.1	Food	Oceania	inlA_20	3	CC3	I	×	800	9	A-1	×	R	F	T	L	D	L	T	T	I	D	N	E	P	N	V	A	A	T	Y	V	N	D	S	F	D	A	T	P	P	A	I	V	N	S	T	V	T	T
GCA_002115025.1	Food	Oceania	inlA_20	3	CC3	I	×	800	9	A-1	×	R	F	T	L	D	L	T	T	I	D	N	E	P	N	V	A	A	T	Y	V	N	D	S	F	D	A	T	P	P	A	I	V	N	S	T	V	T	T
GCA_002115035.1	Environment	Oceania	inlA_20	3	CC3	I	×	800	9	A-1	×	R	F	T	L	D	L	T	T	I	D	N	E	P	N	V	A	A	T	Y	V	N	D	S	F	D	A	T	P	P	A	I	V	N	S	T	V	T	T
GCA_002115065.1	Food	Oceania	inlA_3	1	CC1	I	×	800	3	A-1	×	R	F	T	L	D	L	T	S	I	D	S	E	P	N	V	A	A	T	Y	V	N	D	S	F	D	A	T	P	P	E	I	V	N	S	T	V	T	T
GCA_002115205.1	Food	Oceania	inlA_49	121	CC121	II	√	491	37	IR	√	#N/A	#N/A	#N/A	#N/A	#N/A	#N/A	#N/A	#N/A	#N/A	#N/A	#N/A	#N/A	#N/A	#N/A	#N/A	#N/A	#N/A	#N/A	#N/A	#N/A	#N/A	#N/A	#N/A	#N/A	#N/A	#N/A	#N/A	#N/A	#N/A	#N/A	#N/A	#N/A	#N/A	#N/A	#N/A	#N/A	#N/A	#N/A
GCA_002116675.1	Unknown	Asia	inlA_312	626	CC33	II	×	800	117	A-1	×	K	F	A	V	D	V	S	T	L	A	S	A	A	N	A	T	A	T	H	V	N	N	S	F	E	P	T	P	P	D	L	M	S	P	T	I	T	T
GCA_002131885.1	Human	North America	inlA_4	382	CC183	I	×	800	4	A-1	×	R	F	T	L	D	L	T	T	I	D	N	E	P	N	V	A	A	T	Y	V	N	D	S	F	D	A	T	P	P	E	I	V	N	S	T	V	T	T
GCA_002131895.1	Human	North America	inlA_4	382	CC183	I	×	800	4	A-1	×	R	F	T	L	D	L	T	T	I	D	N	E	P	N	V	A	A	T	Y	V	N	D	S	F	D	A	T	P	P	E	I	V	N	S	T	V	T	T
GCA_002131925.1	Food	North America	inlA_4	382	CC183	I	×	800	4	A-1	×	R	F	T	L	D	L	T	T	I	D	N	E	P	N	V	A	A	T	Y	V	N	D	S	F	D	A	T	P	P	E	I	V	N	S	T	V	T	T
GCA_002131935.1	Food	North America	inlA_4	382	CC183	I	×	800	4	A-1	×	R	F	T	L	D	L	T	T	I	D	N	E	P	N	V	A	A	T	Y	V	N	D	S	F	D	A	T	P	P	E	I	V	N	S	T	V	T	T
GCA_002131965.1	Food	North America	inlA_4	382	CC183	I	×	800	4	A-1	×	R	F	T	L	D	L	T	T	I	D	N	E	P	N	V	A	A	T	Y	V	N	D	S	F	D	A	T	P	P	E	I	V	N	S	T	V	T	T
GCA_002131975.1	Food	North America	inlA_4	382	CC183	I	×	800	4	A-1	×	R	F	T	L	D	L	T	T	I	D	N	E	P	N	V	A	A	T	Y	V	N	D	S	F	D	A	T	P	P	E	I	V	N	S	T	V	T	T
GCA_002132005.1	Food	North America	inlA_4	382	CC183	I	×	800	4	A-1	×	R	F	T	L	D	L	T	T	I	D	N	E	P	N	V	A	A	T	Y	V	N	D	S	F	D	A	T	P	P	E	I	V	N	S	T	V	T	T
GCA_002132025.1	Food	North America	inlA_4	382	CC183	I	×	800	4	A-1	×	R	F	T	L	D	L	T	T	I	D	N	E	P	N	V	A	A	T	Y	V	N	D	S	F	D	A	T	P	P	E	I	V	N	S	T	V	T	T
GCA_002132045.1	Food	North America	inlA_4	382	CC183	I	×	800	4	A-1	×	R	F	T	L	D	L	T	T	I	D	N	E	P	N	V	A	A	T	Y	V	N	D	S	F	D	A	T	P	P	E	I	V	N	S	T	V	T	T
GCA_002132055.1	Unknown	North America	inlA_4	382	CC183	I	×	800	4	A-1	×	R	F	T	L	D	L	T	T	I	D	N	E	P	N	V	A	A	T	Y	V	N	D	S	F	D	A	T	P	P	E	I	V	N	S	T	V	T	T
GCA_002132085.1	Food	North America	inlA_4	382	CC183	I	×	800	4	A-1	×	R	F	T	L	D	L	T	T	I	D	N	E	P	N	V	A	A	T	Y	V	N	D	S	F	D	A	T	P	P	E	I	V	N	S	T	V	T	T
GCA_002132095.1	Food	North America	inlA_4	382	CC183	I	×	800	4	A-1	×	R	F	T	L	D	L	T	T	I	D	N	E	P	N	V	A	A	T	Y	V	N	D	S	F	D	A	T	P	P	E	I	V	N	S	T	V	T	T
GCA_002132125.1	Food	North America	inlA_4	382	CC183	I	×	800	4	A-1	×	R	F	T	L	D	L	T	T	I	D	N	E	P	N	V	A	A	T	Y	V	N	D	S	F	D	A	T	P	P	E	I	V	N	S	T	V	T	T
GCA_002132135.1	Food	North America	inlA_4	382	CC183	I	×	800	4	A-1	×	R	F	T	L	D	L	T	T	I	D	N	E	P	N	V	A	A	T	Y	V	N	D	S	F	D	A	T	P	P	E	I	V	N	S	T	V	T	T
GCA_002132165.1	Food	North America	inlA_4	382	CC183	I	×	800	4	A-1	×	R	F	T	L	D	L	T	T	I	D	N	E	P	N	V	A	A	T	Y	V	N	D	S	F	D	A	T	P	P	E	I	V	N	S	T	V	T	T
GCA_002132185.1	Food	North America	inlA_4	382	CC183	I	×	800	4	A-1	×	R	F	T	L	D	L	T	T	I	D	N	E	P	N	V	A	A	T	Y	V	N	D	S	F	D	A	T	P	P	E	I	V	N	S	T	V	T	T
GCA_002132195.1	Food	North America	inlA_4	382	CC183	I	×	800	4	A-1	×	R	F	T	L	D	L	T	T	I	D	N	E	P	N	V	A	A	T	Y	V	N	D	S	F	D	A	T	P	P	E	I	V	N	S	T	V	T	T
GCA_002132205.1	Human	North America	inlA_4	382	CC183	I	×	800	4	A-1	×	R	F	T	L	D	L	T	T	I	D	N	E	P	N	V	A	A	T	Y	V	N	D	S	F	D	A	T	P	P	E	I	V	N	S	T	V	T	T
GCA_002132245.1	Unknown	North America	inlA_3	1	CC1	I	×	800	3	A-1	×	R	F	T	L	D	L	T	S	I	D	S	E	P	N	V	A	A	T	Y	V	N	D	S	F	D	A	T	P	P	E	I	V	N	S	T	V	T	T
GCA_002132255.1	Human	North America	inlA_4	382	CC183	I	×	800	4	A-1	×	R	F	T	L	D	L	T	T	I	D	N	E	P	N	V	A	A	T	Y	V	N	D	S	F	D	A	T	P	P	E	I	V	N	S	T	V	T	T
GCA_002132265.1	Human	North America	inlA_4	382	CC183	I	×	800	4	A-1	×	R	F	T	L	D	L	T	T	I	D	N	E	P	N	V	A	A	T	Y	V	N	D	S	F	D	A	T	P	P	E	I	V	N	S	T	V	T	T
GCA_002132305.1	Food	North America	inlA_4	382	CC183	I	×	800	4	A-1	×	R	F	T	L	D	L	T	T	I	D	N	E	P	N	V	A	A	T	Y	V	N	D	S	F	D	A	T	P	P	E	I	V	N	S	T	V	T	T
GCA_002132325.1	Food	North America	inlA_4	382	CC183	I	×	800	4	A-1	×	R	F	T	L	D	L	T	T	I	D	N	E	P	N	V	A	A	T	Y	V	N	D	S	F	D	A	T	P	P	E	I	V	N	S	T	V	T	T
GCA_002132335.1	Food	North America	inlA_4	382	CC183	I	×	800	4	A-1	×	R	F	T	L	D	L	T	T	I	D	N	E	P	N	V	A	A	T	Y	V	N	D	S	F	D	A	T	P	P	E	I	V	N	S	T	V	T	T
GCA_002132365.1	Food	North America	inlA_4	382	CC183	I	×	800	4	A-1	×	R	F	T	L	D	L	T	T	I	D	N	E	P	N	V	A	A	T	Y	V	N	D	S	F	D	A	T	P	P	E	I	V	N	S	T	V	T	T
GCA_002132385.1	Food	North America	inlA_4	382	CC183	I	×	800	4	A-1	×	R	F	T	L	D	L	T	T	I	D	N	E	P	N	V	A	A	T	Y	V	N	D	S	F	D	A	T	P	P	E	I	V	N	S	T	V	T	T
GCA_002132405.1	Food	North America	inlA_4	382	CC183	I	×	800	4	A-1	×	R	F	T	L	D	L	T	T	I	D	N	E	P	N	V	A	A	T	Y	V	N	D	S	F	D	A	T	P	P	E	I	V	N	S	T	V	T	T
GCA_002132415.1	Food	North America	inlA_4	382	CC183	I	×	800	4	A-1	×	R	F	T	L	D	L	T	T	I	D	N	E	P	N	V	A	A	T	Y	V	N	D	S	F	D	A	T	P	P	E	I	V	N	S	T	V	T	T
GCA_002132435.1	Food	North America	inlA_4	382	CC183	I	×	800	4	A-1	×	R	F	T	L	D	L	T	T	I	D	N	E	P	N	V	A	A	T	Y	V	N	D	S	F	D	A	T	P	P	E	I	V	N	S	T	V	T	T
GCA_002132465.1	Human	North America	inlA_4	382	CC183	I	×	800	4	A-1	×	R	F	T	L	D	L	T	T	I	D	N	E	P	N	V	A	A	T	Y	V	N	D	S	F	D	A	T	P	P	E	I	V	N	S	T	V	T	T
GCA_002132475.1	Human	North America	inlA_4	382	CC183	I	×	800	4	A-1	×	R	F	T	L	D	L	T	T	I	D	N	E	P	N	V	A	A	T	Y	V	N	D	S	F	D	A	T	P	P	E	I	V	N	S	T	V	T	T
GCA_002132505.1	Human	North America	inlA_3	1	CC1	I	×	800	3	A-1	×	R	F	T	L	D	L	T	S	I	D	S	E	P	N	V	A	A	T	Y	V	N	D	S	F	D	A	T	P	P	E	I	V	N	S	T	V	T	T
GCA_002132515.1	Human	North America	inlA_3	1	CC1	I	×	800	3	A-1	×	R	F	T	L	D	L	T	S	I	D	S	E	P	N	V	A	A	T	Y	V	N	D	S	F	D	A	T	P	P	E	I	V	N	S	T	V	T	T
GCA_002132545.1	Human	North America	inlA_4	382	CC183	I	×	800	4	A-1	×	R	F	T	L	D	L	T	T	I	D	N	E	P	N	V	A	A	T	Y	V	N	D	S	F	D	A	T	P	P	E	I	V	N	S	T	V	T	T
GCA_002132565.1	Human	North America	inlA_3	1	CC1	I	×	800	3	A-1	×	R	F	T	L	D	L	T	S	I	D	S	E	P	N	V	A	A	T	Y	V	N	D	S	F	D	A	T	P	P	E	I	V	N	S	T	V	T	T
GCA_002132575.1	Unknown	North America	inlA_4	382	CC183	I	×	800	4	A-1	×	R	F	T	L	D	L	T	T	I	D	N	E	P	N	V	A	A	T	Y	V	N	D	S	F	D	A	T	P	P	E	I	V	N	S	T	V	T	T
GCA_002132585.1	Human	North America	inlA_4	382	CC183	I	×	800	4	A-1	×	R	F	T	L	D	L	T	T	I	D	N	E	P	N	V	A	A	T	Y	V	N	D	S	F	D	A	T	P	P	E	I	V	N	S	T	V	T	T
GCA_002132625.1	Environment	North America	inlA_4	382	CC183	I	×	800	4	A-1	×	R	F	T	L	D	L	T	T	I	D	N	E	P	N	V	A	A	T	Y	V	N	D	S	F	D	A	T	P	P	E	I	V	N	S	T	V	T	T
GCA_002132655.1	Human	North America	inlA_4	382	CC183	I	×	800	4	A-1	×	R	F	T	L	D	L	T	T	I	D	N	E	P	N	V	A	A	T	Y	V	N	D	S	F	D	A	T	P	P	E	I	V	N	S	T	V	T	T
GCA_002132685.1	Unknown	North America	inlA_4	382	CC183	I	×	800	4	A-1	×	R	F	T	L	D	L	T	T	I	D	N	E	P	N	V	A	A	T	Y	V	N	D	S	F	D	A	T	P	P	E	I	V	N	S	T	V	T	T
GCA_002132705.1	Food	North America	inlA_4	382	CC183	I	×	800	4	A-1	×	R	F	T	L	D	L	T	T	I	D	N	E	P	N	V	A	A	T	Y	V	N	D	S	F	D	A	T	P	P	E	I	V	N	S	T	V	T	T
GCA_002132715.1	Human	North America	inlA_4	382	CC183	I	×	800	4	A-1	×	R	F	T	L	D	L	T	T	I	D	N	E	P	N	V	A	A	T	Y	V	N	D	S	F	D	A	T	P	P	E	I	V	N	S	T	V	T	T
GCA_002132735.1	Human	North America	inlA_4	382	CC183	I	×	800	4	A-1	×	R	F	T	L	D	L	T	T	I	D	N	E	P	N	V	A	A	T	Y	V	N	D	S	F	D	A	T	P	P	E	I	V	N	S	T	V	T	T
GCA_002132765.1	Human	North America	inlA_4	382	CC183	I	×	800	4	A-1	×	R	F	T	L	D	L	T	T	I	D	N	E	P	N	V	A	A	T	Y	V	N	D	S	F	D	A	T	P	P	E	I	V	N	S	T	V	T	T
GCA_002132785.1	Unknown	North America	inlA_4	382	CC183	I	×	800	4	A-1	×	R	F	T	L	D	L	T	T	I	D	N	E	P	N	V	A	A	T	Y	V	N	D	S	F	D	A	T	P	P	E	I	V	N	S	T	V	T	T
GCA_002132805.1	Food	North America	inlA_4	382	CC183	I	×	800	4	A-1	×	R	F	T	L	D	L	T	T	I	D	N	E	P	N	V	A	A	T	Y	V	N	D	S	F	D	A	T	P	P	E	I	V	N	S	T	V	T	T
GCA_002132815.1	Food	North America	inlA_4	382	CC183	I	×	800	4	A-1	×	R	F	T	L	D	L	T	T	I	D	N	E	P	N	V	A	A	T	Y	V	N	D	S	F	D	A	T	P	P	E	I	V	N	S	T	V	T	T
GCA_002132835.1	Food	North America	inlA_4	382	CC183	I	×	800	4	A-1	×	R	F	T	L	D	L	T	T	I	D	N	E	P	N	V	A	A	T	Y	V	N	D	S	F	D	A	T	P	P	E	I	V	N	S	T	V	T	T
GCA_002132865.1	Food	North America	inlA_4	382	CC183	I	×	800	4	A-1	×	R	F	T	L	D	L	T	T	I	D	N	E	P	N	V	A	A	T	Y	V	N	D	S	F	D	A	T	P	P	E	I	V	N	S	T	V	T	T
GCA_002132885.1	Human	North America	inlA_4	382	CC183	I	×	800	4	A-1	×	R	F	T	L	D	L	T	T	I	D	N	E	P	N	V	A	A	T	Y	V	N	D	S	F	D	A	T	P	P	E	I	V	N	S	T	V	T	T
GCA_002132895.1	Food	North America	inlA_4	382	CC183	I	×	800	4	A-1	×	R	F	T	L	D	L	T	T	I	D	N	E	P	N	V	A	A	T	Y	V	N	D	S	F	D	A	T	P	P	E	I	V	N	S	T	V	T	T
GCA_002132915.1	Environment	North America	inlA_4	382	CC183	I	×	800	4	A-1	×	R	F	T	L	D	L	T	T	I	D	N	E	P	N	V	A	A	T	Y	V	N	D	S	F	D	A	T	P	P	E	I	V	N	S	T	V	T	T
GCA_002132945.1	Environment	North America	inlA_4	382	CC183	I	×	800	4	A-1	×	R	F	T	L	D	L	T	T	I	D	N	E	P	N	V	A	A	T	Y	V	N	D	S	F	D	A	T	P	P	E	I	V	N	S	T	V	T	T
GCA_002132955.1	Human	North America	inlA_4	382	CC183	I	×	800	4	A-1	×	R	F	T	L	D	L	T	T	I	D	N	E	P	N	V	A	A	T	Y	V	N	D	S	F	D	A	T	P	P	E	I	V	N	S	T	V	T	T
GCA_002132975.1	Food	North America	inlA_4	382	CC183	I	×	800	4	A-1	×	R	F	T	L	D	L	T	T	I	D	N	E	P	N	V	A	A	T	Y	V	N	D	S	F	D	A	T	P	P	E	I	V	N	S	T	V	T	T
GCA_002132985.1	Unknown	North America	inlA_4	382	CC183	I	×	800	4	A-1	×	R	F	T	L	D	L	T	T	I	D	N	E	P	N	V	A	A	T	Y	V	N	D	S	F	D	A	T	P	P	E	I	V	N	S	T	V	T	T
GCA_002133025.1	Environment	North America	inlA_4	382	CC183	I	×	800	4	A-1	×	R	F	T	L	D	L	T	T	I	D	N	E	P	N	V	A	A	T	Y	V	N	D	S	F	D	A	T	P	P	E	I	V	N	S	T	V	T	T
GCA_002133045.1	Environment	North America	inlA_4	382	CC183	I	×	800	4	A-1	×	R	F	T	L	D	L	T	T	I	D	N	E	P	N	V	A	A	T	Y	V	N	D	S	F	D	A	T	P	P	E	I	V	N	S	T	V	T	T
GCA_002133055.1	Environment	North America	inlA_4	382	CC183	I	×	800	4	A-1	×	R	F	T	L	D	L	T	T	I	D	N	E	P	N	V	A	A	T	Y	V	N	D	S	F	D	A	T	P	P	E	I	V	N	S	T	V	T	T
GCA_002133065.1	Environment	North America	inlA_4	382	CC183	I	×	800	4	A-1	×	R	F	T	L	D	L	T	T	I	D	N	E	P	N	V	A	A	T	Y	V	N	D	S	F	D	A	T	P	P	E	I	V	N	S	T	V	T	T
GCA_002133105.1	Environment	North America	inlA_4	382	CC183	I	×	800	4	A-1	×	R	F	T	L	D	L	T	T	I	D	N	E	P	N	V	A	A	T	Y	V	N	D	S	F	D	A	T	P	P	E	I	V	N	S	T	V	T	T
GCA_002133125.1	Human	North America	inlA_4	382	CC183	I	×	800	4	A-1	×	R	F	T	L	D	L	T	T	I	D	N	E	P	N	V	A	A	T	Y	V	N	D	S	F	D	A	T	P	P	E	I	V	N	S	T	V	T	T
GCA_002133145.1	Human	North America	inlA_4	382	CC183	I	×	800	4	A-1	×	R	F	T	L	D	L	T	T	I	D	N	E	P	N	V	A	A	T	Y	V	N	D	S	F	D	A	T	P	P	E	I	V	N	S	T	V	T	T
GCA_002133165.1	Unknown	North America	inlA_277	1	CC1	I	×	800	109	A-1	×	R	F	T	L	D	L	T	S	I	D	S	E	P	N	V	A	A	T	Y	V	N	D	S	F	D	A	T	P	P	E	I	V	N	S	T	V	T	T
GCA_002133175.1	Unknown	North America	inlA_8	6	CC6	I	×	797	6	A-2	×	R	F	T	L	D	L	T	T	I	D	S	E	P	N	V	A	A	T	Y	I	N	D	S	L	D	A	T	P	P	E	I	V	N	S	T	V	T	T
GCA_002133205.1	Human	North America	inlA_4	382	CC183	I	×	800	4	A-1	×	R	F	T	L	D	L	T	T	I	D	N	E	P	N	V	A	A	T	Y	V	N	D	S	F	D	A	T	P	P	E	I	V	N	S	T	V	T	T
GCA_002133215.1	Human	North America	inlA_4	382	CC183	I	×	800	4	A-1	×	R	F	T	L	D	L	T	T	I	D	N	E	P	N	V	A	A	T	Y	V	N	D	S	F	D	A	T	P	P	E	I	V	N	S	T	V	T	T
GCA_002133245.1	Human	North America	inlA_73	554	CC554	I	×	800	4	A-1	×	R	F	T	L	D	L	T	T	I	D	N	E	P	N	V	A	A	T	Y	V	N	D	S	F	D	A	T	P	P	E	I	V	N	S	T	V	T	T
GCA_002133255.1	Food	North America	inlA_4	382	CC183	I	×	800	4	A-1	×	R	F	T	L	D	L	T	T	I	D	N	E	P	N	V	A	A	T	Y	V	N	D	S	F	D	A	T	P	P	E	I	V	N	S	T	V	T	T
GCA_002133285.1	Human	North America	inlA_4	382	CC183	I	×	800	4	A-1	×	R	F	T	L	D	L	T	T	I	D	N	E	P	N	V	A	A	T	Y	V	N	D	S	F	D	A	T	P	P	E	I	V	N	S	T	V	T	T
GCA_002133295.1	Food	North America	inlA_3	1	CC1	I	×	800	3	A-1	×	R	F	T	L	D	L	T	S	I	D	S	E	P	N	V	A	A	T	Y	V	N	D	S	F	D	A	T	P	P	E	I	V	N	S	T	V	T	T
GCA_002133315.1	Unknown	North America	inlA_4	382	CC183	I	×	800	4	A-1	×	R	F	T	L	D	L	T	T	I	D	N	E	P	N	V	A	A	T	Y	V	N	D	S	F	D	A	T	P	P	E	I	V	N	S	T	V	T	T
GCA_002133345.1	Food	North America	inlA_512	554	CC554	I	×	800	4	A-1	×	R	F	T	L	D	L	T	T	I	D	N	E	P	N	V	A	A	T	Y	V	N	D	S	F	D	A	T	P	P	E	I	V	N	S	T	V	T	T
GCA_002144215.1	Unknown	Unknown	inlA_26	155	CC155	II	×	800	19	A-1	×	K	F	A	V	N	L	T	T	L	D	S	A	A	N	A	T	V	T	H	V	D	D	S	F	D	A	T	P	P	E	L	M	S	P	T	I	T	T
GCA_002144255.1	Unknown	North America	inlA_398	557	CC396	III	×	797	139	A-2	×	R	L	T	L	D	L	T	S	I	D	N	E	P	N	V	A	A	T	Y	I	N	D	N	F	D	A	T	P	P	E	I	V	N	S	T	V	T	T
GCA_002144265.1	Unknown	Unknown	inlA_10	292	CC8	II	×	800	7	A-1	×	K	F	T	L	D	L	T	T	I	D	N	A	A	N	A	T	A	T	H	V	N	N	S	F	D	P	T	P	P	E	L	M	S	P	T	V	T	T
GCA_002144295.1	Unknown	North America	inlA_10	292	CC8	II	×	800	7	A-1	×	K	F	T	L	D	L	T	T	I	D	N	A	A	N	A	T	A	T	H	V	N	N	S	F	D	P	T	P	P	E	L	M	S	P	T	V	T	T
GCA_002144315.1	Unknown	Unknown	inlA_3	2	CC2	I	×	800	3	A-1	×	R	F	T	L	D	L	T	S	I	D	S	E	P	N	V	A	A	T	Y	V	N	D	S	F	D	A	T	P	P	E	I	V	N	S	T	V	T	T
GCA_002144335.1	Unknown	Unknown	inlA_3	2	CC2	I	×	800	3	A-1	×	R	F	T	L	D	L	T	S	I	D	S	E	P	N	V	A	A	T	Y	V	N	D	S	F	D	A	T	P	P	E	I	V	N	S	T	V	T	T
GCA_002149945.1	Environment	North America	inlA_4	382	CC183	I	×	800	4	A-1	×	R	F	T	L	D	L	T	T	I	D	N	E	P	N	V	A	A	T	Y	V	N	D	S	F	D	A	T	P	P	E	I	V	N	S	T	V	T	T
GCA_002156175.1	Unknown	Unknown	inlA_20	66	CC3	I	×	800	9	A-1	×	R	F	T	L	D	L	T	T	I	D	N	E	P	N	V	A	A	T	Y	V	N	D	S	F	D	A	T	P	P	A	I	V	N	S	T	V	T	T
GCA_002156185.1	Unknown	Unknown	inlA_3	328	CC1	I	×	800	3	A-1	×	R	F	T	L	D	L	T	S	I	D	S	E	P	N	V	A	A	T	Y	V	N	D	S	F	D	A	T	P	P	E	I	V	N	S	T	V	T	T
GCA_002206565.2	Human	Unknown	inlA_3	1	CC1	I	×	800	3	A-1	×	R	F	T	L	D	L	T	S	I	D	S	E	P	N	V	A	A	T	Y	V	N	D	S	F	D	A	T	P	P	E	I	V	N	S	T	V	T	T
GCA_002208215.1	Environment	North America	inlA_12	5	CC5	I	×	800	9	A-1	×	R	F	T	L	D	L	T	T	I	D	N	E	P	N	V	A	A	T	Y	V	N	D	S	F	D	A	T	P	P	A	I	V	N	S	T	V	T	T
GCA_002213505.1	Environment	North America	inlA_11	388	CC388	I	×	800	8	A-1	×	R	F	T	L	D	L	T	T	I	D	N	E	P	N	V	A	A	T	Y	V	N	D	S	F	D	A	T	P	P	E	I	V	N	S	T	V	T	T
GCA_002213525.1	Human	North America	inlA_10	387	CC8	II	×	800	7	A-1	×	K	F	T	L	D	L	T	T	I	D	N	A	A	N	A	T	A	T	H	V	N	N	S	F	D	P	T	P	P	E	L	M	S	P	T	V	T	T
GCA_002213545.1	Human	North America	inlA_10	120	CC8	II	×	800	7	A-1	×	K	F	T	L	D	L	T	T	I	D	N	A	A	N	A	T	A	T	H	V	N	N	S	F	D	P	T	P	P	E	L	M	S	P	T	V	T	T
GCA_002213565.1	Human	North America	inlA_10	292	CC8	II	×	800	7	A-1	×	K	F	T	L	D	L	T	T	I	D	N	A	A	N	A	T	A	T	H	V	N	N	S	F	D	P	T	P	P	E	L	M	S	P	T	V	T	T
GCA_002213585.1	Food	North America	inlA_10	292	CC8	II	×	800	7	A-1	×	K	F	T	L	D	L	T	T	I	D	N	A	A	N	A	T	A	T	H	V	N	N	S	F	D	P	T	P	P	E	L	M	S	P	T	V	T	T
GCA_002213605.1	Food	North America	inlA_10	292	CC8	II	×	800	7	A-1	×	K	F	T	L	D	L	T	T	I	D	N	A	A	N	A	T	A	T	H	V	N	N	S	F	D	P	T	P	P	E	L	M	S	P	T	V	T	T
GCA_002213625.1	Human	North America	inlA_10	120	CC8	II	×	800	7	A-1	×	K	F	T	L	D	L	T	T	I	D	N	A	A	N	A	T	A	T	H	V	N	N	S	F	D	P	T	P	P	E	L	M	S	P	T	V	T	T
GCA_002213645.1	Human	North America	inlA_10	120	CC8	II	×	800	7	A-1	×	K	F	T	L	D	L	T	T	I	D	N	A	A	N	A	T	A	T	H	V	N	N	S	F	D	P	T	P	P	E	L	M	S	P	T	V	T	T
GCA_002213665.1	Human	North America	inlA_10	120	CC8	II	×	800	7	A-1	×	K	F	T	L	D	L	T	T	I	D	N	A	A	N	A	T	A	T	H	V	N	N	S	F	D	P	T	P	P	E	L	M	S	P	T	V	T	T
GCA_002213685.1	Human	North America	inlA_10	120	CC8	II	×	800	7	A-1	×	K	F	T	L	D	L	T	T	I	D	N	A	A	N	A	T	A	T	H	V	N	N	S	F	D	P	T	P	P	E	L	M	S	P	T	V	T	T
GCA_002213705.1	Human	North America	inlA_10	292	CC8	II	×	800	7	A-1	×	K	F	T	L	D	L	T	T	I	D	N	A	A	N	A	T	A	T	H	V	N	N	S	F	D	P	T	P	P	E	L	M	S	P	T	V	T	T
GCA_002213725.1	Human	North America	inlA_10	292	CC8	II	×	800	7	A-1	×	K	F	T	L	D	L	T	T	I	D	N	A	A	N	A	T	A	T	H	V	N	N	S	F	D	P	T	P	P	E	L	M	S	P	T	V	T	T
GCA_002213745.1	Food	North America	inlA_48	9	CC9	II	√	8	20	SS	√	#N/A	#N/A	#N/A	#N/A	#N/A	#N/A	#N/A	#N/A	#N/A	#N/A	#N/A	#N/A	#N/A	#N/A	#N/A	#N/A	#N/A	#N/A	#N/A	#N/A	#N/A	#N/A	#N/A	#N/A	#N/A	#N/A	#N/A	#N/A	#N/A	#N/A	#N/A	#N/A	#N/A	#N/A	#N/A	#N/A	#N/A	#N/A
GCA_002213765.1	Environment	North America	inlA_48	9	CC9	II	√	8	20	SS	√	#N/A	#N/A	#N/A	#N/A	#N/A	#N/A	#N/A	#N/A	#N/A	#N/A	#N/A	#N/A	#N/A	#N/A	#N/A	#N/A	#N/A	#N/A	#N/A	#N/A	#N/A	#N/A	#N/A	#N/A	#N/A	#N/A	#N/A	#N/A	#N/A	#N/A	#N/A	#N/A	#N/A	#N/A	#N/A	#N/A	#N/A	#N/A
GCA_002213785.1	Environment	North America	inlA_48	9	CC9	II	√	8	20	SS	√	#N/A	#N/A	#N/A	#N/A	#N/A	#N/A	#N/A	#N/A	#N/A	#N/A	#N/A	#N/A	#N/A	#N/A	#N/A	#N/A	#N/A	#N/A	#N/A	#N/A	#N/A	#N/A	#N/A	#N/A	#N/A	#N/A	#N/A	#N/A	#N/A	#N/A	#N/A	#N/A	#N/A	#N/A	#N/A	#N/A	#N/A	#N/A
GCA_002213805.1	Human	North America	inlA_15	37	CC37	II	×	800	12	A-1	×	K	F	A	V	N	L	T	T	L	D	S	A	A	N	A	A	A	T	Y	I	N	D	S	L	D	A	T	P	P	D	L	M	N	S	T	V	T	T
GCA_002213825.1	Food	North America	inlA_15	37	CC37	II	×	800	12	A-1	×	K	F	A	V	N	L	T	T	L	D	S	A	A	N	A	A	A	T	Y	I	N	D	S	L	D	A	T	P	P	D	L	M	N	S	T	V	T	T
GCA_002213845.1	Human	North America	inlA_14	394	CC415	II	×	800	11	A-1	×	K	F	A	V	N	L	T	T	L	D	S	A	A	N	A	A	A	T	Y	I	N	D	S	L	D	A	T	P	P	E	L	M	N	S	T	V	T	T
GCA_002213865.1	Food	North America	inlA_14	394	CC415	II	×	800	11	A-1	×	K	F	A	V	N	L	T	T	L	D	S	A	A	N	A	A	A	T	Y	I	N	D	S	L	D	A	T	P	P	E	L	M	N	S	T	V	T	T
GCA_002213885.1	Human	North America	inlA_3	1	CC1	I	×	800	3	A-1	×	R	F	T	L	D	L	T	S	I	D	S	E	P	N	V	A	A	T	Y	V	N	D	S	F	D	A	T	P	P	E	I	V	N	S	T	V	T	T
GCA_002213905.1	Food	North America	inlA_10	120	CC8	II	×	800	7	A-1	×	K	F	T	L	D	L	T	T	I	D	N	A	A	N	A	T	A	T	H	V	N	N	S	F	D	P	T	P	P	E	L	M	S	P	T	V	T	T
GCA_002213925.1	Environment	North America	inlA_3	1	CC1	I	×	800	3	A-1	×	R	F	T	L	D	L	T	S	I	D	S	E	P	N	V	A	A	T	Y	V	N	D	S	F	D	A	T	P	P	E	I	V	N	S	T	V	T	T
GCA_002213945.1	Food	North America	inlA_3	1	CC1	I	×	800	3	A-1	×	R	F	T	L	D	L	T	S	I	D	S	E	P	N	V	A	A	T	Y	V	N	D	S	F	D	A	T	P	P	E	I	V	N	S	T	V	T	T
GCA_002213965.1	Food	North America	inlA_11	388	CC388	I	×	800	8	A-1	×	R	F	T	L	D	L	T	T	I	D	N	E	P	N	V	A	A	T	Y	V	N	D	S	F	D	A	T	P	P	E	I	V	N	S	T	V	T	T
GCA_002213985.1	Human	North America	inlA_3	1	CC1	I	×	800	3	A-1	×	R	F	T	L	D	L	T	S	I	D	S	E	P	N	V	A	A	T	Y	V	N	D	S	F	D	A	T	P	P	E	I	V	N	S	T	V	T	T
GCA_002214005.1	Human	North America	inlA_3	1	CC1	I	×	800	3	A-1	×	R	F	T	L	D	L	T	S	I	D	S	E	P	N	V	A	A	T	Y	V	N	D	S	F	D	A	T	P	P	E	I	V	N	S	T	V	T	T
GCA_002214025.1	Human	North America	inlA_10	120	CC8	II	×	800	7	A-1	×	K	F	T	L	D	L	T	T	I	D	N	A	A	N	A	T	A	T	H	V	N	N	S	F	D	P	T	P	P	E	L	M	S	P	T	V	T	T
GCA_002214045.1	Food	North America	inlA_10	292	CC8	II	×	800	7	A-1	×	K	F	T	L	D	L	T	T	I	D	N	A	A	N	A	T	A	T	H	V	N	N	S	F	D	P	T	P	P	E	L	M	S	P	T	V	T	T
GCA_002214065.1	Environment	North America	inlA_3	1	CC1	I	×	800	3	A-1	×	R	F	T	L	D	L	T	S	I	D	S	E	P	N	V	A	A	T	Y	V	N	D	S	F	D	A	T	P	P	E	I	V	N	S	T	V	T	T
GCA_002214085.1	Environment	North America	inlA_12	5	CC5	I	×	800	9	A-1	×	R	F	T	L	D	L	T	T	I	D	N	E	P	N	V	A	A	T	Y	V	N	D	S	F	D	A	T	P	P	A	I	V	N	S	T	V	T	T
GCA_002214105.1	Food	North America	inlA_12	5	CC5	I	×	800	9	A-1	×	R	F	T	L	D	L	T	T	I	D	N	E	P	N	V	A	A	T	Y	V	N	D	S	F	D	A	T	P	P	A	I	V	N	S	T	V	T	T
GCA_002214125.1	Food	North America	inlA_2	7	CC7	II	×	800	2	A-1	×	K	F	A	L	D	L	T	T	I	D	N	A	A	N	A	A	A	T	H	V	N	N	S	F	E	P	T	P	P	E	L	M	S	P	T	V	S	T
GCA_002214145.1	Human	North America	inlA_2	7	CC7	II	×	800	2	A-1	×	K	F	A	L	D	L	T	T	I	D	N	A	A	N	A	A	A	T	H	V	N	N	S	F	E	P	T	P	P	E	L	M	S	P	T	V	S	T
GCA_002220325.1	Food	Asia	inlA_16	224	CC224	I	×	800	13	A-1	×	R	F	T	L	D	L	T	T	I	D	N	E	P	N	V	A	A	T	Y	V	N	D	S	F	D	A	T	P	P	E	I	V	N	S	T	V	T	T
GCA_002222685.1	Human	North America	inlA_82	663	CC663	I	×	800	4	A-1	×	R	F	T	L	D	L	T	T	I	D	N	E	P	N	V	A	A	T	Y	V	N	D	S	F	D	A	T	P	P	E	I	V	N	S	T	V	T	T
GCA_002222695.1	Human	North America	inlA_82	663	CC663	I	×	800	4	A-1	×	R	F	T	L	D	L	T	T	I	D	N	E	P	N	V	A	A	T	Y	V	N	D	S	F	D	A	T	P	P	E	I	V	N	S	T	V	T	T
GCA_002222705.1	Human	North America	inlA_82	663	CC663	I	×	800	4	A-1	×	R	F	T	L	D	L	T	T	I	D	N	E	P	N	V	A	A	T	Y	V	N	D	S	F	D	A	T	P	P	E	I	V	N	S	T	V	T	T
GCA_002222715.1	Environment	North America	inlA_82	663	CC663	I	×	800	4	A-1	×	R	F	T	L	D	L	T	T	I	D	N	E	P	N	V	A	A	T	Y	V	N	D	S	F	D	A	T	P	P	E	I	V	N	S	T	V	T	T
GCA_002222765.1	Environment	North America	inlA_82	663	CC663	I	×	800	4	A-1	×	R	F	T	L	D	L	T	T	I	D	N	E	P	N	V	A	A	T	Y	V	N	D	S	F	D	A	T	P	P	E	I	V	N	S	T	V	T	T
GCA_002222775.1	Environment	North America	inlA_82	663	CC663	I	×	800	4	A-1	×	R	F	T	L	D	L	T	T	I	D	N	E	P	N	V	A	A	T	Y	V	N	D	S	F	D	A	T	P	P	E	I	V	N	S	T	V	T	T
GCA_002222785.1	Food	North America	inlA_82	663	CC663	I	×	800	4	A-1	×	R	F	T	L	D	L	T	T	I	D	N	E	P	N	V	A	A	T	Y	V	N	D	S	F	D	A	T	P	P	E	I	V	N	S	T	V	T	T
GCA_002240245.1	Human	North America	inlA_10	120	CC8	II	×	800	7	A-1	×	K	F	T	L	D	L	T	T	I	D	N	A	A	N	A	T	A	T	H	V	N	N	S	F	D	P	T	P	P	E	L	M	S	P	T	V	T	T
GCA_002240265.1	Human	North America	inlA_10	120	CC8	II	×	800	7	A-1	×	K	F	T	L	D	L	T	T	I	D	N	A	A	N	A	T	A	T	H	V	N	N	S	F	D	P	T	P	P	E	L	M	S	P	T	V	T	T
GCA_002250305.1	Unknown	Unknown	inlA_1	122	CC9	II	×	800	1	A-1	×	K	F	T	V	N	L	T	T	I	D	S	A	A	N	A	T	V	T	H	V	N	N	S	F	D	A	T	P	P	E	L	M	S	P	T	V	S	T
GCA_002285655.1	Environment	North America	inlA_12	5	CC5	I	×	800	9	A-1	×	R	F	T	L	D	L	T	T	I	D	N	E	P	N	V	A	A	T	Y	V	N	D	S	F	D	A	T	P	P	A	I	V	N	S	T	V	T	T
GCA_002285835.1	Environment	North America	inlA_12	5	CC5	I	×	800	9	A-1	×	R	F	T	L	D	L	T	T	I	D	N	E	P	N	V	A	A	T	Y	V	N	D	S	F	D	A	T	P	P	A	I	V	N	S	T	V	T	T
GCA_002443315.1	Human	Europe	inlA_3	2	CC2	I	×	800	3	A-1	×	R	F	T	L	D	L	T	S	I	D	S	E	P	N	V	A	A	T	Y	V	N	D	S	F	D	A	T	P	P	E	I	V	N	S	T	V	T	T
GCA_002443325.1	Unknown	Europe	inlA_3	1	CC1	I	×	800	3	A-1	×	R	F	T	L	D	L	T	S	I	D	S	E	P	N	V	A	A	T	Y	V	N	D	S	F	D	A	T	P	P	E	I	V	N	S	T	V	T	T
GCA_002443355.1	Human	Europe	inlA_3	1	CC1	I	×	800	3	A-1	×	R	F	T	L	D	L	T	S	I	D	S	E	P	N	V	A	A	T	Y	V	N	D	S	F	D	A	T	P	P	E	I	V	N	S	T	V	T	T
GCA_001577865.1	Food	North America	inlA_1164	1331	CC1331	II	×	730	271	A-3	×	K	F	A	V	N	L	T	T	L	D	S	A	A	N	A	T	A	T	H	V	N	N	S	F	E	P	T	P	P	D	L	M	S	P	B	B	B	B
GCA_002443395.1	Unknown	Europe	inlA_27	87	CC87	I	×	800	4	A-1	×	R	F	T	L	D	L	T	T	I	D	N	E	P	N	V	A	A	T	Y	V	N	D	S	F	D	A	T	P	P	E	I	V	N	S	T	V	T	T
GCA_002443405.1	Human	Europe	inlA_13	8	CC8	II	×	800	10	A-1	×	K	F	T	L	D	L	T	T	I	D	N	A	A	N	A	T	A	T	H	V	N	N	S	F	D	P	T	P	P	E	L	M	S	P	T	V	T	T
GCA_002443435.1	Human	Europe	inlA_38	14	CC14	II	×	800	30	A-1	×	R	F	A	V	N	L	T	T	L	D	S	A	A	N	A	A	A	T	Y	I	N	D	S	L	D	A	T	P	P	E	L	M	N	S	T	V	T	T
GCA_002443445.1	Human	Europe	inlA_20	3	CC3	I	×	800	9	A-1	×	R	F	T	L	D	L	T	T	I	D	N	E	P	N	V	A	A	T	Y	V	N	D	S	F	D	A	T	P	P	A	I	V	N	S	T	V	T	T
GCA_002443455.1	Human	Europe	inlA_1152	325	CC31	II	√	92	263	LRR	√	#N/A	#N/A	#N/A	#N/A	#N/A	#N/A	#N/A	#N/A	#N/A	#N/A	#N/A	#N/A	#N/A	#N/A	#N/A	#N/A	#N/A	#N/A	#N/A	#N/A	#N/A	#N/A	#N/A	#N/A	#N/A	#N/A	#N/A	#N/A	#N/A	#N/A	#N/A	#N/A	#N/A	#N/A	#N/A	#N/A	#N/A	#N/A
GCA_002443475.1	Unknown	Europe	inlA_3	1	CC1	I	×	800	3	A-1	×	R	F	T	L	D	L	T	S	I	D	S	E	P	N	V	A	A	T	Y	V	N	D	S	F	D	A	T	P	P	E	I	V	N	S	T	V	T	T
GCA_002443545.1	Human	Europe	inlA_12	5	CC5	I	×	800	9	A-1	×	R	F	T	L	D	L	T	T	I	D	N	E	P	N	V	A	A	T	Y	V	N	D	S	F	D	A	T	P	P	A	I	V	N	S	T	V	T	T
GCA_002443565.1	Unknown	Europe	inlA_20	3	CC3	I	×	800	9	A-1	×	R	F	T	L	D	L	T	T	I	D	N	E	P	N	V	A	A	T	Y	V	N	D	S	F	D	A	T	P	P	A	I	V	N	S	T	V	T	T
GCA_002443595.1	Unknown	Europe	inlA_54	398	CC19	II	×	800	38	A-1	×	K	F	A	V	N	L	T	T	L	D	S	A	A	N	A	T	A	T	H	V	N	N	S	F	D	P	T	P	P	E	L	M	S	P	T	V	T	T
GCA_002443615.1	Human	Europe	inlA_64	451	CC11	II	×	800	41	A-1	×	K	F	A	V	N	L	T	T	I	D	S	A	A	N	A	A	A	T	Y	I	N	D	S	L	D	A	T	P	P	E	L	M	N	S	T	V	T	T
GCA_002443635.1	Human	Europe	inlA_1154	325	CC31	II	√	92	263	LRR	√	#N/A	#N/A	#N/A	#N/A	#N/A	#N/A	#N/A	#N/A	#N/A	#N/A	#N/A	#N/A	#N/A	#N/A	#N/A	#N/A	#N/A	#N/A	#N/A	#N/A	#N/A	#N/A	#N/A	#N/A	#N/A	#N/A	#N/A	#N/A	#N/A	#N/A	#N/A	#N/A	#N/A	#N/A	#N/A	#N/A	#N/A	#N/A
GCA_001582965.1	Food	North America	inlA_1164	1331	CC1331	II	×	730	271	A-3	×	K	F	A	V	N	L	T	T	L	D	S	A	A	N	A	T	A	T	H	V	N	N	S	F	E	P	T	P	P	D	L	M	S	P	B	B	B	B
GCA_002443675.1	Human	Europe	inlA_14	394	CC415	II	×	800	11	A-1	×	K	F	A	V	N	L	T	T	L	D	S	A	A	N	A	A	A	T	Y	I	N	D	S	L	D	A	T	P	P	E	L	M	N	S	T	V	T	T
GCA_002443695.1	Human	Europe	inlA_20	3	CC3	I	×	800	9	A-1	×	R	F	T	L	D	L	T	T	I	D	N	E	P	N	V	A	A	T	Y	V	N	D	S	F	D	A	T	P	P	A	I	V	N	S	T	V	T	T
GCA_001583015.1	Food	North America	inlA_1164	1331	CC1331	II	×	730	271	A-3	×	K	F	A	V	N	L	T	T	L	D	S	A	A	N	A	T	A	T	H	V	N	N	S	F	E	P	T	P	P	D	L	M	S	P	B	B	B	B
GCA_002443735.1	Human	Europe	inlA_14	29	CC29	II	×	800	11	A-1	×	K	F	A	V	N	L	T	T	L	D	S	A	A	N	A	A	A	T	Y	I	N	D	S	L	D	A	T	P	P	E	L	M	N	S	T	V	T	T
GCA_002443775.1	Human	Europe	inlA_38	14	CC14	II	×	800	30	A-1	×	R	F	A	V	N	L	T	T	L	D	S	A	A	N	A	A	A	T	Y	I	N	D	S	L	D	A	T	P	P	E	L	M	N	S	T	V	T	T
GCA_001583025.1	Food	North America	inlA_1164	1331	CC1331	II	×	730	271	A-3	×	K	F	A	V	N	L	T	T	L	D	S	A	A	N	A	T	A	T	H	V	N	N	S	F	E	P	T	P	P	D	L	M	S	P	B	B	B	B
GCA_002443805.1	Human	Europe	inlA_150	3	CC3	I	√	646	80	B-repeat	√	#N/A	#N/A	#N/A	#N/A	#N/A	#N/A	#N/A	#N/A	#N/A	#N/A	#N/A	#N/A	#N/A	#N/A	#N/A	#N/A	#N/A	#N/A	#N/A	#N/A	#N/A	#N/A	#N/A	#N/A	#N/A	#N/A	#N/A	#N/A	#N/A	#N/A	#N/A	#N/A	#N/A	#N/A	#N/A	#N/A	#N/A	#N/A
GCA_002443365.1	Unknown	Europe	inlA_199	18	CC18	II	×	730	98	A-3	×	K	F	T	L	D	L	T	T	I	D	N	A	A	N	A	T	V	T	H	V	N	N	S	F	D	A	T	P	P	E	L	M	S	P	B	B	B	B
GCA_002443855.1	Human	Europe	inlA_14	29	CC29	II	×	800	11	A-1	×	K	F	A	V	N	L	T	T	L	D	S	A	A	N	A	A	A	T	Y	I	N	D	S	L	D	A	T	P	P	E	L	M	N	S	T	V	T	T
GCA_002443885.1	Human	Europe	inlA_3	1	CC1	I	×	800	3	A-1	×	R	F	T	L	D	L	T	S	I	D	S	E	P	N	V	A	A	T	Y	V	N	D	S	F	D	A	T	P	P	E	I	V	N	S	T	V	T	T
GCA_002443915.1	Human	Europe	inlA_54	398	CC19	II	×	800	38	A-1	×	K	F	A	V	N	L	T	T	L	D	S	A	A	N	A	T	A	T	H	V	N	N	S	F	D	P	T	P	P	E	L	M	S	P	T	V	T	T
GCA_002443925.1	Human	Europe	inlA_14	29	CC29	II	×	800	11	A-1	×	K	F	A	V	N	L	T	T	L	D	S	A	A	N	A	A	A	T	Y	I	N	D	S	L	D	A	T	P	P	E	L	M	N	S	T	V	T	T
GCA_002443955.1	Human	Europe	inlA_161	425	CC90	II	×	800	85	A-1	×	R	L	T	L	D	L	T	T	I	D	S	A	P	N	V	A	V	T	H	V	D	D	S	F	D	A	K	P	P	D	L	M	S	P	T	I	T	T
GCA_002443975.1	Human	Europe	inlA_8	6	CC6	I	×	797	6	A-2	×	R	F	T	L	D	L	T	T	I	D	S	E	P	N	V	A	A	T	Y	I	N	D	S	L	D	A	T	P	P	E	I	V	N	S	T	V	T	T
GCA_002443995.1	Human	Europe	inlA_14	29	CC29	II	×	800	11	A-1	×	K	F	A	V	N	L	T	T	L	D	S	A	A	N	A	A	A	T	Y	I	N	D	S	L	D	A	T	P	P	E	L	M	N	S	T	V	T	T
GCA_002444015.1	Human	Europe	inlA_3	1	CC1	I	×	800	3	A-1	×	R	F	T	L	D	L	T	S	I	D	S	E	P	N	V	A	A	T	Y	V	N	D	S	F	D	A	T	P	P	E	I	V	N	S	T	V	T	T
GCA_002444035.1	Human	Europe	inlA_13	8	CC8	II	×	800	10	A-1	×	K	F	T	L	D	L	T	T	I	D	N	A	A	N	A	T	A	T	H	V	N	N	S	F	D	P	T	P	P	E	L	M	S	P	T	V	T	T
GCA_002444055.1	Human	Europe	inlA_4	489	CC489	I	×	800	4	A-1	×	R	F	T	L	D	L	T	T	I	D	N	E	P	N	V	A	A	T	Y	V	N	D	S	F	D	A	T	P	P	E	I	V	N	S	T	V	T	T
GCA_002444065.1	Human	Europe	inlA_32	18	CC18	II	×	800	24	A-1	×	K	F	T	L	D	L	T	T	I	D	N	A	A	N	A	T	V	T	H	V	N	N	S	F	D	A	T	P	P	E	L	M	S	P	T	V	S	T
GCA_002444095.1	Human	Europe	inlA_494	1	CC1	I	×	800	150	A-1	×	R	F	T	L	D	L	T	S	I	D	S	E	P	N	V	A	A	T	Y	V	N	D	S	F	D	A	T	P	P	E	I	V	N	S	T	V	T	T
GCA_002444115.1	Human	Europe	inlA_12	5	CC5	I	×	800	9	A-1	×	R	F	T	L	D	L	T	T	I	D	N	E	P	N	V	A	A	T	Y	V	N	D	S	F	D	A	T	P	P	A	I	V	N	S	T	V	T	T
GCA_002444155.1	Unknown	Europe	inlA_1152	325	CC31	II	√	92	263	LRR	√	#N/A	#N/A	#N/A	#N/A	#N/A	#N/A	#N/A	#N/A	#N/A	#N/A	#N/A	#N/A	#N/A	#N/A	#N/A	#N/A	#N/A	#N/A	#N/A	#N/A	#N/A	#N/A	#N/A	#N/A	#N/A	#N/A	#N/A	#N/A	#N/A	#N/A	#N/A	#N/A	#N/A	#N/A	#N/A	#N/A	#N/A	#N/A
GCA_002444175.1	Human	Europe	inlA_3	1	CC1	I	×	800	3	A-1	×	R	F	T	L	D	L	T	S	I	D	S	E	P	N	V	A	A	T	Y	V	N	D	S	F	D	A	T	P	P	E	I	V	N	S	T	V	T	T
GCA_002444185.1	Human	Europe	inlA_12	5	CC5	I	×	800	9	A-1	×	R	F	T	L	D	L	T	T	I	D	N	E	P	N	V	A	A	T	Y	V	N	D	S	F	D	A	T	P	P	A	I	V	N	S	T	V	T	T
GCA_002444215.1	Human	Europe	inlA_3	1	CC1	I	×	800	3	A-1	×	R	F	T	L	D	L	T	S	I	D	S	E	P	N	V	A	A	T	Y	V	N	D	S	F	D	A	T	P	P	E	I	V	N	S	T	V	T	T
GCA_002444235.1	Human	Europe	inlA_13	8	CC8	II	×	800	10	A-1	×	K	F	T	L	D	L	T	T	I	D	N	A	A	N	A	T	A	T	H	V	N	N	S	F	D	P	T	P	P	E	L	M	S	P	T	V	T	T
GCA_002444245.1	Human	Europe	inlA_1152	325	CC31	II	√	92	263	LRR	√	#N/A	#N/A	#N/A	#N/A	#N/A	#N/A	#N/A	#N/A	#N/A	#N/A	#N/A	#N/A	#N/A	#N/A	#N/A	#N/A	#N/A	#N/A	#N/A	#N/A	#N/A	#N/A	#N/A	#N/A	#N/A	#N/A	#N/A	#N/A	#N/A	#N/A	#N/A	#N/A	#N/A	#N/A	#N/A	#N/A	#N/A	#N/A
GCA_002444275.1	Human	Europe	inlA_3	1	CC1	I	×	800	3	A-1	×	R	F	T	L	D	L	T	S	I	D	S	E	P	N	V	A	A	T	Y	V	N	D	S	F	D	A	T	P	P	E	I	V	N	S	T	V	T	T
GCA_002444295.1	Human	Europe	inlA_26	155	CC155	II	×	800	19	A-1	×	K	F	A	V	N	L	T	T	L	D	S	A	A	N	A	T	V	T	H	V	D	D	S	F	D	A	T	P	P	E	L	M	S	P	T	I	T	T
GCA_002444305.1	Human	Europe	inlA_3	54	CC54	I	×	800	3	A-1	×	R	F	T	L	D	L	T	S	I	D	S	E	P	N	V	A	A	T	Y	V	N	D	S	F	D	A	T	P	P	E	I	V	N	S	T	V	T	T
GCA_002444335.1	Human	Europe	inlA_14	29	CC29	II	×	800	11	A-1	×	K	F	A	V	N	L	T	T	L	D	S	A	A	N	A	A	A	T	Y	I	N	D	S	L	D	A	T	P	P	E	L	M	N	S	T	V	T	T
GCA_002444355.1	Human	Europe	inlA_3	1	CC1	I	×	800	3	A-1	×	R	F	T	L	D	L	T	S	I	D	S	E	P	N	V	A	A	T	Y	V	N	D	S	F	D	A	T	P	P	E	I	V	N	S	T	V	T	T
GCA_002444365.1	Human	Europe	inlA_47	9	CC9	II	√	576	36	B-repeat	√	#N/A	#N/A	#N/A	#N/A	#N/A	#N/A	#N/A	#N/A	#N/A	#N/A	#N/A	#N/A	#N/A	#N/A	#N/A	#N/A	#N/A	#N/A	#N/A	#N/A	#N/A	#N/A	#N/A	#N/A	#N/A	#N/A	#N/A	#N/A	#N/A	#N/A	#N/A	#N/A	#N/A	#N/A	#N/A	#N/A	#N/A	#N/A
GCA_002444375.1	Human	Europe	inlA_21	38	CC101	II	×	800	14	A-1	×	R	L	T	L	D	L	T	S	I	D	N	A	P	N	V	A	V	T	H	V	D	D	S	F	D	A	K	P	P	D	L	M	S	P	T	I	T	T
GCA_002444385.1	Human	Europe	inlA_3	2	CC2	I	×	800	3	A-1	×	R	F	T	L	D	L	T	S	I	D	S	E	P	N	V	A	A	T	Y	V	N	D	S	F	D	A	T	P	P	E	I	V	N	S	T	V	T	T
GCA_002443655.1	Human	Europe	inlA_194	155	CC155	II	×	730	93	A-3	×	K	F	A	V	N	L	T	T	L	D	S	A	A	N	A	T	V	T	H	V	D	D	S	F	D	A	T	P	P	E	L	M	S	P	B	B	B	B
GCA_002444445.1	Human	Europe	inlA_3	2	CC2	I	×	800	3	A-1	×	R	F	T	L	D	L	T	S	I	D	S	E	P	N	V	A	A	T	Y	V	N	D	S	F	D	A	T	P	P	E	I	V	N	S	T	V	T	T
GCA_002444485.1	Human	Europe	inlA_26	155	CC155	II	×	800	19	A-1	×	K	F	A	V	N	L	T	T	L	D	S	A	A	N	A	T	V	T	H	V	D	D	S	F	D	A	T	P	P	E	L	M	S	P	T	I	T	T
GCA_002444515.1	Unknown	Europe	inlA_3	1	CC1	I	×	800	3	A-1	×	R	F	T	L	D	L	T	S	I	D	S	E	P	N	V	A	A	T	Y	V	N	D	S	F	D	A	T	P	P	E	I	V	N	S	T	V	T	T
GCA_002444525.1	Human	Europe	inlA_54	398	CC19	II	×	800	38	A-1	×	K	F	A	V	N	L	T	T	L	D	S	A	A	N	A	T	A	T	H	V	N	N	S	F	D	P	T	P	P	E	L	M	S	P	T	V	T	T
GCA_002443705.1	Human	Europe	inlA_197	36	ST36	II	×	730	96	A-3	×	K	F	T	V	N	L	T	T	I	D	S	A	A	N	A	T	V	T	H	V	N	N	S	F	D	A	T	P	P	E	L	M	S	P	B	B	B	B
GCA_002444575.1	Unknown	Europe	inlA_3	1	CC1	I	×	800	3	A-1	×	R	F	T	L	D	L	T	S	I	D	S	E	P	N	V	A	A	T	Y	V	N	D	S	F	D	A	T	P	P	E	I	V	N	S	T	V	T	T
GCA_002444595.1	Unknown	Europe	inlA_3	1	CC1	I	×	800	3	A-1	×	R	F	T	L	D	L	T	S	I	D	S	E	P	N	V	A	A	T	Y	V	N	D	S	F	D	A	T	P	P	E	I	V	N	S	T	V	T	T
GCA_002444605.1	Human	Europe	inlA_3	1	CC1	I	×	800	3	A-1	×	R	F	T	L	D	L	T	S	I	D	S	E	P	N	V	A	A	T	Y	V	N	D	S	F	D	A	T	P	P	E	I	V	N	S	T	V	T	T
GCA_002443795.1	Human	Europe	inlA_194	155	CC155	II	×	730	93	A-3	×	K	F	A	V	N	L	T	T	L	D	S	A	A	N	A	T	V	T	H	V	D	D	S	F	D	A	T	P	P	E	L	M	S	P	B	B	B	B
GCA_002444655.1	Human	Europe	inlA_3	2	CC2	I	×	800	3	A-1	×	R	F	T	L	D	L	T	S	I	D	S	E	P	N	V	A	A	T	Y	V	N	D	S	F	D	A	T	P	P	E	I	V	N	S	T	V	T	T
GCA_002444675.1	Human	Europe	inlA_20	3	CC3	I	×	800	9	A-1	×	R	F	T	L	D	L	T	T	I	D	N	E	P	N	V	A	A	T	Y	V	N	D	S	F	D	A	T	P	P	A	I	V	N	S	T	V	T	T
GCA_002444695.1	Human	Europe	inlA_38	14	CC14	II	×	800	30	A-1	×	R	F	A	V	N	L	T	T	L	D	S	A	A	N	A	A	A	T	Y	I	N	D	S	L	D	A	T	P	P	E	L	M	N	S	T	V	T	T
GCA_002444705.1	Unknown	Europe	inlA_38	14	CC14	II	×	800	30	A-1	×	R	F	A	V	N	L	T	T	L	D	S	A	A	N	A	A	A	T	Y	I	N	D	S	L	D	A	T	P	P	E	L	M	N	S	T	V	T	T
GCA_002444735.1	Human	Europe	inlA_1	36	ST36	II	×	800	1	A-1	×	K	F	T	V	N	L	T	T	I	D	S	A	A	N	A	T	V	T	H	V	N	N	S	F	D	A	T	P	P	E	L	M	S	P	T	V	S	T
GCA_002443835.1	Unknown	Europe	inlA_203	37	CC37	II	×	730	99	A-3	×	K	F	A	V	N	L	T	T	L	D	S	A	A	N	A	A	A	T	Y	I	N	D	S	L	D	A	T	P	P	D	L	M	N	S	B	B	B	B
GCA_002444775.1	Human	Europe	inlA_20	3	CC3	I	×	800	9	A-1	×	R	F	T	L	D	L	T	T	I	D	N	E	P	N	V	A	A	T	Y	V	N	D	S	F	D	A	T	P	P	A	I	V	N	S	T	V	T	T
GCA_002444795.1	Human	Europe	inlA_26	155	CC155	II	×	800	19	A-1	×	K	F	A	V	N	L	T	T	L	D	S	A	A	N	A	T	V	T	H	V	D	D	S	F	D	A	T	P	P	E	L	M	S	P	T	I	T	T
GCA_002444815.1	Human	Europe	inlA_14	2490	CC475	II	×	800	11	A-1	×	K	F	A	V	N	L	T	T	L	D	S	A	A	N	A	A	A	T	Y	I	N	D	S	L	D	A	T	P	P	E	L	M	N	S	T	V	T	T
GCA_002444835.1	Human	Europe	inlA_8	6	CC6	I	×	797	6	A-2	×	R	F	T	L	D	L	T	T	I	D	S	E	P	N	V	A	A	T	Y	I	N	D	S	L	D	A	T	P	P	E	I	V	N	S	T	V	T	T
GCA_002444855.1	Human	Europe	inlA_3	1	CC1	I	×	800	3	A-1	×	R	F	T	L	D	L	T	S	I	D	S	E	P	N	V	A	A	T	Y	V	N	D	S	F	D	A	T	P	P	E	I	V	N	S	T	V	T	T
GCA_002444895.1	Human	Europe	inlA_12	5	CC5	I	×	800	9	A-1	×	R	F	T	L	D	L	T	T	I	D	N	E	P	N	V	A	A	T	Y	V	N	D	S	F	D	A	T	P	P	A	I	V	N	S	T	V	T	T
GCA_002444915.1	Human	Europe	inlA_3	1	CC1	I	×	800	3	A-1	×	R	F	T	L	D	L	T	S	I	D	S	E	P	N	V	A	A	T	Y	V	N	D	S	F	D	A	T	P	P	E	I	V	N	S	T	V	T	T
GCA_002444935.1	Human	Europe	inlA_1152	325	CC31	II	√	92	263	LRR	√	#N/A	#N/A	#N/A	#N/A	#N/A	#N/A	#N/A	#N/A	#N/A	#N/A	#N/A	#N/A	#N/A	#N/A	#N/A	#N/A	#N/A	#N/A	#N/A	#N/A	#N/A	#N/A	#N/A	#N/A	#N/A	#N/A	#N/A	#N/A	#N/A	#N/A	#N/A	#N/A	#N/A	#N/A	#N/A	#N/A	#N/A	#N/A
GCA_002444945.1	Human	Europe	inlA_16	224	CC224	I	×	800	13	A-1	×	R	F	T	L	D	L	T	T	I	D	N	E	P	N	V	A	A	T	Y	V	N	D	S	F	D	A	T	P	P	E	I	V	N	S	T	V	T	T
GCA_002444975.1	Human	Europe	inlA_8	6	CC6	I	×	797	6	A-2	×	R	F	T	L	D	L	T	T	I	D	S	E	P	N	V	A	A	T	Y	I	N	D	S	L	D	A	T	P	P	E	I	V	N	S	T	V	T	T
GCA_002445005.1	Human	Europe	inlA_3	54	CC54	I	×	800	3	A-1	×	R	F	T	L	D	L	T	S	I	D	S	E	P	N	V	A	A	T	Y	V	N	D	S	F	D	A	T	P	P	E	I	V	N	S	T	V	T	T
GCA_002445035.1	Human	Europe	inlA_2	7	CC7	II	×	800	2	A-1	×	K	F	A	L	D	L	T	T	I	D	N	A	A	N	A	A	A	T	H	V	N	N	S	F	E	P	T	P	P	E	L	M	S	P	T	V	S	T
GCA_002445055.1	Human	Europe	inlA_26	155	CC155	II	×	800	19	A-1	×	K	F	A	V	N	L	T	T	L	D	S	A	A	N	A	T	V	T	H	V	D	D	S	F	D	A	T	P	P	E	L	M	S	P	T	I	T	T
GCA_002445065.1	Unknown	Europe	inlA_8	6	CC6	I	×	797	6	A-2	×	R	F	T	L	D	L	T	T	I	D	S	E	P	N	V	A	A	T	Y	I	N	D	S	L	D	A	T	P	P	E	I	V	N	S	T	V	T	T
GCA_002445095.1	Human	Europe	inlA_49	121	CC121	II	√	491	37	IR	√	#N/A	#N/A	#N/A	#N/A	#N/A	#N/A	#N/A	#N/A	#N/A	#N/A	#N/A	#N/A	#N/A	#N/A	#N/A	#N/A	#N/A	#N/A	#N/A	#N/A	#N/A	#N/A	#N/A	#N/A	#N/A	#N/A	#N/A	#N/A	#N/A	#N/A	#N/A	#N/A	#N/A	#N/A	#N/A	#N/A	#N/A	#N/A
GCA_002444435.1	Human	Europe	inlA_198	7	CC7	II	×	730	97	A-3	×	K	F	A	L	D	L	T	T	I	D	N	A	A	N	A	A	A	T	H	V	N	N	S	F	E	P	T	P	P	E	L	M	S	P	B	B	B	B
GCA_002445115.1	Human	Europe	inlA_20	3	CC3	I	×	800	9	A-1	×	R	F	T	L	D	L	T	T	I	D	N	E	P	N	V	A	A	T	Y	V	N	D	S	F	D	A	T	P	P	A	I	V	N	S	T	V	T	T
GCA_002445155.1	Human	Europe	inlA_3	1	CC1	I	×	800	3	A-1	×	R	F	T	L	D	L	T	S	I	D	S	E	P	N	V	A	A	T	Y	V	N	D	S	F	D	A	T	P	P	E	I	V	N	S	T	V	T	T
GCA_002445175.1	Animal	Europe	inlA_8	6	CC6	I	×	797	6	A-2	×	R	F	T	L	D	L	T	T	I	D	S	E	P	N	V	A	A	T	Y	I	N	D	S	L	D	A	T	P	P	E	I	V	N	S	T	V	T	T
GCA_002445185.1	Animal	Europe	inlA_1	36	ST36	II	×	800	1	A-1	×	K	F	T	V	N	L	T	T	I	D	S	A	A	N	A	T	V	T	H	V	N	N	S	F	D	A	T	P	P	E	L	M	S	P	T	V	S	T
GCA_002445215.1	Animal	Europe	inlA_4	489	CC489	I	×	800	4	A-1	×	R	F	T	L	D	L	T	T	I	D	N	E	P	N	V	A	A	T	Y	V	N	D	S	F	D	A	T	P	P	E	I	V	N	S	T	V	T	T
GCA_002445235.1	Environment	Europe	inlA_1045	489	CC489	I	×	800	4	A-1	×	R	F	T	L	D	L	T	T	I	D	N	E	P	N	V	A	A	T	Y	V	N	D	S	F	D	A	T	P	P	E	I	V	N	S	T	V	T	T
GCA_002445255.1	Food	Europe	inlA_1	36	ST36	II	×	800	1	A-1	×	K	F	T	V	N	L	T	T	I	D	S	A	A	N	A	T	V	T	H	V	N	N	S	F	D	A	T	P	P	E	L	M	S	P	T	V	S	T
GCA_002445285.1	Environment	Europe	inlA_70	808	CC379	I	×	800	4	A-1	×	R	F	T	L	D	L	T	T	I	D	N	E	P	N	V	A	A	T	Y	V	N	D	S	F	D	A	T	P	P	E	I	V	N	S	T	V	T	T
GCA_002445315.1	Animal	Europe	inlA_2	7	CC7	II	×	800	2	A-1	×	K	F	A	L	D	L	T	T	I	D	N	A	A	N	A	A	A	T	H	V	N	N	S	F	E	P	T	P	P	E	L	M	S	P	T	V	S	T
GCA_002445335.1	Animal	Europe	inlA_87	29	CC29	II	×	800	53	A-1	×	K	F	A	V	N	L	T	T	L	D	S	A	A	N	A	A	A	T	H	V	N	N	S	F	E	P	T	P	P	D	L	M	N	S	T	I	T	T
GCA_002445355.1	Animal	Europe	inlA_155	21	CC21	II	×	800	7	A-1	×	K	F	T	L	D	L	T	T	I	D	N	A	A	N	A	T	A	T	H	V	N	N	S	F	D	P	T	P	P	E	L	M	S	P	T	V	T	T
GCA_002445365.1	Animal	Europe	inlA_54	398	CC19	II	×	800	38	A-1	×	K	F	A	V	N	L	T	T	L	D	S	A	A	N	A	T	A	T	H	V	N	N	S	F	D	P	T	P	P	E	L	M	S	P	T	V	T	T
GCA_002445395.1	Animal	Europe	inlA_82	663	CC663	I	×	800	4	A-1	×	R	F	T	L	D	L	T	T	I	D	N	E	P	N	V	A	A	T	Y	V	N	D	S	F	D	A	T	P	P	E	I	V	N	S	T	V	T	T
GCA_002445405.1	Animal	Europe	inlA_8	6	CC6	I	×	797	6	A-2	×	R	F	T	L	D	L	T	T	I	D	S	E	P	N	V	A	A	T	Y	I	N	D	S	L	D	A	T	P	P	E	I	V	N	S	T	V	T	T
GCA_002445415.1	Animal	Europe	inlA_82	663	CC663	I	×	800	4	A-1	×	R	F	T	L	D	L	T	T	I	D	N	E	P	N	V	A	A	T	Y	V	N	D	S	F	D	A	T	P	P	E	I	V	N	S	T	V	T	T
GCA_002445455.1	Animal	Europe	inlA_87	29	CC29	II	×	800	53	A-1	×	K	F	A	V	N	L	T	T	L	D	S	A	A	N	A	A	A	T	H	V	N	N	S	F	E	P	T	P	P	D	L	M	N	S	T	I	T	T
GCA_002445475.1	Environment	Europe	inlA_1152	325	CC31	II	√	92	263	LRR	√	#N/A	#N/A	#N/A	#N/A	#N/A	#N/A	#N/A	#N/A	#N/A	#N/A	#N/A	#N/A	#N/A	#N/A	#N/A	#N/A	#N/A	#N/A	#N/A	#N/A	#N/A	#N/A	#N/A	#N/A	#N/A	#N/A	#N/A	#N/A	#N/A	#N/A	#N/A	#N/A	#N/A	#N/A	#N/A	#N/A	#N/A	#N/A
GCA_002445485.1	Animal	Europe	inlA_25	91	CC14	II	×	800	18	A-1	×	K	F	A	V	N	L	T	T	L	D	S	A	A	N	A	T	V	T	H	V	N	N	S	F	E	P	T	P	P	D	L	M	S	P	T	I	T	T
GCA_002445515.1	Animal	Europe	inlA_45	9	CC9	II	√	538	34	B-repeat	√	#N/A	#N/A	#N/A	#N/A	#N/A	#N/A	#N/A	#N/A	#N/A	#N/A	#N/A	#N/A	#N/A	#N/A	#N/A	#N/A	#N/A	#N/A	#N/A	#N/A	#N/A	#N/A	#N/A	#N/A	#N/A	#N/A	#N/A	#N/A	#N/A	#N/A	#N/A	#N/A	#N/A	#N/A	#N/A	#N/A	#N/A	#N/A
GCA_002445525.1	Environment	Europe	inlA_1152	325	CC31	II	√	92	263	LRR	√	#N/A	#N/A	#N/A	#N/A	#N/A	#N/A	#N/A	#N/A	#N/A	#N/A	#N/A	#N/A	#N/A	#N/A	#N/A	#N/A	#N/A	#N/A	#N/A	#N/A	#N/A	#N/A	#N/A	#N/A	#N/A	#N/A	#N/A	#N/A	#N/A	#N/A	#N/A	#N/A	#N/A	#N/A	#N/A	#N/A	#N/A	#N/A
GCA_002445545.1	Animal	Europe	inlA_79	562	CC562	IV	×	799	49	A-4	×	K	F	T	L	D	L	T	S	I	D	S	A	P	N	V	A	A	T	H	I	N	D	S	F	D	A	T	P	P	D	L	V	N	S	T	V	T	T
GCA_002445575.1	Food	Europe	inlA_20	3	CC3	I	×	800	9	A-1	×	R	F	T	L	D	L	T	T	I	D	N	E	P	N	V	A	A	T	Y	V	N	D	S	F	D	A	T	P	P	A	I	V	N	S	T	V	T	T
GCA_002445595.1	Animal	Europe	inlA_45	9	CC9	II	√	538	34	B-repeat	√	#N/A	#N/A	#N/A	#N/A	#N/A	#N/A	#N/A	#N/A	#N/A	#N/A	#N/A	#N/A	#N/A	#N/A	#N/A	#N/A	#N/A	#N/A	#N/A	#N/A	#N/A	#N/A	#N/A	#N/A	#N/A	#N/A	#N/A	#N/A	#N/A	#N/A	#N/A	#N/A	#N/A	#N/A	#N/A	#N/A	#N/A	#N/A
GCA_002445635.1	Environment	Europe	inlA_34	427	CC29	II	×	800	26	A-1	×	K	F	A	V	N	L	T	T	L	D	S	A	A	N	A	A	A	T	H	V	N	N	S	F	E	P	T	P	P	D	L	M	N	S	T	I	T	T
GCA_002445645.1	Environment	Europe	inlA_8	6	CC6	I	×	797	6	A-2	×	R	F	T	L	D	L	T	T	I	D	S	E	P	N	V	A	A	T	Y	I	N	D	S	L	D	A	T	P	P	E	I	V	N	S	T	V	T	T
GCA_002445665.1	Food	Europe	inlA_47	9	CC9	II	√	576	36	B-repeat	√	#N/A	#N/A	#N/A	#N/A	#N/A	#N/A	#N/A	#N/A	#N/A	#N/A	#N/A	#N/A	#N/A	#N/A	#N/A	#N/A	#N/A	#N/A	#N/A	#N/A	#N/A	#N/A	#N/A	#N/A	#N/A	#N/A	#N/A	#N/A	#N/A	#N/A	#N/A	#N/A	#N/A	#N/A	#N/A	#N/A	#N/A	#N/A
GCA_002445675.1	Animal	Europe	inlA_8	6	CC6	I	×	797	6	A-2	×	R	F	T	L	D	L	T	T	I	D	S	E	P	N	V	A	A	T	Y	I	N	D	S	L	D	A	T	P	P	E	I	V	N	S	T	V	T	T
GCA_002445715.1	Food	Europe	inlA_47	9	CC9	II	√	576	36	B-repeat	√	#N/A	#N/A	#N/A	#N/A	#N/A	#N/A	#N/A	#N/A	#N/A	#N/A	#N/A	#N/A	#N/A	#N/A	#N/A	#N/A	#N/A	#N/A	#N/A	#N/A	#N/A	#N/A	#N/A	#N/A	#N/A	#N/A	#N/A	#N/A	#N/A	#N/A	#N/A	#N/A	#N/A	#N/A	#N/A	#N/A	#N/A	#N/A
GCA_002445735.1	Food	Europe	inlA_47	9	CC9	II	√	576	36	B-repeat	√	#N/A	#N/A	#N/A	#N/A	#N/A	#N/A	#N/A	#N/A	#N/A	#N/A	#N/A	#N/A	#N/A	#N/A	#N/A	#N/A	#N/A	#N/A	#N/A	#N/A	#N/A	#N/A	#N/A	#N/A	#N/A	#N/A	#N/A	#N/A	#N/A	#N/A	#N/A	#N/A	#N/A	#N/A	#N/A	#N/A	#N/A	#N/A
GCA_002445745.1	Food	Europe	inlA_54	398	CC19	II	×	800	38	A-1	×	K	F	A	V	N	L	T	T	L	D	S	A	A	N	A	T	A	T	H	V	N	N	S	F	D	P	T	P	P	E	L	M	S	P	T	V	T	T
GCA_002445765.1	Food	Europe	inlA_47	9	CC9	II	√	576	36	B-repeat	√	#N/A	#N/A	#N/A	#N/A	#N/A	#N/A	#N/A	#N/A	#N/A	#N/A	#N/A	#N/A	#N/A	#N/A	#N/A	#N/A	#N/A	#N/A	#N/A	#N/A	#N/A	#N/A	#N/A	#N/A	#N/A	#N/A	#N/A	#N/A	#N/A	#N/A	#N/A	#N/A	#N/A	#N/A	#N/A	#N/A	#N/A	#N/A
GCA_002445795.1	Food	Europe	inlA_1	36	ST36	II	×	800	1	A-1	×	K	F	T	V	N	L	T	T	I	D	S	A	A	N	A	T	V	T	H	V	N	N	S	F	D	A	T	P	P	E	L	M	S	P	T	V	S	T
GCA_002445805.1	Food	Europe	inlA_47	9	CC9	II	√	576	36	B-repeat	√	#N/A	#N/A	#N/A	#N/A	#N/A	#N/A	#N/A	#N/A	#N/A	#N/A	#N/A	#N/A	#N/A	#N/A	#N/A	#N/A	#N/A	#N/A	#N/A	#N/A	#N/A	#N/A	#N/A	#N/A	#N/A	#N/A	#N/A	#N/A	#N/A	#N/A	#N/A	#N/A	#N/A	#N/A	#N/A	#N/A	#N/A	#N/A
GCA_002445835.1	Environment	Europe	inlA_47	9	CC9	II	√	576	36	B-repeat	√	#N/A	#N/A	#N/A	#N/A	#N/A	#N/A	#N/A	#N/A	#N/A	#N/A	#N/A	#N/A	#N/A	#N/A	#N/A	#N/A	#N/A	#N/A	#N/A	#N/A	#N/A	#N/A	#N/A	#N/A	#N/A	#N/A	#N/A	#N/A	#N/A	#N/A	#N/A	#N/A	#N/A	#N/A	#N/A	#N/A	#N/A	#N/A
GCA_002445855.1	Food	Europe	inlA_49	121	CC121	II	√	491	37	IR	√	#N/A	#N/A	#N/A	#N/A	#N/A	#N/A	#N/A	#N/A	#N/A	#N/A	#N/A	#N/A	#N/A	#N/A	#N/A	#N/A	#N/A	#N/A	#N/A	#N/A	#N/A	#N/A	#N/A	#N/A	#N/A	#N/A	#N/A	#N/A	#N/A	#N/A	#N/A	#N/A	#N/A	#N/A	#N/A	#N/A	#N/A	#N/A
GCA_002444555.1	Unknown	Europe	inlA_1165	155	CC155	II	×	730	272	A-3	×	K	F	A	V	N	L	T	T	L	D	S	A	A	N	A	T	V	T	H	V	D	D	S	F	D	A	T	P	P	E	L	M	S	P	B	B	B	B
GCA_002445895.1	Environment	Europe	inlA_1154	325	CC31	II	√	92	263	LRR	√	#N/A	#N/A	#N/A	#N/A	#N/A	#N/A	#N/A	#N/A	#N/A	#N/A	#N/A	#N/A	#N/A	#N/A	#N/A	#N/A	#N/A	#N/A	#N/A	#N/A	#N/A	#N/A	#N/A	#N/A	#N/A	#N/A	#N/A	#N/A	#N/A	#N/A	#N/A	#N/A	#N/A	#N/A	#N/A	#N/A	#N/A	#N/A
GCA_002445915.1	Food	Europe	inlA_202	9	CC9	II	√	576	36	B-repeat	√	#N/A	#N/A	#N/A	#N/A	#N/A	#N/A	#N/A	#N/A	#N/A	#N/A	#N/A	#N/A	#N/A	#N/A	#N/A	#N/A	#N/A	#N/A	#N/A	#N/A	#N/A	#N/A	#N/A	#N/A	#N/A	#N/A	#N/A	#N/A	#N/A	#N/A	#N/A	#N/A	#N/A	#N/A	#N/A	#N/A	#N/A	#N/A
GCA_002444615.1	Human	Europe	inlA_203	37	CC37	II	×	730	99	A-3	×	K	F	A	V	N	L	T	T	L	D	S	A	A	N	A	A	A	T	Y	I	N	D	S	L	D	A	T	P	P	D	L	M	N	S	B	B	B	B
GCA_002445955.1	Food	Europe	inlA_202	9	CC9	II	√	576	36	B-repeat	√	#N/A	#N/A	#N/A	#N/A	#N/A	#N/A	#N/A	#N/A	#N/A	#N/A	#N/A	#N/A	#N/A	#N/A	#N/A	#N/A	#N/A	#N/A	#N/A	#N/A	#N/A	#N/A	#N/A	#N/A	#N/A	#N/A	#N/A	#N/A	#N/A	#N/A	#N/A	#N/A	#N/A	#N/A	#N/A	#N/A	#N/A	#N/A
GCA_002445975.1	Food	Europe	inlA_31	59	CC59	I	×	800	23	A-1	×	R	F	T	L	D	L	T	T	I	D	S	E	P	N	V	A	A	T	Y	V	N	N	S	F	D	A	T	P	P	E	I	V	N	S	T	V	T	T
GCA_002445995.1	Food	Europe	inlA_1154	325	CC31	II	√	92	263	LRR	√	#N/A	#N/A	#N/A	#N/A	#N/A	#N/A	#N/A	#N/A	#N/A	#N/A	#N/A	#N/A	#N/A	#N/A	#N/A	#N/A	#N/A	#N/A	#N/A	#N/A	#N/A	#N/A	#N/A	#N/A	#N/A	#N/A	#N/A	#N/A	#N/A	#N/A	#N/A	#N/A	#N/A	#N/A	#N/A	#N/A	#N/A	#N/A
GCA_002446015.1	Food	Europe	inlA_47	9	CC9	II	√	576	36	B-repeat	√	#N/A	#N/A	#N/A	#N/A	#N/A	#N/A	#N/A	#N/A	#N/A	#N/A	#N/A	#N/A	#N/A	#N/A	#N/A	#N/A	#N/A	#N/A	#N/A	#N/A	#N/A	#N/A	#N/A	#N/A	#N/A	#N/A	#N/A	#N/A	#N/A	#N/A	#N/A	#N/A	#N/A	#N/A	#N/A	#N/A	#N/A	#N/A
GCA_002446035.1	Food	Europe	inlA_47	9	CC9	II	√	576	36	B-repeat	√	#N/A	#N/A	#N/A	#N/A	#N/A	#N/A	#N/A	#N/A	#N/A	#N/A	#N/A	#N/A	#N/A	#N/A	#N/A	#N/A	#N/A	#N/A	#N/A	#N/A	#N/A	#N/A	#N/A	#N/A	#N/A	#N/A	#N/A	#N/A	#N/A	#N/A	#N/A	#N/A	#N/A	#N/A	#N/A	#N/A	#N/A	#N/A
GCA_002446055.1	Food	Europe	inlA_202	9	CC9	II	√	576	36	B-repeat	√	#N/A	#N/A	#N/A	#N/A	#N/A	#N/A	#N/A	#N/A	#N/A	#N/A	#N/A	#N/A	#N/A	#N/A	#N/A	#N/A	#N/A	#N/A	#N/A	#N/A	#N/A	#N/A	#N/A	#N/A	#N/A	#N/A	#N/A	#N/A	#N/A	#N/A	#N/A	#N/A	#N/A	#N/A	#N/A	#N/A	#N/A	#N/A
GCA_002446075.1	Food	Europe	inlA_3	2	CC2	I	×	800	3	A-1	×	R	F	T	L	D	L	T	S	I	D	S	E	P	N	V	A	A	T	Y	V	N	D	S	F	D	A	T	P	P	E	I	V	N	S	T	V	T	T
GCA_002446095.1	Environment	Europe	inlA_202	9	CC9	II	√	576	36	B-repeat	√	#N/A	#N/A	#N/A	#N/A	#N/A	#N/A	#N/A	#N/A	#N/A	#N/A	#N/A	#N/A	#N/A	#N/A	#N/A	#N/A	#N/A	#N/A	#N/A	#N/A	#N/A	#N/A	#N/A	#N/A	#N/A	#N/A	#N/A	#N/A	#N/A	#N/A	#N/A	#N/A	#N/A	#N/A	#N/A	#N/A	#N/A	#N/A
GCA_002446115.1	Food	Europe	inlA_54	398	CC19	II	×	800	38	A-1	×	K	F	A	V	N	L	T	T	L	D	S	A	A	N	A	T	A	T	H	V	N	N	S	F	D	P	T	P	P	E	L	M	S	P	T	V	T	T
GCA_002446135.1	Environment	Europe	inlA_1140	9	CC9	II	√	576	36	B-repeat	√	#N/A	#N/A	#N/A	#N/A	#N/A	#N/A	#N/A	#N/A	#N/A	#N/A	#N/A	#N/A	#N/A	#N/A	#N/A	#N/A	#N/A	#N/A	#N/A	#N/A	#N/A	#N/A	#N/A	#N/A	#N/A	#N/A	#N/A	#N/A	#N/A	#N/A	#N/A	#N/A	#N/A	#N/A	#N/A	#N/A	#N/A	#N/A
GCA_002446155.1	Food	Europe	inlA_202	9	CC9	II	√	576	36	B-repeat	√	#N/A	#N/A	#N/A	#N/A	#N/A	#N/A	#N/A	#N/A	#N/A	#N/A	#N/A	#N/A	#N/A	#N/A	#N/A	#N/A	#N/A	#N/A	#N/A	#N/A	#N/A	#N/A	#N/A	#N/A	#N/A	#N/A	#N/A	#N/A	#N/A	#N/A	#N/A	#N/A	#N/A	#N/A	#N/A	#N/A	#N/A	#N/A
GCA_002446175.1	Food	Europe	inlA_202	9	CC9	II	√	576	36	B-repeat	√	#N/A	#N/A	#N/A	#N/A	#N/A	#N/A	#N/A	#N/A	#N/A	#N/A	#N/A	#N/A	#N/A	#N/A	#N/A	#N/A	#N/A	#N/A	#N/A	#N/A	#N/A	#N/A	#N/A	#N/A	#N/A	#N/A	#N/A	#N/A	#N/A	#N/A	#N/A	#N/A	#N/A	#N/A	#N/A	#N/A	#N/A	#N/A
GCA_002446195.1	Food	Europe	inlA_49	121	CC121	II	√	491	37	IR	√	#N/A	#N/A	#N/A	#N/A	#N/A	#N/A	#N/A	#N/A	#N/A	#N/A	#N/A	#N/A	#N/A	#N/A	#N/A	#N/A	#N/A	#N/A	#N/A	#N/A	#N/A	#N/A	#N/A	#N/A	#N/A	#N/A	#N/A	#N/A	#N/A	#N/A	#N/A	#N/A	#N/A	#N/A	#N/A	#N/A	#N/A	#N/A
GCA_002446215.1	Animal	Europe	inlA_47	9	CC9	II	√	576	36	B-repeat	√	#N/A	#N/A	#N/A	#N/A	#N/A	#N/A	#N/A	#N/A	#N/A	#N/A	#N/A	#N/A	#N/A	#N/A	#N/A	#N/A	#N/A	#N/A	#N/A	#N/A	#N/A	#N/A	#N/A	#N/A	#N/A	#N/A	#N/A	#N/A	#N/A	#N/A	#N/A	#N/A	#N/A	#N/A	#N/A	#N/A	#N/A	#N/A
GCA_002446225.1	Environment	Europe	inlA_1150	325	CC31	II	√	92	263	LRR	√	#N/A	#N/A	#N/A	#N/A	#N/A	#N/A	#N/A	#N/A	#N/A	#N/A	#N/A	#N/A	#N/A	#N/A	#N/A	#N/A	#N/A	#N/A	#N/A	#N/A	#N/A	#N/A	#N/A	#N/A	#N/A	#N/A	#N/A	#N/A	#N/A	#N/A	#N/A	#N/A	#N/A	#N/A	#N/A	#N/A	#N/A	#N/A
GCA_002446255.1	Animal	Europe	inlA_79	562	CC562	IV	×	799	49	A-4	×	K	F	T	L	D	L	T	S	I	D	S	A	P	N	V	A	A	T	H	I	N	D	S	F	D	A	T	P	P	D	L	V	N	S	T	V	T	T
GCA_002446265.1	Environment	Europe	inlA_71	217	CC217	I	×	800	44	A-1	×	R	F	T	L	D	L	T	T	I	D	N	E	P	N	V	A	A	T	Y	V	N	D	S	F	D	A	T	P	P	E	I	V	N	S	T	V	T	T
GCA_002446295.1	Animal	Europe	inlA_20	3	CC3	I	×	800	9	A-1	×	R	F	T	L	D	L	T	T	I	D	N	E	P	N	V	A	A	T	Y	V	N	D	S	F	D	A	T	P	P	A	I	V	N	S	T	V	T	T
GCA_002446315.1	Animal	Europe	inlA_79	562	CC562	IV	×	799	49	A-4	×	K	F	T	L	D	L	T	S	I	D	S	A	P	N	V	A	A	T	H	I	N	D	S	F	D	A	T	P	P	D	L	V	N	S	T	V	T	T
GCA_002446325.1	Food	Europe	inlA_1154	325	CC31	II	√	92	263	LRR	√	#N/A	#N/A	#N/A	#N/A	#N/A	#N/A	#N/A	#N/A	#N/A	#N/A	#N/A	#N/A	#N/A	#N/A	#N/A	#N/A	#N/A	#N/A	#N/A	#N/A	#N/A	#N/A	#N/A	#N/A	#N/A	#N/A	#N/A	#N/A	#N/A	#N/A	#N/A	#N/A	#N/A	#N/A	#N/A	#N/A	#N/A	#N/A
GCA_002446355.1	Animal	Europe	inlA_47	9	CC9	II	√	576	36	B-repeat	√	#N/A	#N/A	#N/A	#N/A	#N/A	#N/A	#N/A	#N/A	#N/A	#N/A	#N/A	#N/A	#N/A	#N/A	#N/A	#N/A	#N/A	#N/A	#N/A	#N/A	#N/A	#N/A	#N/A	#N/A	#N/A	#N/A	#N/A	#N/A	#N/A	#N/A	#N/A	#N/A	#N/A	#N/A	#N/A	#N/A	#N/A	#N/A
GCA_002446375.1	Environment	Europe	inlA_1	36	ST36	II	×	800	1	A-1	×	K	F	T	V	N	L	T	T	I	D	S	A	A	N	A	T	V	T	H	V	N	N	S	F	D	A	T	P	P	E	L	M	S	P	T	V	S	T
GCA_002446415.1	Food	Europe	inlA_47	9	CC9	II	√	576	36	B-repeat	√	#N/A	#N/A	#N/A	#N/A	#N/A	#N/A	#N/A	#N/A	#N/A	#N/A	#N/A	#N/A	#N/A	#N/A	#N/A	#N/A	#N/A	#N/A	#N/A	#N/A	#N/A	#N/A	#N/A	#N/A	#N/A	#N/A	#N/A	#N/A	#N/A	#N/A	#N/A	#N/A	#N/A	#N/A	#N/A	#N/A	#N/A	#N/A
GCA_002446435.1	Environment	Europe	inlA_3	1	CC1	I	×	800	3	A-1	×	R	F	T	L	D	L	T	S	I	D	S	E	P	N	V	A	A	T	Y	V	N	D	S	F	D	A	T	P	P	E	I	V	N	S	T	V	T	T
GCA_002446445.1	Food	Europe	inlA_47	9	CC9	II	√	576	36	B-repeat	√	#N/A	#N/A	#N/A	#N/A	#N/A	#N/A	#N/A	#N/A	#N/A	#N/A	#N/A	#N/A	#N/A	#N/A	#N/A	#N/A	#N/A	#N/A	#N/A	#N/A	#N/A	#N/A	#N/A	#N/A	#N/A	#N/A	#N/A	#N/A	#N/A	#N/A	#N/A	#N/A	#N/A	#N/A	#N/A	#N/A	#N/A	#N/A
GCA_002446475.1	Food	Europe	inlA_47	9	CC9	II	√	576	36	B-repeat	√	#N/A	#N/A	#N/A	#N/A	#N/A	#N/A	#N/A	#N/A	#N/A	#N/A	#N/A	#N/A	#N/A	#N/A	#N/A	#N/A	#N/A	#N/A	#N/A	#N/A	#N/A	#N/A	#N/A	#N/A	#N/A	#N/A	#N/A	#N/A	#N/A	#N/A	#N/A	#N/A	#N/A	#N/A	#N/A	#N/A	#N/A	#N/A
GCA_002444755.1	Human	Europe	inlA_1166	70	CC70	III	×	730	273	A-3	×	R	F	T	L	D	L	T	S	I	D	N	E	P	N	V	A	A	T	Y	V	N	D	S	F	D	A	T	S	P	E	I	V	N	S	B	B	B	B
GCA_002446525.1	Food	Europe	inlA_21	38	CC101	II	×	800	14	A-1	×	R	L	T	L	D	L	T	S	I	D	N	A	P	N	V	A	V	T	H	V	D	D	S	F	D	A	K	P	P	D	L	M	S	P	T	I	T	T
GCA_002446535.1	Food	Europe	inlA_202	9	CC9	II	√	576	36	B-repeat	√	#N/A	#N/A	#N/A	#N/A	#N/A	#N/A	#N/A	#N/A	#N/A	#N/A	#N/A	#N/A	#N/A	#N/A	#N/A	#N/A	#N/A	#N/A	#N/A	#N/A	#N/A	#N/A	#N/A	#N/A	#N/A	#N/A	#N/A	#N/A	#N/A	#N/A	#N/A	#N/A	#N/A	#N/A	#N/A	#N/A	#N/A	#N/A
GCA_002446575.1	Food	Europe	inlA_202	9	CC9	II	√	576	36	B-repeat	√	#N/A	#N/A	#N/A	#N/A	#N/A	#N/A	#N/A	#N/A	#N/A	#N/A	#N/A	#N/A	#N/A	#N/A	#N/A	#N/A	#N/A	#N/A	#N/A	#N/A	#N/A	#N/A	#N/A	#N/A	#N/A	#N/A	#N/A	#N/A	#N/A	#N/A	#N/A	#N/A	#N/A	#N/A	#N/A	#N/A	#N/A	#N/A
GCA_002446585.1	Food	Europe	inlA_49	121	CC121	II	√	491	37	IR	√	#N/A	#N/A	#N/A	#N/A	#N/A	#N/A	#N/A	#N/A	#N/A	#N/A	#N/A	#N/A	#N/A	#N/A	#N/A	#N/A	#N/A	#N/A	#N/A	#N/A	#N/A	#N/A	#N/A	#N/A	#N/A	#N/A	#N/A	#N/A	#N/A	#N/A	#N/A	#N/A	#N/A	#N/A	#N/A	#N/A	#N/A	#N/A
GCA_002446595.1	Food	Europe	inlA_49	121	CC121	II	√	491	37	IR	√	#N/A	#N/A	#N/A	#N/A	#N/A	#N/A	#N/A	#N/A	#N/A	#N/A	#N/A	#N/A	#N/A	#N/A	#N/A	#N/A	#N/A	#N/A	#N/A	#N/A	#N/A	#N/A	#N/A	#N/A	#N/A	#N/A	#N/A	#N/A	#N/A	#N/A	#N/A	#N/A	#N/A	#N/A	#N/A	#N/A	#N/A	#N/A
GCA_002446625.1	Food	Europe	inlA_202	9	CC9	II	√	576	36	B-repeat	√	#N/A	#N/A	#N/A	#N/A	#N/A	#N/A	#N/A	#N/A	#N/A	#N/A	#N/A	#N/A	#N/A	#N/A	#N/A	#N/A	#N/A	#N/A	#N/A	#N/A	#N/A	#N/A	#N/A	#N/A	#N/A	#N/A	#N/A	#N/A	#N/A	#N/A	#N/A	#N/A	#N/A	#N/A	#N/A	#N/A	#N/A	#N/A
GCA_002446655.1	Food	Europe	inlA_202	9	CC9	II	√	576	36	B-repeat	√	#N/A	#N/A	#N/A	#N/A	#N/A	#N/A	#N/A	#N/A	#N/A	#N/A	#N/A	#N/A	#N/A	#N/A	#N/A	#N/A	#N/A	#N/A	#N/A	#N/A	#N/A	#N/A	#N/A	#N/A	#N/A	#N/A	#N/A	#N/A	#N/A	#N/A	#N/A	#N/A	#N/A	#N/A	#N/A	#N/A	#N/A	#N/A
GCA_002446675.1	Food	Europe	inlA_202	9	CC9	II	√	576	36	B-repeat	√	#N/A	#N/A	#N/A	#N/A	#N/A	#N/A	#N/A	#N/A	#N/A	#N/A	#N/A	#N/A	#N/A	#N/A	#N/A	#N/A	#N/A	#N/A	#N/A	#N/A	#N/A	#N/A	#N/A	#N/A	#N/A	#N/A	#N/A	#N/A	#N/A	#N/A	#N/A	#N/A	#N/A	#N/A	#N/A	#N/A	#N/A	#N/A
GCA_002446695.1	Food	Europe	inlA_202	9	CC9	II	√	576	36	B-repeat	√	#N/A	#N/A	#N/A	#N/A	#N/A	#N/A	#N/A	#N/A	#N/A	#N/A	#N/A	#N/A	#N/A	#N/A	#N/A	#N/A	#N/A	#N/A	#N/A	#N/A	#N/A	#N/A	#N/A	#N/A	#N/A	#N/A	#N/A	#N/A	#N/A	#N/A	#N/A	#N/A	#N/A	#N/A	#N/A	#N/A	#N/A	#N/A
GCA_002446705.1	Food	Europe	inlA_1140	9	CC9	II	√	576	36	B-repeat	√	#N/A	#N/A	#N/A	#N/A	#N/A	#N/A	#N/A	#N/A	#N/A	#N/A	#N/A	#N/A	#N/A	#N/A	#N/A	#N/A	#N/A	#N/A	#N/A	#N/A	#N/A	#N/A	#N/A	#N/A	#N/A	#N/A	#N/A	#N/A	#N/A	#N/A	#N/A	#N/A	#N/A	#N/A	#N/A	#N/A	#N/A	#N/A
GCA_002446715.1	Food	Europe	inlA_49	121	CC121	II	√	491	37	IR	√	#N/A	#N/A	#N/A	#N/A	#N/A	#N/A	#N/A	#N/A	#N/A	#N/A	#N/A	#N/A	#N/A	#N/A	#N/A	#N/A	#N/A	#N/A	#N/A	#N/A	#N/A	#N/A	#N/A	#N/A	#N/A	#N/A	#N/A	#N/A	#N/A	#N/A	#N/A	#N/A	#N/A	#N/A	#N/A	#N/A	#N/A	#N/A
GCA_002446725.1	Food	Europe	inlA_1	36	ST36	II	×	800	1	A-1	×	K	F	T	V	N	L	T	T	I	D	S	A	A	N	A	T	V	T	H	V	N	N	S	F	D	A	T	P	P	E	L	M	S	P	T	V	S	T
GCA_002446775.1	Food	Europe	inlA_202	9	CC9	II	√	576	36	B-repeat	√	#N/A	#N/A	#N/A	#N/A	#N/A	#N/A	#N/A	#N/A	#N/A	#N/A	#N/A	#N/A	#N/A	#N/A	#N/A	#N/A	#N/A	#N/A	#N/A	#N/A	#N/A	#N/A	#N/A	#N/A	#N/A	#N/A	#N/A	#N/A	#N/A	#N/A	#N/A	#N/A	#N/A	#N/A	#N/A	#N/A	#N/A	#N/A
GCA_002446785.1	Environment	Europe	inlA_47	9	CC9	II	√	576	36	B-repeat	√	#N/A	#N/A	#N/A	#N/A	#N/A	#N/A	#N/A	#N/A	#N/A	#N/A	#N/A	#N/A	#N/A	#N/A	#N/A	#N/A	#N/A	#N/A	#N/A	#N/A	#N/A	#N/A	#N/A	#N/A	#N/A	#N/A	#N/A	#N/A	#N/A	#N/A	#N/A	#N/A	#N/A	#N/A	#N/A	#N/A	#N/A	#N/A
GCA_002446815.1	Environment	Europe	inlA_1152	325	CC31	II	√	92	263	LRR	√	#N/A	#N/A	#N/A	#N/A	#N/A	#N/A	#N/A	#N/A	#N/A	#N/A	#N/A	#N/A	#N/A	#N/A	#N/A	#N/A	#N/A	#N/A	#N/A	#N/A	#N/A	#N/A	#N/A	#N/A	#N/A	#N/A	#N/A	#N/A	#N/A	#N/A	#N/A	#N/A	#N/A	#N/A	#N/A	#N/A	#N/A	#N/A
GCA_002446825.1	Environment	Europe	inlA_71	217	CC217	I	×	800	44	A-1	×	R	F	T	L	D	L	T	T	I	D	N	E	P	N	V	A	A	T	Y	V	N	D	S	F	D	A	T	P	P	E	I	V	N	S	T	V	T	T
GCA_002446835.1	Environment	Europe	inlA_16	224	CC224	I	×	800	13	A-1	×	R	F	T	L	D	L	T	T	I	D	N	E	P	N	V	A	A	T	Y	V	N	D	S	F	D	A	T	P	P	E	I	V	N	S	T	V	T	T
GCA_002445105.1	Human	Europe	inlA_198	7	CC7	II	×	730	97	A-3	×	K	F	A	L	D	L	T	T	I	D	N	A	A	N	A	A	A	T	H	V	N	N	S	F	E	P	T	P	P	E	L	M	S	P	B	B	B	B
GCA_002464905.1	Human	Europe	inlA_1140	9	CC9	II	√	576	36	B-repeat	√	#N/A	#N/A	#N/A	#N/A	#N/A	#N/A	#N/A	#N/A	#N/A	#N/A	#N/A	#N/A	#N/A	#N/A	#N/A	#N/A	#N/A	#N/A	#N/A	#N/A	#N/A	#N/A	#N/A	#N/A	#N/A	#N/A	#N/A	#N/A	#N/A	#N/A	#N/A	#N/A	#N/A	#N/A	#N/A	#N/A	#N/A	#N/A
GCA_002487385.1	Environment	North America	inlA_14	29	CC29	II	×	800	11	A-1	×	K	F	A	V	N	L	T	T	L	D	S	A	A	N	A	A	A	T	Y	I	N	D	S	L	D	A	T	P	P	E	L	M	N	S	T	V	T	T
GCA_002487395.1	Environment	North America	inlA_12	5	CC5	I	×	800	9	A-1	×	R	F	T	L	D	L	T	T	I	D	N	E	P	N	V	A	A	T	Y	V	N	D	S	F	D	A	T	P	P	A	I	V	N	S	T	V	T	T
GCA_002487425.1	Food	North America	inlA_59	124	CC124	II	×	800	40	A-1	×	R	F	T	L	D	L	T	T	I	D	S	A	A	N	A	T	A	T	H	V	N	N	S	F	D	P	K	P	P	D	L	M	S	P	T	V	S	T
GCA_002487445.1	Environment	North America	inlA_2	7	CC7	II	×	800	2	A-1	×	K	F	A	L	D	L	T	T	I	D	N	A	A	N	A	A	A	T	H	V	N	N	S	F	E	P	T	P	P	E	L	M	S	P	T	V	S	T
GCA_002487455.1	Environment	North America	inlA_2	7	CC7	II	×	800	2	A-1	×	K	F	A	L	D	L	T	T	I	D	N	A	A	N	A	A	A	T	H	V	N	N	S	F	E	P	T	P	P	E	L	M	S	P	T	V	S	T
GCA_002487485.1	Food	North America	inlA_59	124	CC124	II	×	800	40	A-1	×	R	F	T	L	D	L	T	T	I	D	S	A	A	N	A	T	A	T	H	V	N	N	S	F	D	P	K	P	P	D	L	M	S	P	T	V	S	T
GCA_002487505.1	Food	North America	inlA_344	648	ST648	II	×	800	125	A-1	×	K	F	T	V	N	L	T	T	L	D	S	A	A	N	A	A	A	T	H	V	N	N	S	F	D	A	T	P	P	E	L	M	N	S	T	V	S	T
GCA_002487515.1	Environment	North America	inlA_14	29	CC29	II	×	800	11	A-1	×	K	F	A	V	N	L	T	T	L	D	S	A	A	N	A	A	A	T	Y	I	N	D	S	L	D	A	T	P	P	E	L	M	N	S	T	V	T	T
GCA_002487545.1	Food	North America	inlA_59	124	CC124	II	×	800	40	A-1	×	R	F	T	L	D	L	T	T	I	D	S	A	A	N	A	T	A	T	H	V	N	N	S	F	D	P	K	P	P	D	L	M	S	P	T	V	S	T
GCA_002487565.1	Food	North America	inlA_59	124	CC124	II	×	800	40	A-1	×	R	F	T	L	D	L	T	T	I	D	S	A	A	N	A	T	A	T	H	V	N	N	S	F	D	P	K	P	P	D	L	M	S	P	T	V	S	T
GCA_002487585.1	Food	North America	inlA_344	648	ST648	II	×	800	125	A-1	×	K	F	T	V	N	L	T	T	L	D	S	A	A	N	A	A	A	T	H	V	N	N	S	F	D	A	T	P	P	E	L	M	N	S	T	V	S	T
GCA_002487605.1	Food	North America	inlA_344	648	ST648	II	×	800	125	A-1	×	K	F	T	V	N	L	T	T	L	D	S	A	A	N	A	A	A	T	H	V	N	N	S	F	D	A	T	P	P	E	L	M	N	S	T	V	S	T
GCA_002487615.1	Food	North America	inlA_59	124	CC124	II	×	800	40	A-1	×	R	F	T	L	D	L	T	T	I	D	S	A	A	N	A	T	A	T	H	V	N	N	S	F	D	P	K	P	P	D	L	M	S	P	T	V	S	T
GCA_002487645.1	Environment	North America	inlA_1	9	CC9	II	×	800	1	A-1	×	K	F	T	V	N	L	T	T	I	D	S	A	A	N	A	T	V	T	H	V	N	N	S	F	D	A	T	P	P	E	L	M	S	P	T	V	S	T
GCA_002487665.1	Environment	North America	inlA_91	321	CC321	II	√	699	55	B-repeat	√	#N/A	#N/A	#N/A	#N/A	#N/A	#N/A	#N/A	#N/A	#N/A	#N/A	#N/A	#N/A	#N/A	#N/A	#N/A	#N/A	#N/A	#N/A	#N/A	#N/A	#N/A	#N/A	#N/A	#N/A	#N/A	#N/A	#N/A	#N/A	#N/A	#N/A	#N/A	#N/A	#N/A	#N/A	#N/A	#N/A	#N/A	#N/A
GCA_002487685.1	Environment	North America	inlA_91	321	CC321	II	√	699	55	B-repeat	√	#N/A	#N/A	#N/A	#N/A	#N/A	#N/A	#N/A	#N/A	#N/A	#N/A	#N/A	#N/A	#N/A	#N/A	#N/A	#N/A	#N/A	#N/A	#N/A	#N/A	#N/A	#N/A	#N/A	#N/A	#N/A	#N/A	#N/A	#N/A	#N/A	#N/A	#N/A	#N/A	#N/A	#N/A	#N/A	#N/A	#N/A	#N/A
GCA_002487695.1	Environment	North America	inlA_91	321	CC321	II	√	699	55	B-repeat	√	#N/A	#N/A	#N/A	#N/A	#N/A	#N/A	#N/A	#N/A	#N/A	#N/A	#N/A	#N/A	#N/A	#N/A	#N/A	#N/A	#N/A	#N/A	#N/A	#N/A	#N/A	#N/A	#N/A	#N/A	#N/A	#N/A	#N/A	#N/A	#N/A	#N/A	#N/A	#N/A	#N/A	#N/A	#N/A	#N/A	#N/A	#N/A
GCA_002487725.1	Environment	North America	inlA_38	14	CC14	II	×	800	30	A-1	×	R	F	A	V	N	L	T	T	L	D	S	A	A	N	A	A	A	T	Y	I	N	D	S	L	D	A	T	P	P	E	L	M	N	S	T	V	T	T
GCA_002487735.1	Environment	North America	inlA_38	14	CC14	II	×	800	30	A-1	×	R	F	A	V	N	L	T	T	L	D	S	A	A	N	A	A	A	T	Y	I	N	D	S	L	D	A	T	P	P	E	L	M	N	S	T	V	T	T
GCA_002487765.1	Food	North America	inlA_59	124	CC124	II	×	800	40	A-1	×	R	F	T	L	D	L	T	T	I	D	S	A	A	N	A	T	A	T	H	V	N	N	S	F	D	P	K	P	P	D	L	M	S	P	T	V	S	T
GCA_002487785.1	Environment	North America	inlA_38	14	CC14	II	×	800	30	A-1	×	R	F	A	V	N	L	T	T	L	D	S	A	A	N	A	A	A	T	Y	I	N	D	S	L	D	A	T	P	P	E	L	M	N	S	T	V	T	T
GCA_002487795.1	Environment	North America	inlA_38	14	CC14	II	×	800	30	A-1	×	R	F	A	V	N	L	T	T	L	D	S	A	A	N	A	A	A	T	Y	I	N	D	S	L	D	A	T	P	P	E	L	M	N	S	T	V	T	T
GCA_002487825.1	Environment	North America	inlA_91	321	CC321	II	√	699	55	B-repeat	√	#N/A	#N/A	#N/A	#N/A	#N/A	#N/A	#N/A	#N/A	#N/A	#N/A	#N/A	#N/A	#N/A	#N/A	#N/A	#N/A	#N/A	#N/A	#N/A	#N/A	#N/A	#N/A	#N/A	#N/A	#N/A	#N/A	#N/A	#N/A	#N/A	#N/A	#N/A	#N/A	#N/A	#N/A	#N/A	#N/A	#N/A	#N/A
GCA_002487845.1	Environment	North America	inlA_1	9	CC9	II	×	800	1	A-1	×	K	F	T	V	N	L	T	T	I	D	S	A	A	N	A	T	V	T	H	V	N	N	S	F	D	A	T	P	P	E	L	M	S	P	T	V	S	T
GCA_002487865.1	Environment	North America	inlA_26	155	CC155	II	×	800	19	A-1	×	K	F	A	V	N	L	T	T	L	D	S	A	A	N	A	T	V	T	H	V	D	D	S	F	D	A	T	P	P	E	L	M	S	P	T	I	T	T
GCA_002487875.1	Environment	North America	inlA_26	155	CC155	II	×	800	19	A-1	×	K	F	A	V	N	L	T	T	L	D	S	A	A	N	A	T	V	T	H	V	D	D	S	F	D	A	T	P	P	E	L	M	S	P	T	I	T	T
GCA_002487895.1	Environment	North America	inlA_2	7	CC7	II	×	800	2	A-1	×	K	F	A	L	D	L	T	T	I	D	N	A	A	N	A	A	A	T	H	V	N	N	S	F	E	P	T	P	P	E	L	M	S	P	T	V	S	T
GCA_002487925.1	Environment	North America	inlA_7	4	CC4	I	×	800	5	A-1	×	R	F	T	L	D	L	T	T	I	D	N	E	P	N	V	A	A	T	Y	V	N	D	S	F	D	A	T	P	P	E	I	V	N	S	T	V	T	T
GCA_002487935.1	Environment	North America	inlA_2	7	CC7	II	×	800	2	A-1	×	K	F	A	L	D	L	T	T	I	D	N	A	A	N	A	A	A	T	H	V	N	N	S	F	E	P	T	P	P	E	L	M	S	P	T	V	S	T
GCA_002487945.1	Environment	North America	inlA_7	4	CC4	I	×	800	5	A-1	×	R	F	T	L	D	L	T	T	I	D	N	E	P	N	V	A	A	T	Y	V	N	D	S	F	D	A	T	P	P	E	I	V	N	S	T	V	T	T
GCA_002487975.1	Environment	North America	inlA_160	91	CC14	II	×	800	18	A-1	×	K	F	A	V	N	L	T	T	L	D	S	A	A	N	A	T	V	T	H	V	N	N	S	F	E	P	T	P	P	D	L	M	S	P	T	I	T	T
GCA_002488005.1	Environment	North America	inlA_160	91	CC14	II	×	800	18	A-1	×	K	F	A	V	N	L	T	T	L	D	S	A	A	N	A	T	V	T	H	V	N	N	S	F	E	P	T	P	P	D	L	M	S	P	T	I	T	T
GCA_002488015.1	Environment	North America	inlA_160	91	CC14	II	×	800	18	A-1	×	K	F	A	V	N	L	T	T	L	D	S	A	A	N	A	T	V	T	H	V	N	N	S	F	E	P	T	P	P	D	L	M	S	P	T	I	T	T
GCA_002488025.1	Environment	North America	inlA_2	7	CC7	II	×	800	2	A-1	×	K	F	A	L	D	L	T	T	I	D	N	A	A	N	A	A	A	T	H	V	N	N	S	F	E	P	T	P	P	E	L	M	S	P	T	V	S	T
GCA_002488035.1	Environment	North America	inlA_160	91	CC14	II	×	800	18	A-1	×	K	F	A	V	N	L	T	T	L	D	S	A	A	N	A	T	V	T	H	V	N	N	S	F	E	P	T	P	P	D	L	M	S	P	T	I	T	T
GCA_002488085.1	Environment	North America	inlA_48	9	CC9	II	√	8	20	SS	√	#N/A	#N/A	#N/A	#N/A	#N/A	#N/A	#N/A	#N/A	#N/A	#N/A	#N/A	#N/A	#N/A	#N/A	#N/A	#N/A	#N/A	#N/A	#N/A	#N/A	#N/A	#N/A	#N/A	#N/A	#N/A	#N/A	#N/A	#N/A	#N/A	#N/A	#N/A	#N/A	#N/A	#N/A	#N/A	#N/A	#N/A	#N/A
GCA_002488105.1	Environment	North America	inlA_2	7	CC7	II	×	800	2	A-1	×	K	F	A	L	D	L	T	T	I	D	N	A	A	N	A	A	A	T	H	V	N	N	S	F	E	P	T	P	P	E	L	M	S	P	T	V	S	T
GCA_002488115.1	Environment	North America	inlA_48	9	CC9	II	√	8	20	SS	√	#N/A	#N/A	#N/A	#N/A	#N/A	#N/A	#N/A	#N/A	#N/A	#N/A	#N/A	#N/A	#N/A	#N/A	#N/A	#N/A	#N/A	#N/A	#N/A	#N/A	#N/A	#N/A	#N/A	#N/A	#N/A	#N/A	#N/A	#N/A	#N/A	#N/A	#N/A	#N/A	#N/A	#N/A	#N/A	#N/A	#N/A	#N/A
GCA_002488125.1	Environment	North America	inlA_26	155	CC155	II	×	800	19	A-1	×	K	F	A	V	N	L	T	T	L	D	S	A	A	N	A	T	V	T	H	V	D	D	S	F	D	A	T	P	P	E	L	M	S	P	T	I	T	T
GCA_002488165.1	Environment	North America	inlA_26	155	CC155	II	×	800	19	A-1	×	K	F	A	V	N	L	T	T	L	D	S	A	A	N	A	T	V	T	H	V	D	D	S	F	D	A	T	P	P	E	L	M	S	P	T	I	T	T
GCA_002488185.1	Environment	North America	inlA_160	91	CC14	II	×	800	18	A-1	×	K	F	A	V	N	L	T	T	L	D	S	A	A	N	A	T	V	T	H	V	N	N	S	F	E	P	T	P	P	D	L	M	S	P	T	I	T	T
GCA_002488195.1	Environment	North America	inlA_2	7	CC7	II	×	800	2	A-1	×	K	F	A	L	D	L	T	T	I	D	N	A	A	N	A	A	A	T	H	V	N	N	S	F	E	P	T	P	P	E	L	M	S	P	T	V	S	T
GCA_002488205.1	Environment	North America	inlA_160	91	CC14	II	×	800	18	A-1	×	K	F	A	V	N	L	T	T	L	D	S	A	A	N	A	T	V	T	H	V	N	N	S	F	E	P	T	P	P	D	L	M	S	P	T	I	T	T
GCA_002488215.1	Environment	North America	inlA_2	7	CC7	II	×	800	2	A-1	×	K	F	A	L	D	L	T	T	I	D	N	A	A	N	A	A	A	T	H	V	N	N	S	F	E	P	T	P	P	E	L	M	S	P	T	V	S	T
GCA_002488265.1	Food	North America	inlA_2	7	CC7	II	×	800	2	A-1	×	K	F	A	L	D	L	T	T	I	D	N	A	A	N	A	A	A	T	H	V	N	N	S	F	E	P	T	P	P	E	L	M	S	P	T	V	S	T
GCA_002488275.1	Food	North America	inlA_2	7	CC7	II	×	800	2	A-1	×	K	F	A	L	D	L	T	T	I	D	N	A	A	N	A	A	A	T	H	V	N	N	S	F	E	P	T	P	P	E	L	M	S	P	T	V	S	T
GCA_002488305.1	Food	North America	inlA_2	7	CC7	II	×	800	2	A-1	×	K	F	A	L	D	L	T	T	I	D	N	A	A	N	A	A	A	T	H	V	N	N	S	F	E	P	T	P	P	E	L	M	S	P	T	V	S	T
GCA_002488325.1	Food	North America	inlA_2	7	CC7	II	×	800	2	A-1	×	K	F	A	L	D	L	T	T	I	D	N	A	A	N	A	A	A	T	H	V	N	N	S	F	E	P	T	P	P	E	L	M	S	P	T	V	S	T
GCA_002488345.1	Environment	North America	inlA_38	14	CC14	II	×	800	30	A-1	×	R	F	A	V	N	L	T	T	L	D	S	A	A	N	A	A	A	T	Y	I	N	D	S	L	D	A	T	P	P	E	L	M	N	S	T	V	T	T
GCA_002488365.1	Environment	North America	inlA_38	14	CC14	II	×	800	30	A-1	×	R	F	A	V	N	L	T	T	L	D	S	A	A	N	A	A	A	T	Y	I	N	D	S	L	D	A	T	P	P	E	L	M	N	S	T	V	T	T
GCA_002488375.1	Environment	North America	inlA_38	14	CC14	II	×	800	30	A-1	×	R	F	A	V	N	L	T	T	L	D	S	A	A	N	A	A	A	T	Y	I	N	D	S	L	D	A	T	P	P	E	L	M	N	S	T	V	T	T
GCA_002488395.1	Environment	North America	inlA_38	14	CC14	II	×	800	30	A-1	×	R	F	A	V	N	L	T	T	L	D	S	A	A	N	A	A	A	T	Y	I	N	D	S	L	D	A	T	P	P	E	L	M	N	S	T	V	T	T
GCA_002488425.1	Environment	North America	inlA_1	9	CC9	II	×	800	1	A-1	×	K	F	T	V	N	L	T	T	I	D	S	A	A	N	A	T	V	T	H	V	N	N	S	F	D	A	T	P	P	E	L	M	S	P	T	V	S	T
GCA_002488445.1	Environment	North America	inlA_38	14	CC14	II	×	800	30	A-1	×	R	F	A	V	N	L	T	T	L	D	S	A	A	N	A	A	A	T	Y	I	N	D	S	L	D	A	T	P	P	E	L	M	N	S	T	V	T	T
GCA_002488465.1	Environment	North America	inlA_38	14	CC14	II	×	800	30	A-1	×	R	F	A	V	N	L	T	T	L	D	S	A	A	N	A	A	A	T	Y	I	N	D	S	L	D	A	T	P	P	E	L	M	N	S	T	V	T	T
GCA_002488485.1	Environment	North America	inlA_38	14	CC14	II	×	800	30	A-1	×	R	F	A	V	N	L	T	T	L	D	S	A	A	N	A	A	A	T	Y	I	N	D	S	L	D	A	T	P	P	E	L	M	N	S	T	V	T	T
GCA_002488505.1	Environment	North America	inlA_1	9	CC9	II	×	800	1	A-1	×	K	F	T	V	N	L	T	T	I	D	S	A	A	N	A	T	V	T	H	V	N	N	S	F	D	A	T	P	P	E	L	M	S	P	T	V	S	T
GCA_002488525.1	Environment	North America	inlA_1	9	CC9	II	×	800	1	A-1	×	K	F	T	V	N	L	T	T	I	D	S	A	A	N	A	T	V	T	H	V	N	N	S	F	D	A	T	P	P	E	L	M	S	P	T	V	S	T
GCA_002488535.1	Environment	North America	inlA_1	9	CC9	II	×	800	1	A-1	×	K	F	T	V	N	L	T	T	I	D	S	A	A	N	A	T	V	T	H	V	N	N	S	F	D	A	T	P	P	E	L	M	S	P	T	V	S	T
GCA_002488545.1	Environment	North America	inlA_1	9	CC9	II	×	800	1	A-1	×	K	F	T	V	N	L	T	T	I	D	S	A	A	N	A	T	V	T	H	V	N	N	S	F	D	A	T	P	P	E	L	M	S	P	T	V	S	T
GCA_002488585.1	Environment	North America	inlA_1	9	CC9	II	×	800	1	A-1	×	K	F	T	V	N	L	T	T	I	D	S	A	A	N	A	T	V	T	H	V	N	N	S	F	D	A	T	P	P	E	L	M	S	P	T	V	S	T
GCA_002488605.1	Environment	North America	inlA_4	382	CC183	I	×	800	4	A-1	×	R	F	T	L	D	L	T	T	I	D	N	E	P	N	V	A	A	T	Y	V	N	D	S	F	D	A	T	P	P	E	I	V	N	S	T	V	T	T
GCA_002488625.1	Environment	North America	inlA_1	9	CC9	II	×	800	1	A-1	×	K	F	T	V	N	L	T	T	I	D	S	A	A	N	A	T	V	T	H	V	N	N	S	F	D	A	T	P	P	E	L	M	S	P	T	V	S	T
GCA_002488645.1	Environment	North America	inlA_1	9	CC9	II	×	800	1	A-1	×	K	F	T	V	N	L	T	T	I	D	S	A	A	N	A	T	V	T	H	V	N	N	S	F	D	A	T	P	P	E	L	M	S	P	T	V	S	T
GCA_002488655.1	Environment	North America	inlA_4	382	CC183	I	×	800	4	A-1	×	R	F	T	L	D	L	T	T	I	D	N	E	P	N	V	A	A	T	Y	V	N	D	S	F	D	A	T	P	P	E	I	V	N	S	T	V	T	T
GCA_002488665.1	Environment	North America	inlA_91	321	CC321	II	√	699	55	B-repeat	√	#N/A	#N/A	#N/A	#N/A	#N/A	#N/A	#N/A	#N/A	#N/A	#N/A	#N/A	#N/A	#N/A	#N/A	#N/A	#N/A	#N/A	#N/A	#N/A	#N/A	#N/A	#N/A	#N/A	#N/A	#N/A	#N/A	#N/A	#N/A	#N/A	#N/A	#N/A	#N/A	#N/A	#N/A	#N/A	#N/A	#N/A	#N/A
GCA_002488705.1	Environment	North America	inlA_91	321	CC321	II	√	699	55	B-repeat	√	#N/A	#N/A	#N/A	#N/A	#N/A	#N/A	#N/A	#N/A	#N/A	#N/A	#N/A	#N/A	#N/A	#N/A	#N/A	#N/A	#N/A	#N/A	#N/A	#N/A	#N/A	#N/A	#N/A	#N/A	#N/A	#N/A	#N/A	#N/A	#N/A	#N/A	#N/A	#N/A	#N/A	#N/A	#N/A	#N/A	#N/A	#N/A
GCA_002488725.1	Environment	North America	inlA_38	14	CC14	II	×	800	30	A-1	×	R	F	A	V	N	L	T	T	L	D	S	A	A	N	A	A	A	T	Y	I	N	D	S	L	D	A	T	P	P	E	L	M	N	S	T	V	T	T
GCA_002488735.1	Environment	North America	inlA_91	321	CC321	II	√	699	55	B-repeat	√	#N/A	#N/A	#N/A	#N/A	#N/A	#N/A	#N/A	#N/A	#N/A	#N/A	#N/A	#N/A	#N/A	#N/A	#N/A	#N/A	#N/A	#N/A	#N/A	#N/A	#N/A	#N/A	#N/A	#N/A	#N/A	#N/A	#N/A	#N/A	#N/A	#N/A	#N/A	#N/A	#N/A	#N/A	#N/A	#N/A	#N/A	#N/A
GCA_002488745.1	Food	North America	inlA_153	325	CC31	II	×	800	83	A-1	×	K	F	A	V	N	L	T	T	L	D	S	A	A	N	A	T	V	T	H	V	N	N	S	F	E	P	T	P	P	E	L	M	S	P	T	V	S	T
GCA_002488755.1	Food	North America	inlA_153	325	CC31	II	×	800	83	A-1	×	K	F	A	V	N	L	T	T	L	D	S	A	A	N	A	T	V	T	H	V	N	N	S	F	E	P	T	P	P	E	L	M	S	P	T	V	S	T
GCA_002488805.1	Environment	North America	inlA_1	9	CC9	II	×	800	1	A-1	×	K	F	T	V	N	L	T	T	I	D	S	A	A	N	A	T	V	T	H	V	N	N	S	F	D	A	T	P	P	E	L	M	S	P	T	V	S	T
GCA_002488815.1	Environment	North America	inlA_4	382	CC183	I	×	800	4	A-1	×	R	F	T	L	D	L	T	T	I	D	N	E	P	N	V	A	A	T	Y	V	N	D	S	F	D	A	T	P	P	E	I	V	N	S	T	V	T	T
GCA_002488845.1	Environment	North America	inlA_4	382	CC183	I	×	800	4	A-1	×	R	F	T	L	D	L	T	T	I	D	N	E	P	N	V	A	A	T	Y	V	N	D	S	F	D	A	T	P	P	E	I	V	N	S	T	V	T	T
GCA_002488855.1	Environment	North America	inlA_1	9	CC9	II	×	800	1	A-1	×	K	F	T	V	N	L	T	T	I	D	S	A	A	N	A	T	V	T	H	V	N	N	S	F	D	A	T	P	P	E	L	M	S	P	T	V	S	T
GCA_002488885.1	Environment	North America	inlA_4	382	CC183	I	×	800	4	A-1	×	R	F	T	L	D	L	T	T	I	D	N	E	P	N	V	A	A	T	Y	V	N	D	S	F	D	A	T	P	P	E	I	V	N	S	T	V	T	T
GCA_002488895.1	Environment	North America	inlA_4	382	CC183	I	×	800	4	A-1	×	R	F	T	L	D	L	T	T	I	D	N	E	P	N	V	A	A	T	Y	V	N	D	S	F	D	A	T	P	P	E	I	V	N	S	T	V	T	T
GCA_002488925.1	Environment	North America	inlA_12	5	CC5	I	×	800	9	A-1	×	R	F	T	L	D	L	T	T	I	D	N	E	P	N	V	A	A	T	Y	V	N	D	S	F	D	A	T	P	P	A	I	V	N	S	T	V	T	T
GCA_002488945.1	Environment	North America	inlA_12	5	CC5	I	×	800	9	A-1	×	R	F	T	L	D	L	T	T	I	D	N	E	P	N	V	A	A	T	Y	V	N	D	S	F	D	A	T	P	P	A	I	V	N	S	T	V	T	T
GCA_002488965.1	Environment	North America	inlA_12	5	CC5	I	×	800	9	A-1	×	R	F	T	L	D	L	T	T	I	D	N	E	P	N	V	A	A	T	Y	V	N	D	S	F	D	A	T	P	P	A	I	V	N	S	T	V	T	T
GCA_002488975.1	Environment	North America	inlA_12	5	CC5	I	×	800	9	A-1	×	R	F	T	L	D	L	T	T	I	D	N	E	P	N	V	A	A	T	Y	V	N	D	S	F	D	A	T	P	P	A	I	V	N	S	T	V	T	T
GCA_002489025.1	Environment	North America	inlA_12	5	CC5	I	×	800	9	A-1	×	R	F	T	L	D	L	T	T	I	D	N	E	P	N	V	A	A	T	Y	V	N	D	S	F	D	A	T	P	P	A	I	V	N	S	T	V	T	T
GCA_002489035.1	Environment	North America	inlA_12	5	CC5	I	×	800	9	A-1	×	R	F	T	L	D	L	T	T	I	D	N	E	P	N	V	A	A	T	Y	V	N	D	S	F	D	A	T	P	P	A	I	V	N	S	T	V	T	T
GCA_002489065.1	Environment	North America	inlA_12	5	CC5	I	×	800	9	A-1	×	R	F	T	L	D	L	T	T	I	D	N	E	P	N	V	A	A	T	Y	V	N	D	S	F	D	A	T	P	P	A	I	V	N	S	T	V	T	T
GCA_002489075.1	Environment	North America	inlA_20	3	CC3	I	×	800	9	A-1	×	R	F	T	L	D	L	T	T	I	D	N	E	P	N	V	A	A	T	Y	V	N	D	S	F	D	A	T	P	P	A	I	V	N	S	T	V	T	T
GCA_002489105.1	Environment	North America	inlA_20	3	CC3	I	×	800	9	A-1	×	R	F	T	L	D	L	T	T	I	D	N	E	P	N	V	A	A	T	Y	V	N	D	S	F	D	A	T	P	P	A	I	V	N	S	T	V	T	T
GCA_002489115.1	Environment	North America	inlA_20	3	CC3	I	×	800	9	A-1	×	R	F	T	L	D	L	T	T	I	D	N	E	P	N	V	A	A	T	Y	V	N	D	S	F	D	A	T	P	P	A	I	V	N	S	T	V	T	T
GCA_002489145.1	Environment	North America	inlA_12	5	CC5	I	×	800	9	A-1	×	R	F	T	L	D	L	T	T	I	D	N	E	P	N	V	A	A	T	Y	V	N	D	S	F	D	A	T	P	P	A	I	V	N	S	T	V	T	T
GCA_002489165.1	Environment	North America	inlA_20	3	CC3	I	×	800	9	A-1	×	R	F	T	L	D	L	T	T	I	D	N	E	P	N	V	A	A	T	Y	V	N	D	S	F	D	A	T	P	P	A	I	V	N	S	T	V	T	T
GCA_002489185.1	Environment	North America	inlA_12	5	CC5	I	×	800	9	A-1	×	R	F	T	L	D	L	T	T	I	D	N	E	P	N	V	A	A	T	Y	V	N	D	S	F	D	A	T	P	P	A	I	V	N	S	T	V	T	T
GCA_002489195.1	Environment	North America	inlA_12	5	CC5	I	×	800	9	A-1	×	R	F	T	L	D	L	T	T	I	D	N	E	P	N	V	A	A	T	Y	V	N	D	S	F	D	A	T	P	P	A	I	V	N	S	T	V	T	T
GCA_002489225.1	Environment	North America	inlA_12	5	CC5	I	×	800	9	A-1	×	R	F	T	L	D	L	T	T	I	D	N	E	P	N	V	A	A	T	Y	V	N	D	S	F	D	A	T	P	P	A	I	V	N	S	T	V	T	T
GCA_002489235.1	Environment	North America	inlA_12	5	CC5	I	×	800	9	A-1	×	R	F	T	L	D	L	T	T	I	D	N	E	P	N	V	A	A	T	Y	V	N	D	S	F	D	A	T	P	P	A	I	V	N	S	T	V	T	T
GCA_002489265.1	Environment	North America	inlA_12	5	CC5	I	×	800	9	A-1	×	R	F	T	L	D	L	T	T	I	D	N	E	P	N	V	A	A	T	Y	V	N	D	S	F	D	A	T	P	P	A	I	V	N	S	T	V	T	T
GCA_002489275.1	Environment	North America	inlA_12	5	CC5	I	×	800	9	A-1	×	R	F	T	L	D	L	T	T	I	D	N	E	P	N	V	A	A	T	Y	V	N	D	S	F	D	A	T	P	P	A	I	V	N	S	T	V	T	T
GCA_002489305.1	Environment	North America	inlA_12	5	CC5	I	×	800	9	A-1	×	R	F	T	L	D	L	T	T	I	D	N	E	P	N	V	A	A	T	Y	V	N	D	S	F	D	A	T	P	P	A	I	V	N	S	T	V	T	T
GCA_002489315.1	Environment	North America	inlA_12	5	CC5	I	×	800	9	A-1	×	R	F	T	L	D	L	T	T	I	D	N	E	P	N	V	A	A	T	Y	V	N	D	S	F	D	A	T	P	P	A	I	V	N	S	T	V	T	T
GCA_002489325.1	Environment	North America	inlA_91	321	CC321	II	√	699	55	B-repeat	√	#N/A	#N/A	#N/A	#N/A	#N/A	#N/A	#N/A	#N/A	#N/A	#N/A	#N/A	#N/A	#N/A	#N/A	#N/A	#N/A	#N/A	#N/A	#N/A	#N/A	#N/A	#N/A	#N/A	#N/A	#N/A	#N/A	#N/A	#N/A	#N/A	#N/A	#N/A	#N/A	#N/A	#N/A	#N/A	#N/A	#N/A	#N/A
GCA_002489335.1	Environment	North America	inlA_91	321	CC321	II	√	699	55	B-repeat	√	#N/A	#N/A	#N/A	#N/A	#N/A	#N/A	#N/A	#N/A	#N/A	#N/A	#N/A	#N/A	#N/A	#N/A	#N/A	#N/A	#N/A	#N/A	#N/A	#N/A	#N/A	#N/A	#N/A	#N/A	#N/A	#N/A	#N/A	#N/A	#N/A	#N/A	#N/A	#N/A	#N/A	#N/A	#N/A	#N/A	#N/A	#N/A
GCA_002489385.1	Food	North America	inlA_4	382	CC183	I	×	800	4	A-1	×	R	F	T	L	D	L	T	T	I	D	N	E	P	N	V	A	A	T	Y	V	N	D	S	F	D	A	T	P	P	E	I	V	N	S	T	V	T	T
GCA_002489405.1	Environment	North America	inlA_91	321	CC321	II	√	699	55	B-repeat	√	#N/A	#N/A	#N/A	#N/A	#N/A	#N/A	#N/A	#N/A	#N/A	#N/A	#N/A	#N/A	#N/A	#N/A	#N/A	#N/A	#N/A	#N/A	#N/A	#N/A	#N/A	#N/A	#N/A	#N/A	#N/A	#N/A	#N/A	#N/A	#N/A	#N/A	#N/A	#N/A	#N/A	#N/A	#N/A	#N/A	#N/A	#N/A
GCA_002489425.1	Environment	North America	inlA_91	321	CC321	II	√	699	55	B-repeat	√	#N/A	#N/A	#N/A	#N/A	#N/A	#N/A	#N/A	#N/A	#N/A	#N/A	#N/A	#N/A	#N/A	#N/A	#N/A	#N/A	#N/A	#N/A	#N/A	#N/A	#N/A	#N/A	#N/A	#N/A	#N/A	#N/A	#N/A	#N/A	#N/A	#N/A	#N/A	#N/A	#N/A	#N/A	#N/A	#N/A	#N/A	#N/A
GCA_002489435.1	Food	North America	inlA_4	382	CC183	I	×	800	4	A-1	×	R	F	T	L	D	L	T	T	I	D	N	E	P	N	V	A	A	T	Y	V	N	D	S	F	D	A	T	P	P	E	I	V	N	S	T	V	T	T
GCA_002489465.1	Environment	North America	inlA_26	372	CC155	II	×	800	19	A-1	×	K	F	A	V	N	L	T	T	L	D	S	A	A	N	A	T	V	T	H	V	D	D	S	F	D	A	T	P	P	E	L	M	S	P	T	I	T	T
GCA_002489475.1	Environment	North America	inlA_26	372	CC155	II	×	800	19	A-1	×	K	F	A	V	N	L	T	T	L	D	S	A	A	N	A	T	V	T	H	V	D	D	S	F	D	A	T	P	P	E	L	M	S	P	T	I	T	T
GCA_002489505.1	Environment	North America	inlA_22	11	CC11	II	×	800	15	A-1	×	R	F	A	V	N	L	T	T	L	D	S	A	A	N	A	T	A	T	H	V	N	D	S	F	E	P	T	P	P	D	L	M	S	P	T	V	S	T
GCA_002489515.1	Environment	North America	inlA_1192	121	CC121	II	√	188	253	LRR	√	#N/A	#N/A	#N/A	#N/A	#N/A	#N/A	#N/A	#N/A	#N/A	#N/A	#N/A	#N/A	#N/A	#N/A	#N/A	#N/A	#N/A	#N/A	#N/A	#N/A	#N/A	#N/A	#N/A	#N/A	#N/A	#N/A	#N/A	#N/A	#N/A	#N/A	#N/A	#N/A	#N/A	#N/A	#N/A	#N/A	#N/A	#N/A
GCA_002489545.1	Environment	North America	inlA_22	11	CC11	II	×	800	15	A-1	×	R	F	A	V	N	L	T	T	L	D	S	A	A	N	A	T	A	T	H	V	N	D	S	F	E	P	T	P	P	D	L	M	S	P	T	V	S	T
GCA_002489565.1	Environment	North America	inlA_22	11	CC11	II	×	800	15	A-1	×	R	F	A	V	N	L	T	T	L	D	S	A	A	N	A	T	A	T	H	V	N	D	S	F	E	P	T	P	P	D	L	M	S	P	T	V	S	T
GCA_002489575.1	Environment	North America	inlA_1192	121	CC121	II	√	188	253	LRR	√	#N/A	#N/A	#N/A	#N/A	#N/A	#N/A	#N/A	#N/A	#N/A	#N/A	#N/A	#N/A	#N/A	#N/A	#N/A	#N/A	#N/A	#N/A	#N/A	#N/A	#N/A	#N/A	#N/A	#N/A	#N/A	#N/A	#N/A	#N/A	#N/A	#N/A	#N/A	#N/A	#N/A	#N/A	#N/A	#N/A	#N/A	#N/A
GCA_002489585.1	Environment	North America	inlA_1192	121	CC121	II	√	188	253	LRR	√	#N/A	#N/A	#N/A	#N/A	#N/A	#N/A	#N/A	#N/A	#N/A	#N/A	#N/A	#N/A	#N/A	#N/A	#N/A	#N/A	#N/A	#N/A	#N/A	#N/A	#N/A	#N/A	#N/A	#N/A	#N/A	#N/A	#N/A	#N/A	#N/A	#N/A	#N/A	#N/A	#N/A	#N/A	#N/A	#N/A	#N/A	#N/A
GCA_002489625.1	Environment	North America	inlA_1192	121	CC121	II	√	188	253	LRR	√	#N/A	#N/A	#N/A	#N/A	#N/A	#N/A	#N/A	#N/A	#N/A	#N/A	#N/A	#N/A	#N/A	#N/A	#N/A	#N/A	#N/A	#N/A	#N/A	#N/A	#N/A	#N/A	#N/A	#N/A	#N/A	#N/A	#N/A	#N/A	#N/A	#N/A	#N/A	#N/A	#N/A	#N/A	#N/A	#N/A	#N/A	#N/A
GCA_002489645.1	Environment	North America	inlA_26	155	CC155	II	×	800	19	A-1	×	K	F	A	V	N	L	T	T	L	D	S	A	A	N	A	T	V	T	H	V	D	D	S	F	D	A	T	P	P	E	L	M	S	P	T	I	T	T
GCA_002489655.1	Environment	North America	inlA_26	155	CC155	II	×	800	19	A-1	×	K	F	A	V	N	L	T	T	L	D	S	A	A	N	A	T	V	T	H	V	D	D	S	F	D	A	T	P	P	E	L	M	S	P	T	I	T	T
GCA_002489665.1	Environment	North America	inlA_26	155	CC155	II	×	800	19	A-1	×	K	F	A	V	N	L	T	T	L	D	S	A	A	N	A	T	V	T	H	V	D	D	S	F	D	A	T	P	P	E	L	M	S	P	T	I	T	T
GCA_002489675.1	Environment	North America	inlA_26	155	CC155	II	×	800	19	A-1	×	K	F	A	V	N	L	T	T	L	D	S	A	A	N	A	T	V	T	H	V	D	D	S	F	D	A	T	P	P	E	L	M	S	P	T	I	T	T
GCA_002489725.1	Environment	North America	inlA_26	155	CC155	II	×	800	19	A-1	×	K	F	A	V	N	L	T	T	L	D	S	A	A	N	A	T	V	T	H	V	D	D	S	F	D	A	T	P	P	E	L	M	S	P	T	I	T	T
GCA_002489735.1	Environment	North America	inlA_26	155	CC155	II	×	800	19	A-1	×	K	F	A	V	N	L	T	T	L	D	S	A	A	N	A	T	V	T	H	V	D	D	S	F	D	A	T	P	P	E	L	M	S	P	T	I	T	T
GCA_002489765.1	Environment	North America	inlA_26	155	CC155	II	×	800	19	A-1	×	K	F	A	V	N	L	T	T	L	D	S	A	A	N	A	T	V	T	H	V	D	D	S	F	D	A	T	P	P	E	L	M	S	P	T	I	T	T
GCA_002489775.1	Environment	North America	inlA_26	155	CC155	II	×	800	19	A-1	×	K	F	A	V	N	L	T	T	L	D	S	A	A	N	A	T	V	T	H	V	D	D	S	F	D	A	T	P	P	E	L	M	S	P	T	I	T	T
GCA_002489805.1	Environment	North America	inlA_26	155	CC155	II	×	800	19	A-1	×	K	F	A	V	N	L	T	T	L	D	S	A	A	N	A	T	V	T	H	V	D	D	S	F	D	A	T	P	P	E	L	M	S	P	T	I	T	T
GCA_002489825.1	Environment	North America	inlA_26	155	CC155	II	×	800	19	A-1	×	K	F	A	V	N	L	T	T	L	D	S	A	A	N	A	T	V	T	H	V	D	D	S	F	D	A	T	P	P	E	L	M	S	P	T	I	T	T
GCA_002489845.1	Environment	North America	inlA_26	155	CC155	II	×	800	19	A-1	×	K	F	A	V	N	L	T	T	L	D	S	A	A	N	A	T	V	T	H	V	D	D	S	F	D	A	T	P	P	E	L	M	S	P	T	I	T	T
GCA_002489855.1	Environment	North America	inlA_26	155	CC155	II	×	800	19	A-1	×	K	F	A	V	N	L	T	T	L	D	S	A	A	N	A	T	V	T	H	V	D	D	S	F	D	A	T	P	P	E	L	M	S	P	T	I	T	T
GCA_002489885.1	Environment	North America	inlA_26	155	CC155	II	×	800	19	A-1	×	K	F	A	V	N	L	T	T	L	D	S	A	A	N	A	T	V	T	H	V	D	D	S	F	D	A	T	P	P	E	L	M	S	P	T	I	T	T
GCA_002489905.1	Environment	North America	inlA_26	155	CC155	II	×	800	19	A-1	×	K	F	A	V	N	L	T	T	L	D	S	A	A	N	A	T	V	T	H	V	D	D	S	F	D	A	T	P	P	E	L	M	S	P	T	I	T	T
GCA_002489915.1	Environment	North America	inlA_26	155	CC155	II	×	800	19	A-1	×	K	F	A	V	N	L	T	T	L	D	S	A	A	N	A	T	V	T	H	V	D	D	S	F	D	A	T	P	P	E	L	M	S	P	T	I	T	T
GCA_002489945.1	Environment	North America	inlA_26	155	CC155	II	×	800	19	A-1	×	K	F	A	V	N	L	T	T	L	D	S	A	A	N	A	T	V	T	H	V	D	D	S	F	D	A	T	P	P	E	L	M	S	P	T	I	T	T
GCA_002489955.1	Environment	North America	inlA_26	155	CC155	II	×	800	19	A-1	×	K	F	A	V	N	L	T	T	L	D	S	A	A	N	A	T	V	T	H	V	D	D	S	F	D	A	T	P	P	E	L	M	S	P	T	I	T	T
GCA_002489985.1	Environment	North America	inlA_26	155	CC155	II	×	800	19	A-1	×	K	F	A	V	N	L	T	T	L	D	S	A	A	N	A	T	V	T	H	V	D	D	S	F	D	A	T	P	P	E	L	M	S	P	T	I	T	T
GCA_002490005.1	Environment	North America	inlA_26	155	CC155	II	×	800	19	A-1	×	K	F	A	V	N	L	T	T	L	D	S	A	A	N	A	T	V	T	H	V	D	D	S	F	D	A	T	P	P	E	L	M	S	P	T	I	T	T
GCA_002490015.1	Environment	North America	inlA_26	155	CC155	II	×	800	19	A-1	×	K	F	A	V	N	L	T	T	L	D	S	A	A	N	A	T	V	T	H	V	D	D	S	F	D	A	T	P	P	E	L	M	S	P	T	I	T	T
GCA_002490045.1	Environment	North America	inlA_26	155	CC155	II	×	800	19	A-1	×	K	F	A	V	N	L	T	T	L	D	S	A	A	N	A	T	V	T	H	V	D	D	S	F	D	A	T	P	P	E	L	M	S	P	T	I	T	T
GCA_002490055.1	Environment	North America	inlA_86	392	CC392	I	×	800	52	A-1	×	R	F	T	L	D	L	T	T	I	D	N	E	P	N	V	A	A	T	Y	V	N	D	S	F	D	A	T	P	P	A	I	V	N	S	T	V	T	T
GCA_002490085.1	Food	North America	inlA_1	9	CC9	II	×	800	1	A-1	×	K	F	T	V	N	L	T	T	I	D	S	A	A	N	A	T	V	T	H	V	N	N	S	F	D	A	T	P	P	E	L	M	S	P	T	V	S	T
GCA_002490105.1	Food	North America	inlA_1	9	CC9	II	×	800	1	A-1	×	K	F	T	V	N	L	T	T	I	D	S	A	A	N	A	T	V	T	H	V	N	N	S	F	D	A	T	P	P	E	L	M	S	P	T	V	S	T
GCA_002490125.1	Food	North America	inlA_1	9	CC9	II	×	800	1	A-1	×	K	F	T	V	N	L	T	T	I	D	S	A	A	N	A	T	V	T	H	V	N	N	S	F	D	A	T	P	P	E	L	M	S	P	T	V	S	T
GCA_002490145.1	Food	North America	inlA_1	9	CC9	II	×	800	1	A-1	×	K	F	T	V	N	L	T	T	I	D	S	A	A	N	A	T	V	T	H	V	N	N	S	F	D	A	T	P	P	E	L	M	S	P	T	V	S	T
GCA_002490165.1	Food	North America	inlA_3	1	CC1	I	×	800	3	A-1	×	R	F	T	L	D	L	T	S	I	D	S	E	P	N	V	A	A	T	Y	V	N	D	S	F	D	A	T	P	P	E	I	V	N	S	T	V	T	T
GCA_002490175.1	Food	North America	inlA_1	9	CC9	II	×	800	1	A-1	×	K	F	T	V	N	L	T	T	I	D	S	A	A	N	A	T	V	T	H	V	N	N	S	F	D	A	T	P	P	E	L	M	S	P	T	V	S	T
GCA_002490205.1	Food	North America	inlA_1	9	CC9	II	×	800	1	A-1	×	K	F	T	V	N	L	T	T	I	D	S	A	A	N	A	T	V	T	H	V	N	N	S	F	D	A	T	P	P	E	L	M	S	P	T	V	S	T
GCA_002490225.1	Food	North America	inlA_26	155	CC155	II	×	800	19	A-1	×	K	F	A	V	N	L	T	T	L	D	S	A	A	N	A	T	V	T	H	V	D	D	S	F	D	A	T	P	P	E	L	M	S	P	T	I	T	T
GCA_002522805.1	Environment	Europe	inlA_1152	325	CC31	II	√	92	263	LRR	√	#N/A	#N/A	#N/A	#N/A	#N/A	#N/A	#N/A	#N/A	#N/A	#N/A	#N/A	#N/A	#N/A	#N/A	#N/A	#N/A	#N/A	#N/A	#N/A	#N/A	#N/A	#N/A	#N/A	#N/A	#N/A	#N/A	#N/A	#N/A	#N/A	#N/A	#N/A	#N/A	#N/A	#N/A	#N/A	#N/A	#N/A	#N/A
GCA_002523005.1	Animal	Europe	inlA_3	2402	CC1	I	×	800	3	A-1	×	R	F	T	L	D	L	T	S	I	D	S	E	P	N	V	A	A	T	Y	V	N	D	S	F	D	A	T	P	P	E	I	V	N	S	T	V	T	T
GCA_002523025.1	Animal	Europe	inlA_3	2402	CC1	I	×	800	3	A-1	×	R	F	T	L	D	L	T	S	I	D	S	E	P	N	V	A	A	T	Y	V	N	D	S	F	D	A	T	P	P	E	I	V	N	S	T	V	T	T
GCA_002523045.1	Environment	Europe	inlA_1	36	ST36	II	×	800	1	A-1	×	K	F	T	V	N	L	T	T	I	D	S	A	A	N	A	T	V	T	H	V	N	N	S	F	D	A	T	P	P	E	L	M	S	P	T	V	S	T
GCA_002523085.1	Environment	Europe	inlA_11	666	CC666	I	×	800	8	A-1	×	R	F	T	L	D	L	T	T	I	D	N	E	P	N	V	A	A	T	Y	V	N	D	S	F	D	A	T	P	P	E	I	V	N	S	T	V	T	T
GCA_002523105.1	Environment	Europe	inlA_3	1	CC1	I	×	800	3	A-1	×	R	F	T	L	D	L	T	S	I	D	S	E	P	N	V	A	A	T	Y	V	N	D	S	F	D	A	T	P	P	E	I	V	N	S	T	V	T	T
GCA_002523115.1	Animal	Europe	inlA_47	9	CC9	II	√	576	36	B-repeat	√	#N/A	#N/A	#N/A	#N/A	#N/A	#N/A	#N/A	#N/A	#N/A	#N/A	#N/A	#N/A	#N/A	#N/A	#N/A	#N/A	#N/A	#N/A	#N/A	#N/A	#N/A	#N/A	#N/A	#N/A	#N/A	#N/A	#N/A	#N/A	#N/A	#N/A	#N/A	#N/A	#N/A	#N/A	#N/A	#N/A	#N/A	#N/A
GCA_002523125.1	Food	Europe	inlA_45	9	CC9	II	√	538	34	B-repeat	√	#N/A	#N/A	#N/A	#N/A	#N/A	#N/A	#N/A	#N/A	#N/A	#N/A	#N/A	#N/A	#N/A	#N/A	#N/A	#N/A	#N/A	#N/A	#N/A	#N/A	#N/A	#N/A	#N/A	#N/A	#N/A	#N/A	#N/A	#N/A	#N/A	#N/A	#N/A	#N/A	#N/A	#N/A	#N/A	#N/A	#N/A	#N/A
GCA_002523135.1	Animal	Europe	inlA_20	3	CC3	I	×	800	9	A-1	×	R	F	T	L	D	L	T	T	I	D	N	E	P	N	V	A	A	T	Y	V	N	D	S	F	D	A	T	P	P	A	I	V	N	S	T	V	T	T
GCA_002523185.1	Environment	Europe	inlA_3	1	CC1	I	×	800	3	A-1	×	R	F	T	L	D	L	T	S	I	D	S	E	P	N	V	A	A	T	Y	V	N	D	S	F	D	A	T	P	P	E	I	V	N	S	T	V	T	T
GCA_002523195.1	Food	Europe	inlA_47	9	CC9	II	√	576	36	B-repeat	√	#N/A	#N/A	#N/A	#N/A	#N/A	#N/A	#N/A	#N/A	#N/A	#N/A	#N/A	#N/A	#N/A	#N/A	#N/A	#N/A	#N/A	#N/A	#N/A	#N/A	#N/A	#N/A	#N/A	#N/A	#N/A	#N/A	#N/A	#N/A	#N/A	#N/A	#N/A	#N/A	#N/A	#N/A	#N/A	#N/A	#N/A	#N/A
GCA_002523205.1	Food	Europe	inlA_47	9	CC9	II	√	576	36	B-repeat	√	#N/A	#N/A	#N/A	#N/A	#N/A	#N/A	#N/A	#N/A	#N/A	#N/A	#N/A	#N/A	#N/A	#N/A	#N/A	#N/A	#N/A	#N/A	#N/A	#N/A	#N/A	#N/A	#N/A	#N/A	#N/A	#N/A	#N/A	#N/A	#N/A	#N/A	#N/A	#N/A	#N/A	#N/A	#N/A	#N/A	#N/A	#N/A
GCA_002523215.1	Food	Europe	inlA_47	9	CC9	II	√	576	36	B-repeat	√	#N/A	#N/A	#N/A	#N/A	#N/A	#N/A	#N/A	#N/A	#N/A	#N/A	#N/A	#N/A	#N/A	#N/A	#N/A	#N/A	#N/A	#N/A	#N/A	#N/A	#N/A	#N/A	#N/A	#N/A	#N/A	#N/A	#N/A	#N/A	#N/A	#N/A	#N/A	#N/A	#N/A	#N/A	#N/A	#N/A	#N/A	#N/A
GCA_002523265.1	Food	Europe	inlA_47	9	CC9	II	√	576	36	B-repeat	√	#N/A	#N/A	#N/A	#N/A	#N/A	#N/A	#N/A	#N/A	#N/A	#N/A	#N/A	#N/A	#N/A	#N/A	#N/A	#N/A	#N/A	#N/A	#N/A	#N/A	#N/A	#N/A	#N/A	#N/A	#N/A	#N/A	#N/A	#N/A	#N/A	#N/A	#N/A	#N/A	#N/A	#N/A	#N/A	#N/A	#N/A	#N/A
GCA_002523295.1	Food	Europe	inlA_13	8	CC8	II	×	800	10	A-1	×	K	F	T	L	D	L	T	T	I	D	N	A	A	N	A	T	A	T	H	V	N	N	S	F	D	P	T	P	P	E	L	M	S	P	T	V	T	T
GCA_002523305.1	Environment	Europe	inlA_13	8	CC8	II	×	800	10	A-1	×	K	F	T	L	D	L	T	T	I	D	N	A	A	N	A	T	A	T	H	V	N	N	S	F	D	P	T	P	P	E	L	M	S	P	T	V	T	T
GCA_002523345.1	Food	Europe	inlA_54	398	CC19	II	×	800	38	A-1	×	K	F	A	V	N	L	T	T	L	D	S	A	A	N	A	T	A	T	H	V	N	N	S	F	D	P	T	P	P	E	L	M	S	P	T	V	T	T
GCA_002523365.1	Food	Europe	inlA_13	8	CC8	II	×	800	10	A-1	×	K	F	T	L	D	L	T	T	I	D	N	A	A	N	A	T	A	T	H	V	N	N	S	F	D	P	T	P	P	E	L	M	S	P	T	V	T	T
GCA_002523375.1	Food	Europe	inlA_13	8	CC8	II	×	800	10	A-1	×	K	F	T	L	D	L	T	T	I	D	N	A	A	N	A	T	A	T	H	V	N	N	S	F	D	P	T	P	P	E	L	M	S	P	T	V	T	T
GCA_002523395.1	Food	Europe	inlA_47	9	CC9	II	√	576	36	B-repeat	√	#N/A	#N/A	#N/A	#N/A	#N/A	#N/A	#N/A	#N/A	#N/A	#N/A	#N/A	#N/A	#N/A	#N/A	#N/A	#N/A	#N/A	#N/A	#N/A	#N/A	#N/A	#N/A	#N/A	#N/A	#N/A	#N/A	#N/A	#N/A	#N/A	#N/A	#N/A	#N/A	#N/A	#N/A	#N/A	#N/A	#N/A	#N/A
GCA_002523425.1	Food	Europe	inlA_202	9	CC9	II	√	576	36	B-repeat	√	#N/A	#N/A	#N/A	#N/A	#N/A	#N/A	#N/A	#N/A	#N/A	#N/A	#N/A	#N/A	#N/A	#N/A	#N/A	#N/A	#N/A	#N/A	#N/A	#N/A	#N/A	#N/A	#N/A	#N/A	#N/A	#N/A	#N/A	#N/A	#N/A	#N/A	#N/A	#N/A	#N/A	#N/A	#N/A	#N/A	#N/A	#N/A
GCA_002523435.1	Food	Europe	inlA_82	663	CC663	I	×	800	4	A-1	×	R	F	T	L	D	L	T	T	I	D	N	E	P	N	V	A	A	T	Y	V	N	D	S	F	D	A	T	P	P	E	I	V	N	S	T	V	T	T
GCA_002523465.1	Food	Europe	inlA_202	9	CC9	II	√	576	36	B-repeat	√	#N/A	#N/A	#N/A	#N/A	#N/A	#N/A	#N/A	#N/A	#N/A	#N/A	#N/A	#N/A	#N/A	#N/A	#N/A	#N/A	#N/A	#N/A	#N/A	#N/A	#N/A	#N/A	#N/A	#N/A	#N/A	#N/A	#N/A	#N/A	#N/A	#N/A	#N/A	#N/A	#N/A	#N/A	#N/A	#N/A	#N/A	#N/A
GCA_002523475.1	Food	Europe	inlA_13	8	CC8	II	×	800	10	A-1	×	K	F	T	L	D	L	T	T	I	D	N	A	A	N	A	T	A	T	H	V	N	N	S	F	D	P	T	P	P	E	L	M	S	P	T	V	T	T
GCA_002523505.1	Environment	Europe	inlA_8	6	CC6	I	×	797	6	A-2	×	R	F	T	L	D	L	T	T	I	D	S	E	P	N	V	A	A	T	Y	I	N	D	S	L	D	A	T	P	P	E	I	V	N	S	T	V	T	T
GCA_002523515.1	Environment	Europe	inlA_8	6	CC6	I	×	797	6	A-2	×	R	F	T	L	D	L	T	T	I	D	S	E	P	N	V	A	A	T	Y	I	N	D	S	L	D	A	T	P	P	E	I	V	N	S	T	V	T	T
GCA_002523545.1	Environment	Europe	inlA_1152	325	CC31	II	√	92	263	LRR	√	#N/A	#N/A	#N/A	#N/A	#N/A	#N/A	#N/A	#N/A	#N/A	#N/A	#N/A	#N/A	#N/A	#N/A	#N/A	#N/A	#N/A	#N/A	#N/A	#N/A	#N/A	#N/A	#N/A	#N/A	#N/A	#N/A	#N/A	#N/A	#N/A	#N/A	#N/A	#N/A	#N/A	#N/A	#N/A	#N/A	#N/A	#N/A
GCA_002445865.1	Food	Europe	inlA_198	7	CC7	II	×	730	97	A-3	×	K	F	A	L	D	L	T	T	I	D	N	A	A	N	A	A	A	T	H	V	N	N	S	F	E	P	T	P	P	E	L	M	S	P	B	B	B	B
GCA_002445925.1	Food	Europe	inlA_197	204	CC204	II	×	730	96	A-3	×	K	F	T	V	N	L	T	T	I	D	S	A	A	N	A	T	V	T	H	V	N	N	S	F	D	A	T	P	P	E	L	M	S	P	B	B	B	B
GCA_002523605.1	Environment	Europe	inlA_1152	325	CC31	II	√	92	263	LRR	√	#N/A	#N/A	#N/A	#N/A	#N/A	#N/A	#N/A	#N/A	#N/A	#N/A	#N/A	#N/A	#N/A	#N/A	#N/A	#N/A	#N/A	#N/A	#N/A	#N/A	#N/A	#N/A	#N/A	#N/A	#N/A	#N/A	#N/A	#N/A	#N/A	#N/A	#N/A	#N/A	#N/A	#N/A	#N/A	#N/A	#N/A	#N/A
GCA_002523615.1	Food	Europe	inlA_47	9	CC9	II	√	576	36	B-repeat	√	#N/A	#N/A	#N/A	#N/A	#N/A	#N/A	#N/A	#N/A	#N/A	#N/A	#N/A	#N/A	#N/A	#N/A	#N/A	#N/A	#N/A	#N/A	#N/A	#N/A	#N/A	#N/A	#N/A	#N/A	#N/A	#N/A	#N/A	#N/A	#N/A	#N/A	#N/A	#N/A	#N/A	#N/A	#N/A	#N/A	#N/A	#N/A
GCA_002523625.1	Environment	Europe	inlA_8	6	CC6	I	×	797	6	A-2	×	R	F	T	L	D	L	T	T	I	D	S	E	P	N	V	A	A	T	Y	I	N	D	S	L	D	A	T	P	P	E	I	V	N	S	T	V	T	T
GCA_002523665.1	Environment	Europe	inlA_21	38	CC101	II	×	800	14	A-1	×	R	L	T	L	D	L	T	S	I	D	N	A	P	N	V	A	V	T	H	V	D	D	S	F	D	A	K	P	P	D	L	M	S	P	T	I	T	T
GCA_002523675.1	Food	Europe	inlA_41	193	CC193	II	√	25	262	SS	√	#N/A	#N/A	#N/A	#N/A	#N/A	#N/A	#N/A	#N/A	#N/A	#N/A	#N/A	#N/A	#N/A	#N/A	#N/A	#N/A	#N/A	#N/A	#N/A	#N/A	#N/A	#N/A	#N/A	#N/A	#N/A	#N/A	#N/A	#N/A	#N/A	#N/A	#N/A	#N/A	#N/A	#N/A	#N/A	#N/A	#N/A	#N/A
GCA_002523695.1	Food	Europe	inlA_201	9	CC9	II	√	459	32	IR	√	#N/A	#N/A	#N/A	#N/A	#N/A	#N/A	#N/A	#N/A	#N/A	#N/A	#N/A	#N/A	#N/A	#N/A	#N/A	#N/A	#N/A	#N/A	#N/A	#N/A	#N/A	#N/A	#N/A	#N/A	#N/A	#N/A	#N/A	#N/A	#N/A	#N/A	#N/A	#N/A	#N/A	#N/A	#N/A	#N/A	#N/A	#N/A
GCA_002523705.1	Food	Europe	inlA_1146	193	CC193	II	√	25	262	SS	√	#N/A	#N/A	#N/A	#N/A	#N/A	#N/A	#N/A	#N/A	#N/A	#N/A	#N/A	#N/A	#N/A	#N/A	#N/A	#N/A	#N/A	#N/A	#N/A	#N/A	#N/A	#N/A	#N/A	#N/A	#N/A	#N/A	#N/A	#N/A	#N/A	#N/A	#N/A	#N/A	#N/A	#N/A	#N/A	#N/A	#N/A	#N/A
GCA_002523745.1	Food	Europe	inlA_49	121	CC121	II	√	491	37	IR	√	#N/A	#N/A	#N/A	#N/A	#N/A	#N/A	#N/A	#N/A	#N/A	#N/A	#N/A	#N/A	#N/A	#N/A	#N/A	#N/A	#N/A	#N/A	#N/A	#N/A	#N/A	#N/A	#N/A	#N/A	#N/A	#N/A	#N/A	#N/A	#N/A	#N/A	#N/A	#N/A	#N/A	#N/A	#N/A	#N/A	#N/A	#N/A
GCA_002523755.1	Food	Europe	inlA_1131	9	CC9	II	√	8	20	SS	√	#N/A	#N/A	#N/A	#N/A	#N/A	#N/A	#N/A	#N/A	#N/A	#N/A	#N/A	#N/A	#N/A	#N/A	#N/A	#N/A	#N/A	#N/A	#N/A	#N/A	#N/A	#N/A	#N/A	#N/A	#N/A	#N/A	#N/A	#N/A	#N/A	#N/A	#N/A	#N/A	#N/A	#N/A	#N/A	#N/A	#N/A	#N/A
GCA_002523785.1	Food	Europe	inlA_202	9	CC9	II	√	576	36	B-repeat	√	#N/A	#N/A	#N/A	#N/A	#N/A	#N/A	#N/A	#N/A	#N/A	#N/A	#N/A	#N/A	#N/A	#N/A	#N/A	#N/A	#N/A	#N/A	#N/A	#N/A	#N/A	#N/A	#N/A	#N/A	#N/A	#N/A	#N/A	#N/A	#N/A	#N/A	#N/A	#N/A	#N/A	#N/A	#N/A	#N/A	#N/A	#N/A
GCA_002523795.1	Food	Europe	inlA_202	9	CC9	II	√	576	36	B-repeat	√	#N/A	#N/A	#N/A	#N/A	#N/A	#N/A	#N/A	#N/A	#N/A	#N/A	#N/A	#N/A	#N/A	#N/A	#N/A	#N/A	#N/A	#N/A	#N/A	#N/A	#N/A	#N/A	#N/A	#N/A	#N/A	#N/A	#N/A	#N/A	#N/A	#N/A	#N/A	#N/A	#N/A	#N/A	#N/A	#N/A	#N/A	#N/A
GCA_002523825.1	Food	Europe	inlA_1152	325	CC31	II	√	92	263	LRR	√	#N/A	#N/A	#N/A	#N/A	#N/A	#N/A	#N/A	#N/A	#N/A	#N/A	#N/A	#N/A	#N/A	#N/A	#N/A	#N/A	#N/A	#N/A	#N/A	#N/A	#N/A	#N/A	#N/A	#N/A	#N/A	#N/A	#N/A	#N/A	#N/A	#N/A	#N/A	#N/A	#N/A	#N/A	#N/A	#N/A	#N/A	#N/A
GCA_002523845.1	Food	Europe	inlA_201	9	CC9	II	√	459	32	IR	√	#N/A	#N/A	#N/A	#N/A	#N/A	#N/A	#N/A	#N/A	#N/A	#N/A	#N/A	#N/A	#N/A	#N/A	#N/A	#N/A	#N/A	#N/A	#N/A	#N/A	#N/A	#N/A	#N/A	#N/A	#N/A	#N/A	#N/A	#N/A	#N/A	#N/A	#N/A	#N/A	#N/A	#N/A	#N/A	#N/A	#N/A	#N/A
GCA_002523855.1	Food	Europe	inlA_1131	9	CC9	II	√	8	20	SS	√	#N/A	#N/A	#N/A	#N/A	#N/A	#N/A	#N/A	#N/A	#N/A	#N/A	#N/A	#N/A	#N/A	#N/A	#N/A	#N/A	#N/A	#N/A	#N/A	#N/A	#N/A	#N/A	#N/A	#N/A	#N/A	#N/A	#N/A	#N/A	#N/A	#N/A	#N/A	#N/A	#N/A	#N/A	#N/A	#N/A	#N/A	#N/A
GCA_002523905.1	Environment	Europe	inlA_3	2	CC2	I	×	800	3	A-1	×	R	F	T	L	D	L	T	S	I	D	S	E	P	N	V	A	A	T	Y	V	N	D	S	F	D	A	T	P	P	E	I	V	N	S	T	V	T	T
GCA_002523915.1	Animal	Europe	inlA_202	9	CC9	II	√	576	36	B-repeat	√	#N/A	#N/A	#N/A	#N/A	#N/A	#N/A	#N/A	#N/A	#N/A	#N/A	#N/A	#N/A	#N/A	#N/A	#N/A	#N/A	#N/A	#N/A	#N/A	#N/A	#N/A	#N/A	#N/A	#N/A	#N/A	#N/A	#N/A	#N/A	#N/A	#N/A	#N/A	#N/A	#N/A	#N/A	#N/A	#N/A	#N/A	#N/A
GCA_002523945.1	Environment	Europe	inlA_14	29	CC29	II	×	800	11	A-1	×	K	F	A	V	N	L	T	T	L	D	S	A	A	N	A	A	A	T	Y	I	N	D	S	L	D	A	T	P	P	E	L	M	N	S	T	V	T	T
GCA_002446515.1	Food	Europe	inlA_197	204	CC204	II	×	730	96	A-3	×	K	F	T	V	N	L	T	T	I	D	S	A	A	N	A	T	V	T	H	V	N	N	S	F	D	A	T	P	P	E	L	M	S	P	B	B	B	B
GCA_002523985.1	Environment	Europe	inlA_47	9	CC9	II	√	576	36	B-repeat	√	#N/A	#N/A	#N/A	#N/A	#N/A	#N/A	#N/A	#N/A	#N/A	#N/A	#N/A	#N/A	#N/A	#N/A	#N/A	#N/A	#N/A	#N/A	#N/A	#N/A	#N/A	#N/A	#N/A	#N/A	#N/A	#N/A	#N/A	#N/A	#N/A	#N/A	#N/A	#N/A	#N/A	#N/A	#N/A	#N/A	#N/A	#N/A
GCA_002523995.1	Environment	Europe	inlA_47	9	CC9	II	√	576	36	B-repeat	√	#N/A	#N/A	#N/A	#N/A	#N/A	#N/A	#N/A	#N/A	#N/A	#N/A	#N/A	#N/A	#N/A	#N/A	#N/A	#N/A	#N/A	#N/A	#N/A	#N/A	#N/A	#N/A	#N/A	#N/A	#N/A	#N/A	#N/A	#N/A	#N/A	#N/A	#N/A	#N/A	#N/A	#N/A	#N/A	#N/A	#N/A	#N/A
GCA_002464895.1	Animal	Europe	inlA_1167	36	ST36	II	×	730	274	A-3	×	K	F	T	V	N	L	T	T	I	D	S	A	A	N	A	T	V	T	H	V	N	N	S	F	D	A	T	P	P	E	L	M	S	P	B	B	B	B
GCA_002524065.1	Environment	Europe	inlA_40	31	CC31	II	√	188	253	LRR	√	#N/A	#N/A	#N/A	#N/A	#N/A	#N/A	#N/A	#N/A	#N/A	#N/A	#N/A	#N/A	#N/A	#N/A	#N/A	#N/A	#N/A	#N/A	#N/A	#N/A	#N/A	#N/A	#N/A	#N/A	#N/A	#N/A	#N/A	#N/A	#N/A	#N/A	#N/A	#N/A	#N/A	#N/A	#N/A	#N/A	#N/A	#N/A
GCA_002524085.1	Food	Europe	inlA_1152	325	CC31	II	√	92	263	LRR	√	#N/A	#N/A	#N/A	#N/A	#N/A	#N/A	#N/A	#N/A	#N/A	#N/A	#N/A	#N/A	#N/A	#N/A	#N/A	#N/A	#N/A	#N/A	#N/A	#N/A	#N/A	#N/A	#N/A	#N/A	#N/A	#N/A	#N/A	#N/A	#N/A	#N/A	#N/A	#N/A	#N/A	#N/A	#N/A	#N/A	#N/A	#N/A
GCA_002524105.1	Environment	Europe	inlA_1154	325	CC31	II	√	92	263	LRR	√	#N/A	#N/A	#N/A	#N/A	#N/A	#N/A	#N/A	#N/A	#N/A	#N/A	#N/A	#N/A	#N/A	#N/A	#N/A	#N/A	#N/A	#N/A	#N/A	#N/A	#N/A	#N/A	#N/A	#N/A	#N/A	#N/A	#N/A	#N/A	#N/A	#N/A	#N/A	#N/A	#N/A	#N/A	#N/A	#N/A	#N/A	#N/A
GCA_002524115.1	Environment	Europe	inlA_1154	325	CC31	II	√	92	263	LRR	√	#N/A	#N/A	#N/A	#N/A	#N/A	#N/A	#N/A	#N/A	#N/A	#N/A	#N/A	#N/A	#N/A	#N/A	#N/A	#N/A	#N/A	#N/A	#N/A	#N/A	#N/A	#N/A	#N/A	#N/A	#N/A	#N/A	#N/A	#N/A	#N/A	#N/A	#N/A	#N/A	#N/A	#N/A	#N/A	#N/A	#N/A	#N/A
GCA_002524165.1	Environment	Europe	inlA_21	38	CC101	II	×	800	14	A-1	×	R	L	T	L	D	L	T	S	I	D	N	A	P	N	V	A	V	T	H	V	D	D	S	F	D	A	K	P	P	D	L	M	S	P	T	I	T	T
GCA_002524185.1	Environment	Europe	inlA_1154	325	CC31	II	√	92	263	LRR	√	#N/A	#N/A	#N/A	#N/A	#N/A	#N/A	#N/A	#N/A	#N/A	#N/A	#N/A	#N/A	#N/A	#N/A	#N/A	#N/A	#N/A	#N/A	#N/A	#N/A	#N/A	#N/A	#N/A	#N/A	#N/A	#N/A	#N/A	#N/A	#N/A	#N/A	#N/A	#N/A	#N/A	#N/A	#N/A	#N/A	#N/A	#N/A
GCA_002524205.1	Food	Europe	inlA_1154	325	CC31	II	√	92	263	LRR	√	#N/A	#N/A	#N/A	#N/A	#N/A	#N/A	#N/A	#N/A	#N/A	#N/A	#N/A	#N/A	#N/A	#N/A	#N/A	#N/A	#N/A	#N/A	#N/A	#N/A	#N/A	#N/A	#N/A	#N/A	#N/A	#N/A	#N/A	#N/A	#N/A	#N/A	#N/A	#N/A	#N/A	#N/A	#N/A	#N/A	#N/A	#N/A
GCA_002524215.1	Environment	Europe	inlA_1152	325	CC31	II	√	92	263	LRR	√	#N/A	#N/A	#N/A	#N/A	#N/A	#N/A	#N/A	#N/A	#N/A	#N/A	#N/A	#N/A	#N/A	#N/A	#N/A	#N/A	#N/A	#N/A	#N/A	#N/A	#N/A	#N/A	#N/A	#N/A	#N/A	#N/A	#N/A	#N/A	#N/A	#N/A	#N/A	#N/A	#N/A	#N/A	#N/A	#N/A	#N/A	#N/A
GCA_002523555.1	Environment	Europe	inlA_195	38	CC101	II	×	730	94	A-3	×	R	L	T	L	D	L	T	S	I	D	N	A	P	N	V	A	V	T	H	V	D	D	S	F	D	A	K	P	P	D	L	M	S	P	B	B	B	B
GCA_002524265.1	Environment	Europe	inlA_1154	325	CC31	II	√	92	263	LRR	√	#N/A	#N/A	#N/A	#N/A	#N/A	#N/A	#N/A	#N/A	#N/A	#N/A	#N/A	#N/A	#N/A	#N/A	#N/A	#N/A	#N/A	#N/A	#N/A	#N/A	#N/A	#N/A	#N/A	#N/A	#N/A	#N/A	#N/A	#N/A	#N/A	#N/A	#N/A	#N/A	#N/A	#N/A	#N/A	#N/A	#N/A	#N/A
GCA_002524285.1	Environment	Europe	inlA_20	3	CC3	I	×	800	9	A-1	×	R	F	T	L	D	L	T	T	I	D	N	E	P	N	V	A	A	T	Y	V	N	D	S	F	D	A	T	P	P	A	I	V	N	S	T	V	T	T
GCA_002524305.1	Environment	Europe	inlA_1131	9	CC9	II	√	8	20	SS	√	#N/A	#N/A	#N/A	#N/A	#N/A	#N/A	#N/A	#N/A	#N/A	#N/A	#N/A	#N/A	#N/A	#N/A	#N/A	#N/A	#N/A	#N/A	#N/A	#N/A	#N/A	#N/A	#N/A	#N/A	#N/A	#N/A	#N/A	#N/A	#N/A	#N/A	#N/A	#N/A	#N/A	#N/A	#N/A	#N/A	#N/A	#N/A
GCA_002524325.1	Environment	Europe	inlA_224	191	CC191	I	×	800	101	A-1	×	R	F	T	L	D	L	T	T	I	D	N	E	P	N	V	A	A	T	Y	V	N	D	S	F	D	A	T	P	P	A	I	V	N	S	T	V	T	T
GCA_002524335.1	Environment	Europe	inlA_3	1	CC1	I	×	800	3	A-1	×	R	F	T	L	D	L	T	S	I	D	S	E	P	N	V	A	A	T	Y	V	N	D	S	F	D	A	T	P	P	E	I	V	N	S	T	V	T	T
GCA_002524365.1	Food	Europe	inlA_31	59	CC59	I	×	800	23	A-1	×	R	F	T	L	D	L	T	T	I	D	S	E	P	N	V	A	A	T	Y	V	N	N	S	F	D	A	T	P	P	E	I	V	N	S	T	V	T	T
GCA_002524385.1	Food	Europe	inlA_49	121	CC121	II	√	491	37	IR	√	#N/A	#N/A	#N/A	#N/A	#N/A	#N/A	#N/A	#N/A	#N/A	#N/A	#N/A	#N/A	#N/A	#N/A	#N/A	#N/A	#N/A	#N/A	#N/A	#N/A	#N/A	#N/A	#N/A	#N/A	#N/A	#N/A	#N/A	#N/A	#N/A	#N/A	#N/A	#N/A	#N/A	#N/A	#N/A	#N/A	#N/A	#N/A
GCA_002524395.1	Food	Europe	inlA_49	121	CC121	II	√	491	37	IR	√	#N/A	#N/A	#N/A	#N/A	#N/A	#N/A	#N/A	#N/A	#N/A	#N/A	#N/A	#N/A	#N/A	#N/A	#N/A	#N/A	#N/A	#N/A	#N/A	#N/A	#N/A	#N/A	#N/A	#N/A	#N/A	#N/A	#N/A	#N/A	#N/A	#N/A	#N/A	#N/A	#N/A	#N/A	#N/A	#N/A	#N/A	#N/A
GCA_002524405.1	Food	Europe	inlA_49	121	CC121	II	√	491	37	IR	√	#N/A	#N/A	#N/A	#N/A	#N/A	#N/A	#N/A	#N/A	#N/A	#N/A	#N/A	#N/A	#N/A	#N/A	#N/A	#N/A	#N/A	#N/A	#N/A	#N/A	#N/A	#N/A	#N/A	#N/A	#N/A	#N/A	#N/A	#N/A	#N/A	#N/A	#N/A	#N/A	#N/A	#N/A	#N/A	#N/A	#N/A	#N/A
GCA_002524445.1	Food	Europe	inlA_49	121	CC121	II	√	491	37	IR	√	#N/A	#N/A	#N/A	#N/A	#N/A	#N/A	#N/A	#N/A	#N/A	#N/A	#N/A	#N/A	#N/A	#N/A	#N/A	#N/A	#N/A	#N/A	#N/A	#N/A	#N/A	#N/A	#N/A	#N/A	#N/A	#N/A	#N/A	#N/A	#N/A	#N/A	#N/A	#N/A	#N/A	#N/A	#N/A	#N/A	#N/A	#N/A
GCA_002524465.1	Food	Europe	inlA_3	1	CC1	I	×	800	3	A-1	×	R	F	T	L	D	L	T	S	I	D	S	E	P	N	V	A	A	T	Y	V	N	D	S	F	D	A	T	P	P	E	I	V	N	S	T	V	T	T
GCA_002524485.1	Food	Europe	inlA_1131	9	CC9	II	√	8	20	SS	√	#N/A	#N/A	#N/A	#N/A	#N/A	#N/A	#N/A	#N/A	#N/A	#N/A	#N/A	#N/A	#N/A	#N/A	#N/A	#N/A	#N/A	#N/A	#N/A	#N/A	#N/A	#N/A	#N/A	#N/A	#N/A	#N/A	#N/A	#N/A	#N/A	#N/A	#N/A	#N/A	#N/A	#N/A	#N/A	#N/A	#N/A	#N/A
GCA_002524495.1	Food	Europe	inlA_3	1	CC1	I	×	800	3	A-1	×	R	F	T	L	D	L	T	S	I	D	S	E	P	N	V	A	A	T	Y	V	N	D	S	F	D	A	T	P	P	E	I	V	N	S	T	V	T	T
GCA_002524545.1	Environment	Europe	inlA_1131	9	CC9	II	√	8	20	SS	√	#N/A	#N/A	#N/A	#N/A	#N/A	#N/A	#N/A	#N/A	#N/A	#N/A	#N/A	#N/A	#N/A	#N/A	#N/A	#N/A	#N/A	#N/A	#N/A	#N/A	#N/A	#N/A	#N/A	#N/A	#N/A	#N/A	#N/A	#N/A	#N/A	#N/A	#N/A	#N/A	#N/A	#N/A	#N/A	#N/A	#N/A	#N/A
GCA_002523585.1	Environment	Europe	inlA_195	38	CC101	II	×	730	94	A-3	×	R	L	T	L	D	L	T	S	I	D	N	A	P	N	V	A	V	T	H	V	D	D	S	F	D	A	K	P	P	D	L	M	S	P	B	B	B	B
GCA_002524625.1	Environment	Europe	inlA_14	29	CC29	II	×	800	11	A-1	×	K	F	A	V	N	L	T	T	L	D	S	A	A	N	A	A	A	T	Y	I	N	D	S	L	D	A	T	P	P	E	L	M	N	S	T	V	T	T
GCA_002524665.1	Environment	Europe	inlA_1154	325	CC31	II	√	92	263	LRR	√	#N/A	#N/A	#N/A	#N/A	#N/A	#N/A	#N/A	#N/A	#N/A	#N/A	#N/A	#N/A	#N/A	#N/A	#N/A	#N/A	#N/A	#N/A	#N/A	#N/A	#N/A	#N/A	#N/A	#N/A	#N/A	#N/A	#N/A	#N/A	#N/A	#N/A	#N/A	#N/A	#N/A	#N/A	#N/A	#N/A	#N/A	#N/A
GCA_002524685.1	Food	Europe	inlA_13	8	CC8	II	×	800	10	A-1	×	K	F	T	L	D	L	T	T	I	D	N	A	A	N	A	T	A	T	H	V	N	N	S	F	D	P	T	P	P	E	L	M	S	P	T	V	T	T
GCA_002524695.1	Food	Europe	inlA_13	8	CC8	II	×	800	10	A-1	×	K	F	T	L	D	L	T	T	I	D	N	A	A	N	A	T	A	T	H	V	N	N	S	F	D	P	T	P	P	E	L	M	S	P	T	V	T	T
GCA_002524725.1	Environment	Europe	inlA_202	9	CC9	II	√	576	36	B-repeat	√	#N/A	#N/A	#N/A	#N/A	#N/A	#N/A	#N/A	#N/A	#N/A	#N/A	#N/A	#N/A	#N/A	#N/A	#N/A	#N/A	#N/A	#N/A	#N/A	#N/A	#N/A	#N/A	#N/A	#N/A	#N/A	#N/A	#N/A	#N/A	#N/A	#N/A	#N/A	#N/A	#N/A	#N/A	#N/A	#N/A	#N/A	#N/A
GCA_002524745.1	Food	Europe	inlA_49	121	CC121	II	√	491	37	IR	√	#N/A	#N/A	#N/A	#N/A	#N/A	#N/A	#N/A	#N/A	#N/A	#N/A	#N/A	#N/A	#N/A	#N/A	#N/A	#N/A	#N/A	#N/A	#N/A	#N/A	#N/A	#N/A	#N/A	#N/A	#N/A	#N/A	#N/A	#N/A	#N/A	#N/A	#N/A	#N/A	#N/A	#N/A	#N/A	#N/A	#N/A	#N/A
GCA_002524755.1	Food	Europe	inlA_49	121	CC121	II	√	491	37	IR	√	#N/A	#N/A	#N/A	#N/A	#N/A	#N/A	#N/A	#N/A	#N/A	#N/A	#N/A	#N/A	#N/A	#N/A	#N/A	#N/A	#N/A	#N/A	#N/A	#N/A	#N/A	#N/A	#N/A	#N/A	#N/A	#N/A	#N/A	#N/A	#N/A	#N/A	#N/A	#N/A	#N/A	#N/A	#N/A	#N/A	#N/A	#N/A
GCA_002524785.1	Food	Europe	inlA_14	29	CC29	II	×	800	11	A-1	×	K	F	A	V	N	L	T	T	L	D	S	A	A	N	A	A	A	T	Y	I	N	D	S	L	D	A	T	P	P	E	L	M	N	S	T	V	T	T
GCA_002524805.1	Environment	Europe	inlA_49	121	CC121	II	√	491	37	IR	√	#N/A	#N/A	#N/A	#N/A	#N/A	#N/A	#N/A	#N/A	#N/A	#N/A	#N/A	#N/A	#N/A	#N/A	#N/A	#N/A	#N/A	#N/A	#N/A	#N/A	#N/A	#N/A	#N/A	#N/A	#N/A	#N/A	#N/A	#N/A	#N/A	#N/A	#N/A	#N/A	#N/A	#N/A	#N/A	#N/A	#N/A	#N/A
GCA_002524825.1	Food	Europe	inlA_202	9	CC9	II	√	576	36	B-repeat	√	#N/A	#N/A	#N/A	#N/A	#N/A	#N/A	#N/A	#N/A	#N/A	#N/A	#N/A	#N/A	#N/A	#N/A	#N/A	#N/A	#N/A	#N/A	#N/A	#N/A	#N/A	#N/A	#N/A	#N/A	#N/A	#N/A	#N/A	#N/A	#N/A	#N/A	#N/A	#N/A	#N/A	#N/A	#N/A	#N/A	#N/A	#N/A
GCA_002524835.1	Environment	Europe	inlA_202	9	CC9	II	√	576	36	B-repeat	√	#N/A	#N/A	#N/A	#N/A	#N/A	#N/A	#N/A	#N/A	#N/A	#N/A	#N/A	#N/A	#N/A	#N/A	#N/A	#N/A	#N/A	#N/A	#N/A	#N/A	#N/A	#N/A	#N/A	#N/A	#N/A	#N/A	#N/A	#N/A	#N/A	#N/A	#N/A	#N/A	#N/A	#N/A	#N/A	#N/A	#N/A	#N/A
GCA_002524845.1	Environment	Europe	inlA_206	9	CC9	II	√	538	34	B-repeat	√	#N/A	#N/A	#N/A	#N/A	#N/A	#N/A	#N/A	#N/A	#N/A	#N/A	#N/A	#N/A	#N/A	#N/A	#N/A	#N/A	#N/A	#N/A	#N/A	#N/A	#N/A	#N/A	#N/A	#N/A	#N/A	#N/A	#N/A	#N/A	#N/A	#N/A	#N/A	#N/A	#N/A	#N/A	#N/A	#N/A	#N/A	#N/A
GCA_002524885.1	Environment	Europe	inlA_3	1	CC1	I	×	800	3	A-1	×	R	F	T	L	D	L	T	S	I	D	S	E	P	N	V	A	A	T	Y	V	N	D	S	F	D	A	T	P	P	E	I	V	N	S	T	V	T	T
GCA_002524905.1	Environment	Europe	inlA_47	9	CC9	II	√	576	36	B-repeat	√	#N/A	#N/A	#N/A	#N/A	#N/A	#N/A	#N/A	#N/A	#N/A	#N/A	#N/A	#N/A	#N/A	#N/A	#N/A	#N/A	#N/A	#N/A	#N/A	#N/A	#N/A	#N/A	#N/A	#N/A	#N/A	#N/A	#N/A	#N/A	#N/A	#N/A	#N/A	#N/A	#N/A	#N/A	#N/A	#N/A	#N/A	#N/A
GCA_002524915.1	Food	Europe	inlA_3	1	CC1	I	×	800	3	A-1	×	R	F	T	L	D	L	T	S	I	D	S	E	P	N	V	A	A	T	Y	V	N	D	S	F	D	A	T	P	P	E	I	V	N	S	T	V	T	T
GCA_002524945.1	Food	Europe	inlA_54	398	CC19	II	×	800	38	A-1	×	K	F	A	V	N	L	T	T	L	D	S	A	A	N	A	T	A	T	H	V	N	N	S	F	D	P	T	P	P	E	L	M	S	P	T	V	T	T
GCA_002524965.1	Food	Europe	inlA_21	38	CC101	II	×	800	14	A-1	×	R	L	T	L	D	L	T	S	I	D	N	A	P	N	V	A	V	T	H	V	D	D	S	F	D	A	K	P	P	D	L	M	S	P	T	I	T	T
GCA_002524985.1	Food	Europe	inlA_47	9	CC9	II	√	576	36	B-repeat	√	#N/A	#N/A	#N/A	#N/A	#N/A	#N/A	#N/A	#N/A	#N/A	#N/A	#N/A	#N/A	#N/A	#N/A	#N/A	#N/A	#N/A	#N/A	#N/A	#N/A	#N/A	#N/A	#N/A	#N/A	#N/A	#N/A	#N/A	#N/A	#N/A	#N/A	#N/A	#N/A	#N/A	#N/A	#N/A	#N/A	#N/A	#N/A
GCA_002524995.1	Food	Europe	inlA_49	121	CC121	II	√	491	37	IR	√	#N/A	#N/A	#N/A	#N/A	#N/A	#N/A	#N/A	#N/A	#N/A	#N/A	#N/A	#N/A	#N/A	#N/A	#N/A	#N/A	#N/A	#N/A	#N/A	#N/A	#N/A	#N/A	#N/A	#N/A	#N/A	#N/A	#N/A	#N/A	#N/A	#N/A	#N/A	#N/A	#N/A	#N/A	#N/A	#N/A	#N/A	#N/A
GCA_002525015.1	Food	Europe	inlA_49	121	CC121	II	√	491	37	IR	√	#N/A	#N/A	#N/A	#N/A	#N/A	#N/A	#N/A	#N/A	#N/A	#N/A	#N/A	#N/A	#N/A	#N/A	#N/A	#N/A	#N/A	#N/A	#N/A	#N/A	#N/A	#N/A	#N/A	#N/A	#N/A	#N/A	#N/A	#N/A	#N/A	#N/A	#N/A	#N/A	#N/A	#N/A	#N/A	#N/A	#N/A	#N/A
GCA_002525045.1	Food	Europe	inlA_47	9	CC9	II	√	576	36	B-repeat	√	#N/A	#N/A	#N/A	#N/A	#N/A	#N/A	#N/A	#N/A	#N/A	#N/A	#N/A	#N/A	#N/A	#N/A	#N/A	#N/A	#N/A	#N/A	#N/A	#N/A	#N/A	#N/A	#N/A	#N/A	#N/A	#N/A	#N/A	#N/A	#N/A	#N/A	#N/A	#N/A	#N/A	#N/A	#N/A	#N/A	#N/A	#N/A
GCA_002525065.1	Food	Europe	inlA_20	3	CC3	I	×	800	9	A-1	×	R	F	T	L	D	L	T	T	I	D	N	E	P	N	V	A	A	T	Y	V	N	D	S	F	D	A	T	P	P	A	I	V	N	S	T	V	T	T
GCA_002525085.1	Food	Europe	inlA_36	26	CC26	II	×	800	28	A-1	×	K	F	A	V	N	L	T	T	I	D	S	A	A	N	A	T	A	T	H	V	N	N	S	F	D	P	T	P	P	E	L	M	S	P	T	V	S	T
GCA_002525105.1	Food	Europe	inlA_49	121	CC121	II	√	491	37	IR	√	#N/A	#N/A	#N/A	#N/A	#N/A	#N/A	#N/A	#N/A	#N/A	#N/A	#N/A	#N/A	#N/A	#N/A	#N/A	#N/A	#N/A	#N/A	#N/A	#N/A	#N/A	#N/A	#N/A	#N/A	#N/A	#N/A	#N/A	#N/A	#N/A	#N/A	#N/A	#N/A	#N/A	#N/A	#N/A	#N/A	#N/A	#N/A
GCA_002525115.1	Food	Europe	inlA_3	2	CC2	I	×	800	3	A-1	×	R	F	T	L	D	L	T	S	I	D	S	E	P	N	V	A	A	T	Y	V	N	D	S	F	D	A	T	P	P	E	I	V	N	S	T	V	T	T
GCA_002525145.1	Food	Europe	inlA_47	9	CC9	II	√	576	36	B-repeat	√	#N/A	#N/A	#N/A	#N/A	#N/A	#N/A	#N/A	#N/A	#N/A	#N/A	#N/A	#N/A	#N/A	#N/A	#N/A	#N/A	#N/A	#N/A	#N/A	#N/A	#N/A	#N/A	#N/A	#N/A	#N/A	#N/A	#N/A	#N/A	#N/A	#N/A	#N/A	#N/A	#N/A	#N/A	#N/A	#N/A	#N/A	#N/A
GCA_002525165.1	Food	Europe	inlA_47	9	CC9	II	√	576	36	B-repeat	√	#N/A	#N/A	#N/A	#N/A	#N/A	#N/A	#N/A	#N/A	#N/A	#N/A	#N/A	#N/A	#N/A	#N/A	#N/A	#N/A	#N/A	#N/A	#N/A	#N/A	#N/A	#N/A	#N/A	#N/A	#N/A	#N/A	#N/A	#N/A	#N/A	#N/A	#N/A	#N/A	#N/A	#N/A	#N/A	#N/A	#N/A	#N/A
GCA_002525175.1	Food	Europe	inlA_49	121	CC121	II	√	491	37	IR	√	#N/A	#N/A	#N/A	#N/A	#N/A	#N/A	#N/A	#N/A	#N/A	#N/A	#N/A	#N/A	#N/A	#N/A	#N/A	#N/A	#N/A	#N/A	#N/A	#N/A	#N/A	#N/A	#N/A	#N/A	#N/A	#N/A	#N/A	#N/A	#N/A	#N/A	#N/A	#N/A	#N/A	#N/A	#N/A	#N/A	#N/A	#N/A
GCA_002525205.1	Food	Europe	inlA_47	9	CC9	II	√	576	36	B-repeat	√	#N/A	#N/A	#N/A	#N/A	#N/A	#N/A	#N/A	#N/A	#N/A	#N/A	#N/A	#N/A	#N/A	#N/A	#N/A	#N/A	#N/A	#N/A	#N/A	#N/A	#N/A	#N/A	#N/A	#N/A	#N/A	#N/A	#N/A	#N/A	#N/A	#N/A	#N/A	#N/A	#N/A	#N/A	#N/A	#N/A	#N/A	#N/A
GCA_002525225.1	Food	Europe	inlA_47	9	CC9	II	√	576	36	B-repeat	√	#N/A	#N/A	#N/A	#N/A	#N/A	#N/A	#N/A	#N/A	#N/A	#N/A	#N/A	#N/A	#N/A	#N/A	#N/A	#N/A	#N/A	#N/A	#N/A	#N/A	#N/A	#N/A	#N/A	#N/A	#N/A	#N/A	#N/A	#N/A	#N/A	#N/A	#N/A	#N/A	#N/A	#N/A	#N/A	#N/A	#N/A	#N/A
GCA_002525235.1	Food	Europe	inlA_47	9	CC9	II	√	576	36	B-repeat	√	#N/A	#N/A	#N/A	#N/A	#N/A	#N/A	#N/A	#N/A	#N/A	#N/A	#N/A	#N/A	#N/A	#N/A	#N/A	#N/A	#N/A	#N/A	#N/A	#N/A	#N/A	#N/A	#N/A	#N/A	#N/A	#N/A	#N/A	#N/A	#N/A	#N/A	#N/A	#N/A	#N/A	#N/A	#N/A	#N/A	#N/A	#N/A
GCA_002525245.1	Food	Europe	inlA_20	3	CC3	I	×	800	9	A-1	×	R	F	T	L	D	L	T	T	I	D	N	E	P	N	V	A	A	T	Y	V	N	D	S	F	D	A	T	P	P	A	I	V	N	S	T	V	T	T
GCA_002525255.1	Food	Europe	inlA_47	9	CC9	II	√	576	36	B-repeat	√	#N/A	#N/A	#N/A	#N/A	#N/A	#N/A	#N/A	#N/A	#N/A	#N/A	#N/A	#N/A	#N/A	#N/A	#N/A	#N/A	#N/A	#N/A	#N/A	#N/A	#N/A	#N/A	#N/A	#N/A	#N/A	#N/A	#N/A	#N/A	#N/A	#N/A	#N/A	#N/A	#N/A	#N/A	#N/A	#N/A	#N/A	#N/A
GCA_002525305.1	Food	Europe	inlA_47	9	CC9	II	√	576	36	B-repeat	√	#N/A	#N/A	#N/A	#N/A	#N/A	#N/A	#N/A	#N/A	#N/A	#N/A	#N/A	#N/A	#N/A	#N/A	#N/A	#N/A	#N/A	#N/A	#N/A	#N/A	#N/A	#N/A	#N/A	#N/A	#N/A	#N/A	#N/A	#N/A	#N/A	#N/A	#N/A	#N/A	#N/A	#N/A	#N/A	#N/A	#N/A	#N/A
GCA_002525325.1	Food	Europe	inlA_363	5	CC5	I	×	800	131	A-1	×	R	F	T	L	D	L	T	T	I	D	N	E	P	N	V	A	A	T	Y	V	N	D	S	F	D	A	T	P	P	A	I	V	N	S	T	V	T	T
GCA_002525335.1	Food	Europe	inlA_45	9	CC9	II	√	538	34	B-repeat	√	#N/A	#N/A	#N/A	#N/A	#N/A	#N/A	#N/A	#N/A	#N/A	#N/A	#N/A	#N/A	#N/A	#N/A	#N/A	#N/A	#N/A	#N/A	#N/A	#N/A	#N/A	#N/A	#N/A	#N/A	#N/A	#N/A	#N/A	#N/A	#N/A	#N/A	#N/A	#N/A	#N/A	#N/A	#N/A	#N/A	#N/A	#N/A
GCA_002525345.1	Food	Europe	inlA_47	9	CC9	II	√	576	36	B-repeat	√	#N/A	#N/A	#N/A	#N/A	#N/A	#N/A	#N/A	#N/A	#N/A	#N/A	#N/A	#N/A	#N/A	#N/A	#N/A	#N/A	#N/A	#N/A	#N/A	#N/A	#N/A	#N/A	#N/A	#N/A	#N/A	#N/A	#N/A	#N/A	#N/A	#N/A	#N/A	#N/A	#N/A	#N/A	#N/A	#N/A	#N/A	#N/A
GCA_002523955.1	Food	Europe	inlA_196	427	CC29	II	×	730	95	A-3	×	K	F	A	V	N	L	T	T	L	D	S	A	A	N	A	A	A	T	H	V	N	N	S	F	E	P	T	P	P	D	L	M	N	S	B	B	B	B
GCA_002525405.1	Food	Europe	inlA_49	121	CC121	II	√	491	37	IR	√	#N/A	#N/A	#N/A	#N/A	#N/A	#N/A	#N/A	#N/A	#N/A	#N/A	#N/A	#N/A	#N/A	#N/A	#N/A	#N/A	#N/A	#N/A	#N/A	#N/A	#N/A	#N/A	#N/A	#N/A	#N/A	#N/A	#N/A	#N/A	#N/A	#N/A	#N/A	#N/A	#N/A	#N/A	#N/A	#N/A	#N/A	#N/A
GCA_002525425.1	Food	Europe	inlA_47	9	CC9	II	√	576	36	B-repeat	√	#N/A	#N/A	#N/A	#N/A	#N/A	#N/A	#N/A	#N/A	#N/A	#N/A	#N/A	#N/A	#N/A	#N/A	#N/A	#N/A	#N/A	#N/A	#N/A	#N/A	#N/A	#N/A	#N/A	#N/A	#N/A	#N/A	#N/A	#N/A	#N/A	#N/A	#N/A	#N/A	#N/A	#N/A	#N/A	#N/A	#N/A	#N/A
GCA_002525445.1	Food	Europe	inlA_47	9	CC9	II	√	576	36	B-repeat	√	#N/A	#N/A	#N/A	#N/A	#N/A	#N/A	#N/A	#N/A	#N/A	#N/A	#N/A	#N/A	#N/A	#N/A	#N/A	#N/A	#N/A	#N/A	#N/A	#N/A	#N/A	#N/A	#N/A	#N/A	#N/A	#N/A	#N/A	#N/A	#N/A	#N/A	#N/A	#N/A	#N/A	#N/A	#N/A	#N/A	#N/A	#N/A
GCA_002525465.1	Food	Europe	inlA_47	9	CC9	II	√	576	36	B-repeat	√	#N/A	#N/A	#N/A	#N/A	#N/A	#N/A	#N/A	#N/A	#N/A	#N/A	#N/A	#N/A	#N/A	#N/A	#N/A	#N/A	#N/A	#N/A	#N/A	#N/A	#N/A	#N/A	#N/A	#N/A	#N/A	#N/A	#N/A	#N/A	#N/A	#N/A	#N/A	#N/A	#N/A	#N/A	#N/A	#N/A	#N/A	#N/A
GCA_002525475.1	Food	Europe	inlA_47	9	CC9	II	√	576	36	B-repeat	√	#N/A	#N/A	#N/A	#N/A	#N/A	#N/A	#N/A	#N/A	#N/A	#N/A	#N/A	#N/A	#N/A	#N/A	#N/A	#N/A	#N/A	#N/A	#N/A	#N/A	#N/A	#N/A	#N/A	#N/A	#N/A	#N/A	#N/A	#N/A	#N/A	#N/A	#N/A	#N/A	#N/A	#N/A	#N/A	#N/A	#N/A	#N/A
GCA_002525485.1	Food	Europe	inlA_48	9	CC9	II	√	8	20	SS	√	#N/A	#N/A	#N/A	#N/A	#N/A	#N/A	#N/A	#N/A	#N/A	#N/A	#N/A	#N/A	#N/A	#N/A	#N/A	#N/A	#N/A	#N/A	#N/A	#N/A	#N/A	#N/A	#N/A	#N/A	#N/A	#N/A	#N/A	#N/A	#N/A	#N/A	#N/A	#N/A	#N/A	#N/A	#N/A	#N/A	#N/A	#N/A
GCA_002525525.1	Food	Europe	inlA_12	5	CC5	I	×	800	9	A-1	×	R	F	T	L	D	L	T	T	I	D	N	E	P	N	V	A	A	T	Y	V	N	D	S	F	D	A	T	P	P	A	I	V	N	S	T	V	T	T
GCA_002525545.1	Food	Europe	inlA_3	2	CC2	I	×	800	3	A-1	×	R	F	T	L	D	L	T	S	I	D	S	E	P	N	V	A	A	T	Y	V	N	D	S	F	D	A	T	P	P	E	I	V	N	S	T	V	T	T
GCA_002525555.1	Food	Europe	inlA_47	9	CC9	II	√	576	36	B-repeat	√	#N/A	#N/A	#N/A	#N/A	#N/A	#N/A	#N/A	#N/A	#N/A	#N/A	#N/A	#N/A	#N/A	#N/A	#N/A	#N/A	#N/A	#N/A	#N/A	#N/A	#N/A	#N/A	#N/A	#N/A	#N/A	#N/A	#N/A	#N/A	#N/A	#N/A	#N/A	#N/A	#N/A	#N/A	#N/A	#N/A	#N/A	#N/A
GCA_002525585.1	Food	Europe	inlA_12	5	CC5	I	×	800	9	A-1	×	R	F	T	L	D	L	T	T	I	D	N	E	P	N	V	A	A	T	Y	V	N	D	S	F	D	A	T	P	P	A	I	V	N	S	T	V	T	T
GCA_002525605.1	Food	Europe	inlA_47	9	CC9	II	√	576	36	B-repeat	√	#N/A	#N/A	#N/A	#N/A	#N/A	#N/A	#N/A	#N/A	#N/A	#N/A	#N/A	#N/A	#N/A	#N/A	#N/A	#N/A	#N/A	#N/A	#N/A	#N/A	#N/A	#N/A	#N/A	#N/A	#N/A	#N/A	#N/A	#N/A	#N/A	#N/A	#N/A	#N/A	#N/A	#N/A	#N/A	#N/A	#N/A	#N/A
GCA_002525615.1	Food	Europe	inlA_48	9	CC9	II	√	8	20	SS	√	#N/A	#N/A	#N/A	#N/A	#N/A	#N/A	#N/A	#N/A	#N/A	#N/A	#N/A	#N/A	#N/A	#N/A	#N/A	#N/A	#N/A	#N/A	#N/A	#N/A	#N/A	#N/A	#N/A	#N/A	#N/A	#N/A	#N/A	#N/A	#N/A	#N/A	#N/A	#N/A	#N/A	#N/A	#N/A	#N/A	#N/A	#N/A
GCA_002525645.1	Animal	Europe	inlA_47	9	CC9	II	√	576	36	B-repeat	√	#N/A	#N/A	#N/A	#N/A	#N/A	#N/A	#N/A	#N/A	#N/A	#N/A	#N/A	#N/A	#N/A	#N/A	#N/A	#N/A	#N/A	#N/A	#N/A	#N/A	#N/A	#N/A	#N/A	#N/A	#N/A	#N/A	#N/A	#N/A	#N/A	#N/A	#N/A	#N/A	#N/A	#N/A	#N/A	#N/A	#N/A	#N/A
GCA_002525665.1	Unknown	Europe	inlA_20	3	CC3	I	×	800	9	A-1	×	R	F	T	L	D	L	T	T	I	D	N	E	P	N	V	A	A	T	Y	V	N	D	S	F	D	A	T	P	P	A	I	V	N	S	T	V	T	T
GCA_002525825.1	Food	Europe	inlA_47	9	CC9	II	√	576	36	B-repeat	√	#N/A	#N/A	#N/A	#N/A	#N/A	#N/A	#N/A	#N/A	#N/A	#N/A	#N/A	#N/A	#N/A	#N/A	#N/A	#N/A	#N/A	#N/A	#N/A	#N/A	#N/A	#N/A	#N/A	#N/A	#N/A	#N/A	#N/A	#N/A	#N/A	#N/A	#N/A	#N/A	#N/A	#N/A	#N/A	#N/A	#N/A	#N/A
GCA_002525855.1	Food	Europe	inlA_3	1	CC1	I	×	800	3	A-1	×	R	F	T	L	D	L	T	S	I	D	S	E	P	N	V	A	A	T	Y	V	N	D	S	F	D	A	T	P	P	E	I	V	N	S	T	V	T	T
GCA_002525875.1	Food	Europe	inlA_2	7	CC7	II	×	800	2	A-1	×	K	F	A	L	D	L	T	T	I	D	N	A	A	N	A	A	A	T	H	V	N	N	S	F	E	P	T	P	P	E	L	M	S	P	T	V	S	T
GCA_002525895.1	Food	Europe	inlA_2	7	CC7	II	×	800	2	A-1	×	K	F	A	L	D	L	T	T	I	D	N	A	A	N	A	A	A	T	H	V	N	N	S	F	E	P	T	P	P	E	L	M	S	P	T	V	S	T
GCA_002525915.1	Food	Europe	inlA_47	9	CC9	II	√	576	36	B-repeat	√	#N/A	#N/A	#N/A	#N/A	#N/A	#N/A	#N/A	#N/A	#N/A	#N/A	#N/A	#N/A	#N/A	#N/A	#N/A	#N/A	#N/A	#N/A	#N/A	#N/A	#N/A	#N/A	#N/A	#N/A	#N/A	#N/A	#N/A	#N/A	#N/A	#N/A	#N/A	#N/A	#N/A	#N/A	#N/A	#N/A	#N/A	#N/A
GCA_002525925.1	Food	Europe	inlA_47	9	CC9	II	√	576	36	B-repeat	√	#N/A	#N/A	#N/A	#N/A	#N/A	#N/A	#N/A	#N/A	#N/A	#N/A	#N/A	#N/A	#N/A	#N/A	#N/A	#N/A	#N/A	#N/A	#N/A	#N/A	#N/A	#N/A	#N/A	#N/A	#N/A	#N/A	#N/A	#N/A	#N/A	#N/A	#N/A	#N/A	#N/A	#N/A	#N/A	#N/A	#N/A	#N/A
GCA_002525955.1	Food	Europe	inlA_3	1	CC1	I	×	800	3	A-1	×	R	F	T	L	D	L	T	S	I	D	S	E	P	N	V	A	A	T	Y	V	N	D	S	F	D	A	T	P	P	E	I	V	N	S	T	V	T	T
GCA_002525975.1	Food	Europe	inlA_2	7	CC7	II	×	800	2	A-1	×	K	F	A	L	D	L	T	T	I	D	N	A	A	N	A	A	A	T	H	V	N	N	S	F	E	P	T	P	P	E	L	M	S	P	T	V	S	T
GCA_002525995.1	Environment	Europe	inlA_202	9	CC9	II	√	576	36	B-repeat	√	#N/A	#N/A	#N/A	#N/A	#N/A	#N/A	#N/A	#N/A	#N/A	#N/A	#N/A	#N/A	#N/A	#N/A	#N/A	#N/A	#N/A	#N/A	#N/A	#N/A	#N/A	#N/A	#N/A	#N/A	#N/A	#N/A	#N/A	#N/A	#N/A	#N/A	#N/A	#N/A	#N/A	#N/A	#N/A	#N/A	#N/A	#N/A
GCA_002526015.1	Food	Europe	inlA_14	19	CC19	II	×	800	11	A-1	×	K	F	A	V	N	L	T	T	L	D	S	A	A	N	A	A	A	T	Y	I	N	D	S	L	D	A	T	P	P	E	L	M	N	S	T	V	T	T
GCA_002526035.1	Food	Europe	inlA_133	296	CC88	I	×	800	71	A-1	×	R	F	T	L	D	L	T	T	I	D	N	E	P	N	V	A	A	T	Y	V	N	N	S	F	D	A	T	P	P	E	I	V	N	S	T	V	T	T
GCA_002526055.1	Environment	Europe	inlA_202	9	CC9	II	√	576	36	B-repeat	√	#N/A	#N/A	#N/A	#N/A	#N/A	#N/A	#N/A	#N/A	#N/A	#N/A	#N/A	#N/A	#N/A	#N/A	#N/A	#N/A	#N/A	#N/A	#N/A	#N/A	#N/A	#N/A	#N/A	#N/A	#N/A	#N/A	#N/A	#N/A	#N/A	#N/A	#N/A	#N/A	#N/A	#N/A	#N/A	#N/A	#N/A	#N/A
GCA_002526075.1	Food	Europe	inlA_202	9	CC9	II	√	576	36	B-repeat	√	#N/A	#N/A	#N/A	#N/A	#N/A	#N/A	#N/A	#N/A	#N/A	#N/A	#N/A	#N/A	#N/A	#N/A	#N/A	#N/A	#N/A	#N/A	#N/A	#N/A	#N/A	#N/A	#N/A	#N/A	#N/A	#N/A	#N/A	#N/A	#N/A	#N/A	#N/A	#N/A	#N/A	#N/A	#N/A	#N/A	#N/A	#N/A
GCA_002524245.1	Food	Europe	inlA_197	204	CC204	II	×	730	96	A-3	×	K	F	T	V	N	L	T	T	I	D	S	A	A	N	A	T	V	T	H	V	N	N	S	F	D	A	T	P	P	E	L	M	S	P	B	B	B	B
GCA_002526115.1	Food	Europe	inlA_47	9	CC9	II	√	576	36	B-repeat	√	#N/A	#N/A	#N/A	#N/A	#N/A	#N/A	#N/A	#N/A	#N/A	#N/A	#N/A	#N/A	#N/A	#N/A	#N/A	#N/A	#N/A	#N/A	#N/A	#N/A	#N/A	#N/A	#N/A	#N/A	#N/A	#N/A	#N/A	#N/A	#N/A	#N/A	#N/A	#N/A	#N/A	#N/A	#N/A	#N/A	#N/A	#N/A
GCA_002526135.1	Food	Europe	inlA_49	121	CC121	II	√	491	37	IR	√	#N/A	#N/A	#N/A	#N/A	#N/A	#N/A	#N/A	#N/A	#N/A	#N/A	#N/A	#N/A	#N/A	#N/A	#N/A	#N/A	#N/A	#N/A	#N/A	#N/A	#N/A	#N/A	#N/A	#N/A	#N/A	#N/A	#N/A	#N/A	#N/A	#N/A	#N/A	#N/A	#N/A	#N/A	#N/A	#N/A	#N/A	#N/A
GCA_002526175.1	Food	Europe	inlA_202	9	CC9	II	√	576	36	B-repeat	√	#N/A	#N/A	#N/A	#N/A	#N/A	#N/A	#N/A	#N/A	#N/A	#N/A	#N/A	#N/A	#N/A	#N/A	#N/A	#N/A	#N/A	#N/A	#N/A	#N/A	#N/A	#N/A	#N/A	#N/A	#N/A	#N/A	#N/A	#N/A	#N/A	#N/A	#N/A	#N/A	#N/A	#N/A	#N/A	#N/A	#N/A	#N/A
GCA_002524605.1	Environment	Europe	inlA_197	204	CC204	II	×	730	96	A-3	×	K	F	T	V	N	L	T	T	I	D	S	A	A	N	A	T	V	T	H	V	N	N	S	F	D	A	T	P	P	E	L	M	S	P	B	B	B	B
GCA_002526215.1	Food	Europe	inlA_49	121	CC121	II	√	491	37	IR	√	#N/A	#N/A	#N/A	#N/A	#N/A	#N/A	#N/A	#N/A	#N/A	#N/A	#N/A	#N/A	#N/A	#N/A	#N/A	#N/A	#N/A	#N/A	#N/A	#N/A	#N/A	#N/A	#N/A	#N/A	#N/A	#N/A	#N/A	#N/A	#N/A	#N/A	#N/A	#N/A	#N/A	#N/A	#N/A	#N/A	#N/A	#N/A
GCA_002526235.1	Food	Europe	inlA_202	9	CC9	II	√	576	36	B-repeat	√	#N/A	#N/A	#N/A	#N/A	#N/A	#N/A	#N/A	#N/A	#N/A	#N/A	#N/A	#N/A	#N/A	#N/A	#N/A	#N/A	#N/A	#N/A	#N/A	#N/A	#N/A	#N/A	#N/A	#N/A	#N/A	#N/A	#N/A	#N/A	#N/A	#N/A	#N/A	#N/A	#N/A	#N/A	#N/A	#N/A	#N/A	#N/A
GCA_002526255.1	Food	Europe	inlA_54	398	CC19	II	×	800	38	A-1	×	K	F	A	V	N	L	T	T	L	D	S	A	A	N	A	T	A	T	H	V	N	N	S	F	D	P	T	P	P	E	L	M	S	P	T	V	T	T
GCA_002526295.1	Food	Europe	inlA_54	398	CC19	II	×	800	38	A-1	×	K	F	A	V	N	L	T	T	L	D	S	A	A	N	A	T	A	T	H	V	N	N	S	F	D	P	T	P	P	E	L	M	S	P	T	V	T	T
GCA_002526315.1	Food	Europe	inlA_54	398	CC19	II	×	800	38	A-1	×	K	F	A	V	N	L	T	T	L	D	S	A	A	N	A	T	A	T	H	V	N	N	S	F	D	P	T	P	P	E	L	M	S	P	T	V	T	T
GCA_002526335.1	Food	Europe	inlA_1141	9	CC9	II	√	576	36	B-repeat	√	#N/A	#N/A	#N/A	#N/A	#N/A	#N/A	#N/A	#N/A	#N/A	#N/A	#N/A	#N/A	#N/A	#N/A	#N/A	#N/A	#N/A	#N/A	#N/A	#N/A	#N/A	#N/A	#N/A	#N/A	#N/A	#N/A	#N/A	#N/A	#N/A	#N/A	#N/A	#N/A	#N/A	#N/A	#N/A	#N/A	#N/A	#N/A
GCA_002526355.1	Food	Europe	inlA_202	9	CC9	II	√	576	36	B-repeat	√	#N/A	#N/A	#N/A	#N/A	#N/A	#N/A	#N/A	#N/A	#N/A	#N/A	#N/A	#N/A	#N/A	#N/A	#N/A	#N/A	#N/A	#N/A	#N/A	#N/A	#N/A	#N/A	#N/A	#N/A	#N/A	#N/A	#N/A	#N/A	#N/A	#N/A	#N/A	#N/A	#N/A	#N/A	#N/A	#N/A	#N/A	#N/A
GCA_002526375.1	Environment	Europe	inlA_202	9	CC9	II	√	576	36	B-repeat	√	#N/A	#N/A	#N/A	#N/A	#N/A	#N/A	#N/A	#N/A	#N/A	#N/A	#N/A	#N/A	#N/A	#N/A	#N/A	#N/A	#N/A	#N/A	#N/A	#N/A	#N/A	#N/A	#N/A	#N/A	#N/A	#N/A	#N/A	#N/A	#N/A	#N/A	#N/A	#N/A	#N/A	#N/A	#N/A	#N/A	#N/A	#N/A
GCA_002526395.1	Food	Europe	inlA_54	398	CC19	II	×	800	38	A-1	×	K	F	A	V	N	L	T	T	L	D	S	A	A	N	A	T	A	T	H	V	N	N	S	F	D	P	T	P	P	E	L	M	S	P	T	V	T	T
GCA_002526415.1	Food	Europe	inlA_202	9	CC9	II	√	576	36	B-repeat	√	#N/A	#N/A	#N/A	#N/A	#N/A	#N/A	#N/A	#N/A	#N/A	#N/A	#N/A	#N/A	#N/A	#N/A	#N/A	#N/A	#N/A	#N/A	#N/A	#N/A	#N/A	#N/A	#N/A	#N/A	#N/A	#N/A	#N/A	#N/A	#N/A	#N/A	#N/A	#N/A	#N/A	#N/A	#N/A	#N/A	#N/A	#N/A
GCA_002526425.1	Food	Europe	inlA_202	9	CC9	II	√	576	36	B-repeat	√	#N/A	#N/A	#N/A	#N/A	#N/A	#N/A	#N/A	#N/A	#N/A	#N/A	#N/A	#N/A	#N/A	#N/A	#N/A	#N/A	#N/A	#N/A	#N/A	#N/A	#N/A	#N/A	#N/A	#N/A	#N/A	#N/A	#N/A	#N/A	#N/A	#N/A	#N/A	#N/A	#N/A	#N/A	#N/A	#N/A	#N/A	#N/A
GCA_002526095.1	Food	Europe	inlA_197	204	CC204	II	×	730	96	A-3	×	K	F	T	V	N	L	T	T	I	D	S	A	A	N	A	T	V	T	H	V	N	N	S	F	D	A	T	P	P	E	L	M	S	P	B	B	B	B
GCA_002526475.1	Food	Europe	inlA_3	2	CC2	I	×	800	3	A-1	×	R	F	T	L	D	L	T	S	I	D	S	E	P	N	V	A	A	T	Y	V	N	D	S	F	D	A	T	P	P	E	I	V	N	S	T	V	T	T
GCA_002526485.1	Food	Europe	inlA_10	8	CC8	II	×	800	7	A-1	×	K	F	T	L	D	L	T	T	I	D	N	A	A	N	A	T	A	T	H	V	N	N	S	F	D	P	T	P	P	E	L	M	S	P	T	V	T	T
GCA_002526495.1	Food	Europe	inlA_3	2	CC2	I	×	800	3	A-1	×	R	F	T	L	D	L	T	S	I	D	S	E	P	N	V	A	A	T	Y	V	N	D	S	F	D	A	T	P	P	E	I	V	N	S	T	V	T	T
GCA_002526535.1	Food	Europe	inlA_1154	325	CC31	II	√	92	263	LRR	√	#N/A	#N/A	#N/A	#N/A	#N/A	#N/A	#N/A	#N/A	#N/A	#N/A	#N/A	#N/A	#N/A	#N/A	#N/A	#N/A	#N/A	#N/A	#N/A	#N/A	#N/A	#N/A	#N/A	#N/A	#N/A	#N/A	#N/A	#N/A	#N/A	#N/A	#N/A	#N/A	#N/A	#N/A	#N/A	#N/A	#N/A	#N/A
GCA_002526545.1	Food	Europe	inlA_202	9	CC9	II	√	576	36	B-repeat	√	#N/A	#N/A	#N/A	#N/A	#N/A	#N/A	#N/A	#N/A	#N/A	#N/A	#N/A	#N/A	#N/A	#N/A	#N/A	#N/A	#N/A	#N/A	#N/A	#N/A	#N/A	#N/A	#N/A	#N/A	#N/A	#N/A	#N/A	#N/A	#N/A	#N/A	#N/A	#N/A	#N/A	#N/A	#N/A	#N/A	#N/A	#N/A
GCA_002526555.1	Environment	Europe	inlA_202	9	CC9	II	√	576	36	B-repeat	√	#N/A	#N/A	#N/A	#N/A	#N/A	#N/A	#N/A	#N/A	#N/A	#N/A	#N/A	#N/A	#N/A	#N/A	#N/A	#N/A	#N/A	#N/A	#N/A	#N/A	#N/A	#N/A	#N/A	#N/A	#N/A	#N/A	#N/A	#N/A	#N/A	#N/A	#N/A	#N/A	#N/A	#N/A	#N/A	#N/A	#N/A	#N/A
GCA_002526605.1	Food	Europe	inlA_202	9	CC9	II	√	576	36	B-repeat	√	#N/A	#N/A	#N/A	#N/A	#N/A	#N/A	#N/A	#N/A	#N/A	#N/A	#N/A	#N/A	#N/A	#N/A	#N/A	#N/A	#N/A	#N/A	#N/A	#N/A	#N/A	#N/A	#N/A	#N/A	#N/A	#N/A	#N/A	#N/A	#N/A	#N/A	#N/A	#N/A	#N/A	#N/A	#N/A	#N/A	#N/A	#N/A
GCA_002526615.1	Food	Europe	inlA_202	9	CC9	II	√	576	36	B-repeat	√	#N/A	#N/A	#N/A	#N/A	#N/A	#N/A	#N/A	#N/A	#N/A	#N/A	#N/A	#N/A	#N/A	#N/A	#N/A	#N/A	#N/A	#N/A	#N/A	#N/A	#N/A	#N/A	#N/A	#N/A	#N/A	#N/A	#N/A	#N/A	#N/A	#N/A	#N/A	#N/A	#N/A	#N/A	#N/A	#N/A	#N/A	#N/A
GCA_002526655.1	Food	Europe	inlA_3	2	CC2	I	×	800	3	A-1	×	R	F	T	L	D	L	T	S	I	D	S	E	P	N	V	A	A	T	Y	V	N	D	S	F	D	A	T	P	P	E	I	V	N	S	T	V	T	T
GCA_002526665.1	Food	Europe	inlA_202	9	CC9	II	√	576	36	B-repeat	√	#N/A	#N/A	#N/A	#N/A	#N/A	#N/A	#N/A	#N/A	#N/A	#N/A	#N/A	#N/A	#N/A	#N/A	#N/A	#N/A	#N/A	#N/A	#N/A	#N/A	#N/A	#N/A	#N/A	#N/A	#N/A	#N/A	#N/A	#N/A	#N/A	#N/A	#N/A	#N/A	#N/A	#N/A	#N/A	#N/A	#N/A	#N/A
GCA_002526675.1	Food	Europe	inlA_202	9	CC9	II	√	576	36	B-repeat	√	#N/A	#N/A	#N/A	#N/A	#N/A	#N/A	#N/A	#N/A	#N/A	#N/A	#N/A	#N/A	#N/A	#N/A	#N/A	#N/A	#N/A	#N/A	#N/A	#N/A	#N/A	#N/A	#N/A	#N/A	#N/A	#N/A	#N/A	#N/A	#N/A	#N/A	#N/A	#N/A	#N/A	#N/A	#N/A	#N/A	#N/A	#N/A
GCA_002526715.1	Food	Europe	inlA_1154	325	CC31	II	√	92	263	LRR	√	#N/A	#N/A	#N/A	#N/A	#N/A	#N/A	#N/A	#N/A	#N/A	#N/A	#N/A	#N/A	#N/A	#N/A	#N/A	#N/A	#N/A	#N/A	#N/A	#N/A	#N/A	#N/A	#N/A	#N/A	#N/A	#N/A	#N/A	#N/A	#N/A	#N/A	#N/A	#N/A	#N/A	#N/A	#N/A	#N/A	#N/A	#N/A
GCA_002526725.1	Food	Europe	inlA_202	9	CC9	II	√	576	36	B-repeat	√	#N/A	#N/A	#N/A	#N/A	#N/A	#N/A	#N/A	#N/A	#N/A	#N/A	#N/A	#N/A	#N/A	#N/A	#N/A	#N/A	#N/A	#N/A	#N/A	#N/A	#N/A	#N/A	#N/A	#N/A	#N/A	#N/A	#N/A	#N/A	#N/A	#N/A	#N/A	#N/A	#N/A	#N/A	#N/A	#N/A	#N/A	#N/A
GCA_002526755.1	Animal	Europe	inlA_3	2	CC2	I	×	800	3	A-1	×	R	F	T	L	D	L	T	S	I	D	S	E	P	N	V	A	A	T	Y	V	N	D	S	F	D	A	T	P	P	E	I	V	N	S	T	V	T	T
GCA_002526775.1	Food	Europe	inlA_3	2	CC2	I	×	800	3	A-1	×	R	F	T	L	D	L	T	S	I	D	S	E	P	N	V	A	A	T	Y	V	N	D	S	F	D	A	T	P	P	E	I	V	N	S	T	V	T	T
GCA_002526785.1	Animal	Europe	inlA_202	9	CC9	II	√	576	36	B-repeat	√	#N/A	#N/A	#N/A	#N/A	#N/A	#N/A	#N/A	#N/A	#N/A	#N/A	#N/A	#N/A	#N/A	#N/A	#N/A	#N/A	#N/A	#N/A	#N/A	#N/A	#N/A	#N/A	#N/A	#N/A	#N/A	#N/A	#N/A	#N/A	#N/A	#N/A	#N/A	#N/A	#N/A	#N/A	#N/A	#N/A	#N/A	#N/A
GCA_002526815.1	Food	Europe	inlA_202	9	CC9	II	√	576	36	B-repeat	√	#N/A	#N/A	#N/A	#N/A	#N/A	#N/A	#N/A	#N/A	#N/A	#N/A	#N/A	#N/A	#N/A	#N/A	#N/A	#N/A	#N/A	#N/A	#N/A	#N/A	#N/A	#N/A	#N/A	#N/A	#N/A	#N/A	#N/A	#N/A	#N/A	#N/A	#N/A	#N/A	#N/A	#N/A	#N/A	#N/A	#N/A	#N/A
GCA_002526835.1	Food	Europe	inlA_38	206	CC14	II	×	800	30	A-1	×	R	F	A	V	N	L	T	T	L	D	S	A	A	N	A	A	A	T	Y	I	N	D	S	L	D	A	T	P	P	E	L	M	N	S	T	V	T	T
GCA_002526845.1	Food	Europe	inlA_1154	325	CC31	II	√	92	263	LRR	√	#N/A	#N/A	#N/A	#N/A	#N/A	#N/A	#N/A	#N/A	#N/A	#N/A	#N/A	#N/A	#N/A	#N/A	#N/A	#N/A	#N/A	#N/A	#N/A	#N/A	#N/A	#N/A	#N/A	#N/A	#N/A	#N/A	#N/A	#N/A	#N/A	#N/A	#N/A	#N/A	#N/A	#N/A	#N/A	#N/A	#N/A	#N/A
GCA_002526875.1	Food	Europe	inlA_202	9	CC9	II	√	576	36	B-repeat	√	#N/A	#N/A	#N/A	#N/A	#N/A	#N/A	#N/A	#N/A	#N/A	#N/A	#N/A	#N/A	#N/A	#N/A	#N/A	#N/A	#N/A	#N/A	#N/A	#N/A	#N/A	#N/A	#N/A	#N/A	#N/A	#N/A	#N/A	#N/A	#N/A	#N/A	#N/A	#N/A	#N/A	#N/A	#N/A	#N/A	#N/A	#N/A
GCA_002526895.1	Food	Europe	inlA_12	5	CC5	I	×	800	9	A-1	×	R	F	T	L	D	L	T	T	I	D	N	E	P	N	V	A	A	T	Y	V	N	D	S	F	D	A	T	P	P	A	I	V	N	S	T	V	T	T
GCA_002526905.1	Food	Europe	inlA_12	5	CC5	I	×	800	9	A-1	×	R	F	T	L	D	L	T	T	I	D	N	E	P	N	V	A	A	T	Y	V	N	D	S	F	D	A	T	P	P	A	I	V	N	S	T	V	T	T
GCA_002526935.1	Food	Europe	inlA_202	9	CC9	II	√	576	36	B-repeat	√	#N/A	#N/A	#N/A	#N/A	#N/A	#N/A	#N/A	#N/A	#N/A	#N/A	#N/A	#N/A	#N/A	#N/A	#N/A	#N/A	#N/A	#N/A	#N/A	#N/A	#N/A	#N/A	#N/A	#N/A	#N/A	#N/A	#N/A	#N/A	#N/A	#N/A	#N/A	#N/A	#N/A	#N/A	#N/A	#N/A	#N/A	#N/A
GCA_002526955.1	Food	Europe	inlA_3	2	CC2	I	×	800	3	A-1	×	R	F	T	L	D	L	T	S	I	D	S	E	P	N	V	A	A	T	Y	V	N	D	S	F	D	A	T	P	P	E	I	V	N	S	T	V	T	T
GCA_002526965.1	Food	Europe	inlA_12	5	CC5	I	×	800	9	A-1	×	R	F	T	L	D	L	T	T	I	D	N	E	P	N	V	A	A	T	Y	V	N	D	S	F	D	A	T	P	P	A	I	V	N	S	T	V	T	T
GCA_002526995.1	Food	Europe	inlA_82	663	CC663	I	×	800	4	A-1	×	R	F	T	L	D	L	T	T	I	D	N	E	P	N	V	A	A	T	Y	V	N	D	S	F	D	A	T	P	P	E	I	V	N	S	T	V	T	T
GCA_002527015.1	Environment	Europe	inlA_3	1	CC1	I	×	800	3	A-1	×	R	F	T	L	D	L	T	S	I	D	S	E	P	N	V	A	A	T	Y	V	N	D	S	F	D	A	T	P	P	E	I	V	N	S	T	V	T	T
GCA_002527025.1	Food	Europe	inlA_3	1	CC1	I	×	800	3	A-1	×	R	F	T	L	D	L	T	S	I	D	S	E	P	N	V	A	A	T	Y	V	N	D	S	F	D	A	T	P	P	E	I	V	N	S	T	V	T	T
GCA_002527055.1	Food	Europe	inlA_3	1	CC1	I	×	800	3	A-1	×	R	F	T	L	D	L	T	S	I	D	S	E	P	N	V	A	A	T	Y	V	N	D	S	F	D	A	T	P	P	E	I	V	N	S	T	V	T	T
GCA_002526195.1	Food	Europe	inlA_197	36	ST36	II	×	730	96	A-3	×	K	F	T	V	N	L	T	T	I	D	S	A	A	N	A	T	V	T	H	V	N	N	S	F	D	A	T	P	P	E	L	M	S	P	B	B	B	B
GCA_002527105.1	Food	Europe	inlA_202	9	CC9	II	√	576	36	B-repeat	√	#N/A	#N/A	#N/A	#N/A	#N/A	#N/A	#N/A	#N/A	#N/A	#N/A	#N/A	#N/A	#N/A	#N/A	#N/A	#N/A	#N/A	#N/A	#N/A	#N/A	#N/A	#N/A	#N/A	#N/A	#N/A	#N/A	#N/A	#N/A	#N/A	#N/A	#N/A	#N/A	#N/A	#N/A	#N/A	#N/A	#N/A	#N/A
GCA_002526435.1	Food	Europe	inlA_1168	2	CC2	I	×	730	275	A-3	×	R	F	T	L	D	L	T	S	I	D	S	E	P	N	V	A	A	T	Y	V	N	D	S	F	D	A	T	P	P	E	I	V	N	S	B	B	B	B
GCA_002527155.1	Food	Europe	inlA_3	1	CC1	I	×	800	3	A-1	×	R	F	T	L	D	L	T	S	I	D	S	E	P	N	V	A	A	T	Y	V	N	D	S	F	D	A	T	P	P	E	I	V	N	S	T	V	T	T
GCA_002527165.1	Food	Europe	inlA_49	121	CC121	II	√	491	37	IR	√	#N/A	#N/A	#N/A	#N/A	#N/A	#N/A	#N/A	#N/A	#N/A	#N/A	#N/A	#N/A	#N/A	#N/A	#N/A	#N/A	#N/A	#N/A	#N/A	#N/A	#N/A	#N/A	#N/A	#N/A	#N/A	#N/A	#N/A	#N/A	#N/A	#N/A	#N/A	#N/A	#N/A	#N/A	#N/A	#N/A	#N/A	#N/A
GCA_002527195.1	Food	Europe	inlA_202	9	CC9	II	√	576	36	B-repeat	√	#N/A	#N/A	#N/A	#N/A	#N/A	#N/A	#N/A	#N/A	#N/A	#N/A	#N/A	#N/A	#N/A	#N/A	#N/A	#N/A	#N/A	#N/A	#N/A	#N/A	#N/A	#N/A	#N/A	#N/A	#N/A	#N/A	#N/A	#N/A	#N/A	#N/A	#N/A	#N/A	#N/A	#N/A	#N/A	#N/A	#N/A	#N/A
GCA_002527215.1	Food	Europe	inlA_49	121	CC121	II	√	491	37	IR	√	#N/A	#N/A	#N/A	#N/A	#N/A	#N/A	#N/A	#N/A	#N/A	#N/A	#N/A	#N/A	#N/A	#N/A	#N/A	#N/A	#N/A	#N/A	#N/A	#N/A	#N/A	#N/A	#N/A	#N/A	#N/A	#N/A	#N/A	#N/A	#N/A	#N/A	#N/A	#N/A	#N/A	#N/A	#N/A	#N/A	#N/A	#N/A
GCA_002527235.1	Food	Europe	inlA_49	121	CC121	II	√	491	37	IR	√	#N/A	#N/A	#N/A	#N/A	#N/A	#N/A	#N/A	#N/A	#N/A	#N/A	#N/A	#N/A	#N/A	#N/A	#N/A	#N/A	#N/A	#N/A	#N/A	#N/A	#N/A	#N/A	#N/A	#N/A	#N/A	#N/A	#N/A	#N/A	#N/A	#N/A	#N/A	#N/A	#N/A	#N/A	#N/A	#N/A	#N/A	#N/A
GCA_002527255.1	Food	Europe	inlA_47	9	CC9	II	√	576	36	B-repeat	√	#N/A	#N/A	#N/A	#N/A	#N/A	#N/A	#N/A	#N/A	#N/A	#N/A	#N/A	#N/A	#N/A	#N/A	#N/A	#N/A	#N/A	#N/A	#N/A	#N/A	#N/A	#N/A	#N/A	#N/A	#N/A	#N/A	#N/A	#N/A	#N/A	#N/A	#N/A	#N/A	#N/A	#N/A	#N/A	#N/A	#N/A	#N/A
GCA_002527275.1	Food	Europe	inlA_7	4	CC4	I	×	800	5	A-1	×	R	F	T	L	D	L	T	T	I	D	N	E	P	N	V	A	A	T	Y	V	N	D	S	F	D	A	T	P	P	E	I	V	N	S	T	V	T	T
GCA_002527095.1	Food	Europe	inlA_199	18	CC18	II	×	730	98	A-3	×	K	F	T	L	D	L	T	T	I	D	N	A	A	N	A	T	V	T	H	V	N	N	S	F	D	A	T	P	P	E	L	M	S	P	B	B	B	B
GCA_002527315.1	Environment	Europe	inlA_49	121	CC121	II	√	491	37	IR	√	#N/A	#N/A	#N/A	#N/A	#N/A	#N/A	#N/A	#N/A	#N/A	#N/A	#N/A	#N/A	#N/A	#N/A	#N/A	#N/A	#N/A	#N/A	#N/A	#N/A	#N/A	#N/A	#N/A	#N/A	#N/A	#N/A	#N/A	#N/A	#N/A	#N/A	#N/A	#N/A	#N/A	#N/A	#N/A	#N/A	#N/A	#N/A
GCA_002527335.1	Environment	Europe	inlA_20	3	CC3	I	×	800	9	A-1	×	R	F	T	L	D	L	T	T	I	D	N	E	P	N	V	A	A	T	Y	V	N	D	S	F	D	A	T	P	P	A	I	V	N	S	T	V	T	T
GCA_002527375.1	Food	Europe	inlA_3	1	CC1	I	×	800	3	A-1	×	R	F	T	L	D	L	T	S	I	D	S	E	P	N	V	A	A	T	Y	V	N	D	S	F	D	A	T	P	P	E	I	V	N	S	T	V	T	T
GCA_002527395.1	Environment	Europe	inlA_1154	325	CC31	II	√	92	263	LRR	√	#N/A	#N/A	#N/A	#N/A	#N/A	#N/A	#N/A	#N/A	#N/A	#N/A	#N/A	#N/A	#N/A	#N/A	#N/A	#N/A	#N/A	#N/A	#N/A	#N/A	#N/A	#N/A	#N/A	#N/A	#N/A	#N/A	#N/A	#N/A	#N/A	#N/A	#N/A	#N/A	#N/A	#N/A	#N/A	#N/A	#N/A	#N/A
GCA_002527415.1	Food	Europe	inlA_202	9	CC9	II	√	576	36	B-repeat	√	#N/A	#N/A	#N/A	#N/A	#N/A	#N/A	#N/A	#N/A	#N/A	#N/A	#N/A	#N/A	#N/A	#N/A	#N/A	#N/A	#N/A	#N/A	#N/A	#N/A	#N/A	#N/A	#N/A	#N/A	#N/A	#N/A	#N/A	#N/A	#N/A	#N/A	#N/A	#N/A	#N/A	#N/A	#N/A	#N/A	#N/A	#N/A
GCA_002527435.1	Food	Europe	inlA_202	9	CC9	II	√	576	36	B-repeat	√	#N/A	#N/A	#N/A	#N/A	#N/A	#N/A	#N/A	#N/A	#N/A	#N/A	#N/A	#N/A	#N/A	#N/A	#N/A	#N/A	#N/A	#N/A	#N/A	#N/A	#N/A	#N/A	#N/A	#N/A	#N/A	#N/A	#N/A	#N/A	#N/A	#N/A	#N/A	#N/A	#N/A	#N/A	#N/A	#N/A	#N/A	#N/A
GCA_002527135.1	Food	Europe	inlA_194	155	CC155	II	×	730	93	A-3	×	K	F	A	V	N	L	T	T	L	D	S	A	A	N	A	T	V	T	H	V	D	D	S	F	D	A	T	P	P	E	L	M	S	P	B	B	B	B
GCA_002527475.1	Food	Europe	inlA_3	2	CC2	I	×	800	3	A-1	×	R	F	T	L	D	L	T	S	I	D	S	E	P	N	V	A	A	T	Y	V	N	D	S	F	D	A	T	P	P	E	I	V	N	S	T	V	T	T
GCA_002527495.1	Food	Europe	inlA_3	2	CC2	I	×	800	3	A-1	×	R	F	T	L	D	L	T	S	I	D	S	E	P	N	V	A	A	T	Y	V	N	D	S	F	D	A	T	P	P	E	I	V	N	S	T	V	T	T
GCA_002527505.1	Food	Europe	inlA_154	32	ST32	I	×	800	84	A-1	×	R	F	T	L	D	L	T	S	I	D	N	E	P	N	V	A	A	T	Y	V	N	D	S	F	D	A	T	P	P	E	I	V	N	S	T	V	T	T
GCA_002527535.1	Food	Europe	inlA_202	9	CC9	II	√	576	36	B-repeat	√	#N/A	#N/A	#N/A	#N/A	#N/A	#N/A	#N/A	#N/A	#N/A	#N/A	#N/A	#N/A	#N/A	#N/A	#N/A	#N/A	#N/A	#N/A	#N/A	#N/A	#N/A	#N/A	#N/A	#N/A	#N/A	#N/A	#N/A	#N/A	#N/A	#N/A	#N/A	#N/A	#N/A	#N/A	#N/A	#N/A	#N/A	#N/A
GCA_002527555.1	Food	Europe	inlA_13	8	CC8	II	×	800	10	A-1	×	K	F	T	L	D	L	T	T	I	D	N	A	A	N	A	T	A	T	H	V	N	N	S	F	D	P	T	P	P	E	L	M	S	P	T	V	T	T
GCA_002527565.1	Food	Europe	inlA_202	9	CC9	II	√	576	36	B-repeat	√	#N/A	#N/A	#N/A	#N/A	#N/A	#N/A	#N/A	#N/A	#N/A	#N/A	#N/A	#N/A	#N/A	#N/A	#N/A	#N/A	#N/A	#N/A	#N/A	#N/A	#N/A	#N/A	#N/A	#N/A	#N/A	#N/A	#N/A	#N/A	#N/A	#N/A	#N/A	#N/A	#N/A	#N/A	#N/A	#N/A	#N/A	#N/A
GCA_002527595.1	Food	Europe	inlA_13	8	CC8	II	×	800	10	A-1	×	K	F	T	L	D	L	T	T	I	D	N	A	A	N	A	T	A	T	H	V	N	N	S	F	D	P	T	P	P	E	L	M	S	P	T	V	T	T
GCA_002527615.1	Food	Europe	inlA_49	121	CC121	II	√	491	37	IR	√	#N/A	#N/A	#N/A	#N/A	#N/A	#N/A	#N/A	#N/A	#N/A	#N/A	#N/A	#N/A	#N/A	#N/A	#N/A	#N/A	#N/A	#N/A	#N/A	#N/A	#N/A	#N/A	#N/A	#N/A	#N/A	#N/A	#N/A	#N/A	#N/A	#N/A	#N/A	#N/A	#N/A	#N/A	#N/A	#N/A	#N/A	#N/A
GCA_002527635.1	Food	Europe	inlA_13	8	CC8	II	×	800	10	A-1	×	K	F	T	L	D	L	T	T	I	D	N	A	A	N	A	T	A	T	H	V	N	N	S	F	D	P	T	P	P	E	L	M	S	P	T	V	T	T
GCA_002527655.1	Food	Europe	inlA_11	388	CC388	I	×	800	8	A-1	×	R	F	T	L	D	L	T	T	I	D	N	E	P	N	V	A	A	T	Y	V	N	D	S	F	D	A	T	P	P	E	I	V	N	S	T	V	T	T
GCA_002527675.1	Food	Europe	inlA_1151	325	CC31	II	√	92	263	LRR	√	#N/A	#N/A	#N/A	#N/A	#N/A	#N/A	#N/A	#N/A	#N/A	#N/A	#N/A	#N/A	#N/A	#N/A	#N/A	#N/A	#N/A	#N/A	#N/A	#N/A	#N/A	#N/A	#N/A	#N/A	#N/A	#N/A	#N/A	#N/A	#N/A	#N/A	#N/A	#N/A	#N/A	#N/A	#N/A	#N/A	#N/A	#N/A
GCA_002527695.1	Food	Europe	inlA_54	398	CC19	II	×	800	38	A-1	×	K	F	A	V	N	L	T	T	L	D	S	A	A	N	A	T	A	T	H	V	N	N	S	F	D	P	T	P	P	E	L	M	S	P	T	V	T	T
GCA_002527735.1	Food	Europe	inlA_49	-	#N/A	II	√	491	37	IR	√	#N/A	#N/A	#N/A	#N/A	#N/A	#N/A	#N/A	#N/A	#N/A	#N/A	#N/A	#N/A	#N/A	#N/A	#N/A	#N/A	#N/A	#N/A	#N/A	#N/A	#N/A	#N/A	#N/A	#N/A	#N/A	#N/A	#N/A	#N/A	#N/A	#N/A	#N/A	#N/A	#N/A	#N/A	#N/A	#N/A	#N/A	#N/A
GCA_002527755.1	Food	Europe	inlA_202	9	CC9	II	√	576	36	B-repeat	√	#N/A	#N/A	#N/A	#N/A	#N/A	#N/A	#N/A	#N/A	#N/A	#N/A	#N/A	#N/A	#N/A	#N/A	#N/A	#N/A	#N/A	#N/A	#N/A	#N/A	#N/A	#N/A	#N/A	#N/A	#N/A	#N/A	#N/A	#N/A	#N/A	#N/A	#N/A	#N/A	#N/A	#N/A	#N/A	#N/A	#N/A	#N/A
GCA_002527765.1	Food	Europe	inlA_3	2	CC2	I	×	800	3	A-1	×	R	F	T	L	D	L	T	S	I	D	S	E	P	N	V	A	A	T	Y	V	N	D	S	F	D	A	T	P	P	E	I	V	N	S	T	V	T	T
GCA_002527795.1	Food	Europe	inlA_49	121	CC121	II	√	491	37	IR	√	#N/A	#N/A	#N/A	#N/A	#N/A	#N/A	#N/A	#N/A	#N/A	#N/A	#N/A	#N/A	#N/A	#N/A	#N/A	#N/A	#N/A	#N/A	#N/A	#N/A	#N/A	#N/A	#N/A	#N/A	#N/A	#N/A	#N/A	#N/A	#N/A	#N/A	#N/A	#N/A	#N/A	#N/A	#N/A	#N/A	#N/A	#N/A
GCA_002527815.1	Food	Europe	inlA_1129	9	CC9	II	√	8	20	SS	√	#N/A	#N/A	#N/A	#N/A	#N/A	#N/A	#N/A	#N/A	#N/A	#N/A	#N/A	#N/A	#N/A	#N/A	#N/A	#N/A	#N/A	#N/A	#N/A	#N/A	#N/A	#N/A	#N/A	#N/A	#N/A	#N/A	#N/A	#N/A	#N/A	#N/A	#N/A	#N/A	#N/A	#N/A	#N/A	#N/A	#N/A	#N/A
GCA_002527825.1	Food	Europe	inlA_43	9	CC9	II	√	459	32	IR	√	#N/A	#N/A	#N/A	#N/A	#N/A	#N/A	#N/A	#N/A	#N/A	#N/A	#N/A	#N/A	#N/A	#N/A	#N/A	#N/A	#N/A	#N/A	#N/A	#N/A	#N/A	#N/A	#N/A	#N/A	#N/A	#N/A	#N/A	#N/A	#N/A	#N/A	#N/A	#N/A	#N/A	#N/A	#N/A	#N/A	#N/A	#N/A
GCA_002527855.1	Food	Europe	inlA_49	121	CC121	II	√	491	37	IR	√	#N/A	#N/A	#N/A	#N/A	#N/A	#N/A	#N/A	#N/A	#N/A	#N/A	#N/A	#N/A	#N/A	#N/A	#N/A	#N/A	#N/A	#N/A	#N/A	#N/A	#N/A	#N/A	#N/A	#N/A	#N/A	#N/A	#N/A	#N/A	#N/A	#N/A	#N/A	#N/A	#N/A	#N/A	#N/A	#N/A	#N/A	#N/A
GCA_002527875.1	Food	Europe	inlA_49	121	CC121	II	√	491	37	IR	√	#N/A	#N/A	#N/A	#N/A	#N/A	#N/A	#N/A	#N/A	#N/A	#N/A	#N/A	#N/A	#N/A	#N/A	#N/A	#N/A	#N/A	#N/A	#N/A	#N/A	#N/A	#N/A	#N/A	#N/A	#N/A	#N/A	#N/A	#N/A	#N/A	#N/A	#N/A	#N/A	#N/A	#N/A	#N/A	#N/A	#N/A	#N/A
GCA_002527885.1	Food	Europe	inlA_13	8	CC8	II	×	800	10	A-1	×	K	F	T	L	D	L	T	T	I	D	N	A	A	N	A	T	A	T	H	V	N	N	S	F	D	P	T	P	P	E	L	M	S	P	T	V	T	T
GCA_002527915.1	Food	Europe	inlA_366	224	CC224	I	×	800	132	A-1	×	R	F	T	L	D	L	T	T	I	D	N	E	P	N	V	A	A	T	Y	V	N	D	S	F	D	A	T	P	P	E	I	V	N	S	T	V	T	T
GCA_002527935.1	Food	Europe	inlA_202	9	CC9	II	√	576	36	B-repeat	√	#N/A	#N/A	#N/A	#N/A	#N/A	#N/A	#N/A	#N/A	#N/A	#N/A	#N/A	#N/A	#N/A	#N/A	#N/A	#N/A	#N/A	#N/A	#N/A	#N/A	#N/A	#N/A	#N/A	#N/A	#N/A	#N/A	#N/A	#N/A	#N/A	#N/A	#N/A	#N/A	#N/A	#N/A	#N/A	#N/A	#N/A	#N/A
GCA_002527945.1	Food	Europe	inlA_13	8	CC8	II	×	800	10	A-1	×	K	F	T	L	D	L	T	T	I	D	N	A	A	N	A	T	A	T	H	V	N	N	S	F	D	P	T	P	P	E	L	M	S	P	T	V	T	T
GCA_002527965.1	Food	Europe	inlA_201	9	CC9	II	√	459	32	IR	√	#N/A	#N/A	#N/A	#N/A	#N/A	#N/A	#N/A	#N/A	#N/A	#N/A	#N/A	#N/A	#N/A	#N/A	#N/A	#N/A	#N/A	#N/A	#N/A	#N/A	#N/A	#N/A	#N/A	#N/A	#N/A	#N/A	#N/A	#N/A	#N/A	#N/A	#N/A	#N/A	#N/A	#N/A	#N/A	#N/A	#N/A	#N/A
GCA_002527995.1	Food	Europe	inlA_49	121	CC121	II	√	491	37	IR	√	#N/A	#N/A	#N/A	#N/A	#N/A	#N/A	#N/A	#N/A	#N/A	#N/A	#N/A	#N/A	#N/A	#N/A	#N/A	#N/A	#N/A	#N/A	#N/A	#N/A	#N/A	#N/A	#N/A	#N/A	#N/A	#N/A	#N/A	#N/A	#N/A	#N/A	#N/A	#N/A	#N/A	#N/A	#N/A	#N/A	#N/A	#N/A
GCA_002528005.1	Food	Europe	inlA_47	9	CC9	II	√	576	36	B-repeat	√	#N/A	#N/A	#N/A	#N/A	#N/A	#N/A	#N/A	#N/A	#N/A	#N/A	#N/A	#N/A	#N/A	#N/A	#N/A	#N/A	#N/A	#N/A	#N/A	#N/A	#N/A	#N/A	#N/A	#N/A	#N/A	#N/A	#N/A	#N/A	#N/A	#N/A	#N/A	#N/A	#N/A	#N/A	#N/A	#N/A	#N/A	#N/A
GCA_002527295.1	Food	Europe	inlA_1166	288	CC288	I	×	730	273	A-3	×	R	F	T	L	D	L	T	S	I	D	N	E	P	N	V	A	A	T	Y	V	N	D	S	F	D	A	T	S	P	E	I	V	N	S	B	B	B	B
GCA_002527455.1	Food	Europe	inlA_1164	91	CC14	II	×	730	271	A-3	×	K	F	A	V	N	L	T	T	L	D	S	A	A	N	A	T	A	T	H	V	N	N	S	F	E	P	T	P	P	D	L	M	S	P	B	B	B	B
GCA_002528065.1	Environment	Europe	inlA_8	6	CC6	I	×	797	6	A-2	×	R	F	T	L	D	L	T	T	I	D	S	E	P	N	V	A	A	T	Y	I	N	D	S	L	D	A	T	P	P	E	I	V	N	S	T	V	T	T
GCA_002528095.1	Food	Europe	inlA_1154	325	CC31	II	√	92	263	LRR	√	#N/A	#N/A	#N/A	#N/A	#N/A	#N/A	#N/A	#N/A	#N/A	#N/A	#N/A	#N/A	#N/A	#N/A	#N/A	#N/A	#N/A	#N/A	#N/A	#N/A	#N/A	#N/A	#N/A	#N/A	#N/A	#N/A	#N/A	#N/A	#N/A	#N/A	#N/A	#N/A	#N/A	#N/A	#N/A	#N/A	#N/A	#N/A
GCA_002528115.1	Food	Europe	inlA_7	4	CC4	I	×	800	5	A-1	×	R	F	T	L	D	L	T	T	I	D	N	E	P	N	V	A	A	T	Y	V	N	D	S	F	D	A	T	P	P	E	I	V	N	S	T	V	T	T
GCA_002528125.1	Food	Europe	inlA_202	9	CC9	II	√	576	36	B-repeat	√	#N/A	#N/A	#N/A	#N/A	#N/A	#N/A	#N/A	#N/A	#N/A	#N/A	#N/A	#N/A	#N/A	#N/A	#N/A	#N/A	#N/A	#N/A	#N/A	#N/A	#N/A	#N/A	#N/A	#N/A	#N/A	#N/A	#N/A	#N/A	#N/A	#N/A	#N/A	#N/A	#N/A	#N/A	#N/A	#N/A	#N/A	#N/A
GCA_002528155.1	Food	Europe	inlA_13	8	CC8	II	×	800	10	A-1	×	K	F	T	L	D	L	T	T	I	D	N	A	A	N	A	T	A	T	H	V	N	N	S	F	D	P	T	P	P	E	L	M	S	P	T	V	T	T
GCA_002528175.1	Food	Europe	inlA_49	121	CC121	II	√	491	37	IR	√	#N/A	#N/A	#N/A	#N/A	#N/A	#N/A	#N/A	#N/A	#N/A	#N/A	#N/A	#N/A	#N/A	#N/A	#N/A	#N/A	#N/A	#N/A	#N/A	#N/A	#N/A	#N/A	#N/A	#N/A	#N/A	#N/A	#N/A	#N/A	#N/A	#N/A	#N/A	#N/A	#N/A	#N/A	#N/A	#N/A	#N/A	#N/A
GCA_002528185.1	Food	Europe	inlA_47	9	CC9	II	√	576	36	B-repeat	√	#N/A	#N/A	#N/A	#N/A	#N/A	#N/A	#N/A	#N/A	#N/A	#N/A	#N/A	#N/A	#N/A	#N/A	#N/A	#N/A	#N/A	#N/A	#N/A	#N/A	#N/A	#N/A	#N/A	#N/A	#N/A	#N/A	#N/A	#N/A	#N/A	#N/A	#N/A	#N/A	#N/A	#N/A	#N/A	#N/A	#N/A	#N/A
GCA_002528035.1	Food	Europe	inlA_196	427	CC29	II	×	730	95	A-3	×	K	F	A	V	N	L	T	T	L	D	S	A	A	N	A	A	A	T	H	V	N	N	S	F	E	P	T	P	P	D	L	M	N	S	B	B	B	B
GCA_002528245.1	Food	Europe	inlA_15	37	CC37	II	×	800	12	A-1	×	K	F	A	V	N	L	T	T	L	D	S	A	A	N	A	A	A	T	Y	I	N	D	S	L	D	A	T	P	P	D	L	M	N	S	T	V	T	T
GCA_002528275.1	Food	Europe	inlA_8	6	CC6	I	×	797	6	A-2	×	R	F	T	L	D	L	T	T	I	D	S	E	P	N	V	A	A	T	Y	I	N	D	S	L	D	A	T	P	P	E	I	V	N	S	T	V	T	T
GCA_002528295.1	Food	Europe	inlA_13	8	CC8	II	×	800	10	A-1	×	K	F	T	L	D	L	T	T	I	D	N	A	A	N	A	T	A	T	H	V	N	N	S	F	D	P	T	P	P	E	L	M	S	P	T	V	T	T
GCA_002528305.1	Food	Europe	inlA_34	427	CC29	II	×	800	26	A-1	×	K	F	A	V	N	L	T	T	L	D	S	A	A	N	A	A	A	T	H	V	N	N	S	F	E	P	T	P	P	D	L	M	N	S	T	I	T	T
GCA_002528335.1	Food	Europe	inlA_201	9	CC9	II	√	459	32	IR	√	#N/A	#N/A	#N/A	#N/A	#N/A	#N/A	#N/A	#N/A	#N/A	#N/A	#N/A	#N/A	#N/A	#N/A	#N/A	#N/A	#N/A	#N/A	#N/A	#N/A	#N/A	#N/A	#N/A	#N/A	#N/A	#N/A	#N/A	#N/A	#N/A	#N/A	#N/A	#N/A	#N/A	#N/A	#N/A	#N/A	#N/A	#N/A
GCA_002528355.1	Food	Europe	inlA_8	6	CC6	I	×	797	6	A-2	×	R	F	T	L	D	L	T	T	I	D	S	E	P	N	V	A	A	T	Y	I	N	D	S	L	D	A	T	P	P	E	I	V	N	S	T	V	T	T
GCA_002528365.1	Food	Europe	inlA_8	6	CC6	I	×	797	6	A-2	×	R	F	T	L	D	L	T	T	I	D	S	E	P	N	V	A	A	T	Y	I	N	D	S	L	D	A	T	P	P	E	I	V	N	S	T	V	T	T
GCA_002528395.1	Food	Europe	inlA_202	9	CC9	II	√	576	36	B-repeat	√	#N/A	#N/A	#N/A	#N/A	#N/A	#N/A	#N/A	#N/A	#N/A	#N/A	#N/A	#N/A	#N/A	#N/A	#N/A	#N/A	#N/A	#N/A	#N/A	#N/A	#N/A	#N/A	#N/A	#N/A	#N/A	#N/A	#N/A	#N/A	#N/A	#N/A	#N/A	#N/A	#N/A	#N/A	#N/A	#N/A	#N/A	#N/A
GCA_002528415.1	Food	Europe	inlA_202	9	CC9	II	√	576	36	B-repeat	√	#N/A	#N/A	#N/A	#N/A	#N/A	#N/A	#N/A	#N/A	#N/A	#N/A	#N/A	#N/A	#N/A	#N/A	#N/A	#N/A	#N/A	#N/A	#N/A	#N/A	#N/A	#N/A	#N/A	#N/A	#N/A	#N/A	#N/A	#N/A	#N/A	#N/A	#N/A	#N/A	#N/A	#N/A	#N/A	#N/A	#N/A	#N/A
GCA_002528425.1	Environment	Europe	inlA_13	8	CC8	II	×	800	10	A-1	×	K	F	T	L	D	L	T	T	I	D	N	A	A	N	A	T	A	T	H	V	N	N	S	F	D	P	T	P	P	E	L	M	S	P	T	V	T	T
GCA_002528455.1	Food	Europe	inlA_49	121	CC121	II	√	491	37	IR	√	#N/A	#N/A	#N/A	#N/A	#N/A	#N/A	#N/A	#N/A	#N/A	#N/A	#N/A	#N/A	#N/A	#N/A	#N/A	#N/A	#N/A	#N/A	#N/A	#N/A	#N/A	#N/A	#N/A	#N/A	#N/A	#N/A	#N/A	#N/A	#N/A	#N/A	#N/A	#N/A	#N/A	#N/A	#N/A	#N/A	#N/A	#N/A
GCA_002528475.1	Food	Europe	inlA_47	9	CC9	II	√	576	36	B-repeat	√	#N/A	#N/A	#N/A	#N/A	#N/A	#N/A	#N/A	#N/A	#N/A	#N/A	#N/A	#N/A	#N/A	#N/A	#N/A	#N/A	#N/A	#N/A	#N/A	#N/A	#N/A	#N/A	#N/A	#N/A	#N/A	#N/A	#N/A	#N/A	#N/A	#N/A	#N/A	#N/A	#N/A	#N/A	#N/A	#N/A	#N/A	#N/A
GCA_002528485.1	Food	Europe	inlA_202	9	CC9	II	√	576	36	B-repeat	√	#N/A	#N/A	#N/A	#N/A	#N/A	#N/A	#N/A	#N/A	#N/A	#N/A	#N/A	#N/A	#N/A	#N/A	#N/A	#N/A	#N/A	#N/A	#N/A	#N/A	#N/A	#N/A	#N/A	#N/A	#N/A	#N/A	#N/A	#N/A	#N/A	#N/A	#N/A	#N/A	#N/A	#N/A	#N/A	#N/A	#N/A	#N/A
GCA_002528515.1	Environment	Europe	inlA_202	9	CC9	II	√	576	36	B-repeat	√	#N/A	#N/A	#N/A	#N/A	#N/A	#N/A	#N/A	#N/A	#N/A	#N/A	#N/A	#N/A	#N/A	#N/A	#N/A	#N/A	#N/A	#N/A	#N/A	#N/A	#N/A	#N/A	#N/A	#N/A	#N/A	#N/A	#N/A	#N/A	#N/A	#N/A	#N/A	#N/A	#N/A	#N/A	#N/A	#N/A	#N/A	#N/A
GCA_002528535.1	Food	Europe	inlA_13	8	CC8	II	×	800	10	A-1	×	K	F	T	L	D	L	T	T	I	D	N	A	A	N	A	T	A	T	H	V	N	N	S	F	D	P	T	P	P	E	L	M	S	P	T	V	T	T
GCA_002528545.1	Food	Europe	inlA_202	9	CC9	II	√	576	36	B-repeat	√	#N/A	#N/A	#N/A	#N/A	#N/A	#N/A	#N/A	#N/A	#N/A	#N/A	#N/A	#N/A	#N/A	#N/A	#N/A	#N/A	#N/A	#N/A	#N/A	#N/A	#N/A	#N/A	#N/A	#N/A	#N/A	#N/A	#N/A	#N/A	#N/A	#N/A	#N/A	#N/A	#N/A	#N/A	#N/A	#N/A	#N/A	#N/A
GCA_002528575.1	Food	Europe	inlA_47	9	CC9	II	√	576	36	B-repeat	√	#N/A	#N/A	#N/A	#N/A	#N/A	#N/A	#N/A	#N/A	#N/A	#N/A	#N/A	#N/A	#N/A	#N/A	#N/A	#N/A	#N/A	#N/A	#N/A	#N/A	#N/A	#N/A	#N/A	#N/A	#N/A	#N/A	#N/A	#N/A	#N/A	#N/A	#N/A	#N/A	#N/A	#N/A	#N/A	#N/A	#N/A	#N/A
GCA_002528595.1	Food	Europe	inlA_54	398	CC19	II	×	800	38	A-1	×	K	F	A	V	N	L	T	T	L	D	S	A	A	N	A	T	A	T	H	V	N	N	S	F	D	P	T	P	P	E	L	M	S	P	T	V	T	T
GCA_002528605.1	Food	Europe	inlA_54	398	CC19	II	×	800	38	A-1	×	K	F	A	V	N	L	T	T	L	D	S	A	A	N	A	T	A	T	H	V	N	N	S	F	D	P	T	P	P	E	L	M	S	P	T	V	T	T
GCA_002528635.1	Food	Europe	inlA_13	8	CC8	II	×	800	10	A-1	×	K	F	T	L	D	L	T	T	I	D	N	A	A	N	A	T	A	T	H	V	N	N	S	F	D	P	T	P	P	E	L	M	S	P	T	V	T	T
GCA_002528655.1	Food	Europe	inlA_201	9	CC9	II	√	459	32	IR	√	#N/A	#N/A	#N/A	#N/A	#N/A	#N/A	#N/A	#N/A	#N/A	#N/A	#N/A	#N/A	#N/A	#N/A	#N/A	#N/A	#N/A	#N/A	#N/A	#N/A	#N/A	#N/A	#N/A	#N/A	#N/A	#N/A	#N/A	#N/A	#N/A	#N/A	#N/A	#N/A	#N/A	#N/A	#N/A	#N/A	#N/A	#N/A
GCA_002528665.1	Food	Europe	inlA_54	398	CC19	II	×	800	38	A-1	×	K	F	A	V	N	L	T	T	L	D	S	A	A	N	A	T	A	T	H	V	N	N	S	F	D	P	T	P	P	E	L	M	S	P	T	V	T	T
GCA_002528705.1	Environment	Europe	inlA_47	9	CC9	II	√	576	36	B-repeat	√	#N/A	#N/A	#N/A	#N/A	#N/A	#N/A	#N/A	#N/A	#N/A	#N/A	#N/A	#N/A	#N/A	#N/A	#N/A	#N/A	#N/A	#N/A	#N/A	#N/A	#N/A	#N/A	#N/A	#N/A	#N/A	#N/A	#N/A	#N/A	#N/A	#N/A	#N/A	#N/A	#N/A	#N/A	#N/A	#N/A	#N/A	#N/A
GCA_002528725.1	Food	Europe	inlA_202	9	CC9	II	√	576	36	B-repeat	√	#N/A	#N/A	#N/A	#N/A	#N/A	#N/A	#N/A	#N/A	#N/A	#N/A	#N/A	#N/A	#N/A	#N/A	#N/A	#N/A	#N/A	#N/A	#N/A	#N/A	#N/A	#N/A	#N/A	#N/A	#N/A	#N/A	#N/A	#N/A	#N/A	#N/A	#N/A	#N/A	#N/A	#N/A	#N/A	#N/A	#N/A	#N/A
GCA_002528735.1	Food	Europe	inlA_47	9	CC9	II	√	576	36	B-repeat	√	#N/A	#N/A	#N/A	#N/A	#N/A	#N/A	#N/A	#N/A	#N/A	#N/A	#N/A	#N/A	#N/A	#N/A	#N/A	#N/A	#N/A	#N/A	#N/A	#N/A	#N/A	#N/A	#N/A	#N/A	#N/A	#N/A	#N/A	#N/A	#N/A	#N/A	#N/A	#N/A	#N/A	#N/A	#N/A	#N/A	#N/A	#N/A
GCA_002528765.1	Food	Europe	inlA_13	8	CC8	II	×	800	10	A-1	×	K	F	T	L	D	L	T	T	I	D	N	A	A	N	A	T	A	T	H	V	N	N	S	F	D	P	T	P	P	E	L	M	S	P	T	V	T	T
GCA_002529565.1	Food	Europe	inlA_202	9	CC9	II	√	576	36	B-repeat	√	#N/A	#N/A	#N/A	#N/A	#N/A	#N/A	#N/A	#N/A	#N/A	#N/A	#N/A	#N/A	#N/A	#N/A	#N/A	#N/A	#N/A	#N/A	#N/A	#N/A	#N/A	#N/A	#N/A	#N/A	#N/A	#N/A	#N/A	#N/A	#N/A	#N/A	#N/A	#N/A	#N/A	#N/A	#N/A	#N/A	#N/A	#N/A
GCA_002529585.1	Food	Europe	inlA_202	9	CC9	II	√	576	36	B-repeat	√	#N/A	#N/A	#N/A	#N/A	#N/A	#N/A	#N/A	#N/A	#N/A	#N/A	#N/A	#N/A	#N/A	#N/A	#N/A	#N/A	#N/A	#N/A	#N/A	#N/A	#N/A	#N/A	#N/A	#N/A	#N/A	#N/A	#N/A	#N/A	#N/A	#N/A	#N/A	#N/A	#N/A	#N/A	#N/A	#N/A	#N/A	#N/A
GCA_002529605.1	Environment	Europe	inlA_47	9	CC9	II	√	576	36	B-repeat	√	#N/A	#N/A	#N/A	#N/A	#N/A	#N/A	#N/A	#N/A	#N/A	#N/A	#N/A	#N/A	#N/A	#N/A	#N/A	#N/A	#N/A	#N/A	#N/A	#N/A	#N/A	#N/A	#N/A	#N/A	#N/A	#N/A	#N/A	#N/A	#N/A	#N/A	#N/A	#N/A	#N/A	#N/A	#N/A	#N/A	#N/A	#N/A
GCA_002529625.1	Food	Europe	inlA_47	9	CC9	II	√	576	36	B-repeat	√	#N/A	#N/A	#N/A	#N/A	#N/A	#N/A	#N/A	#N/A	#N/A	#N/A	#N/A	#N/A	#N/A	#N/A	#N/A	#N/A	#N/A	#N/A	#N/A	#N/A	#N/A	#N/A	#N/A	#N/A	#N/A	#N/A	#N/A	#N/A	#N/A	#N/A	#N/A	#N/A	#N/A	#N/A	#N/A	#N/A	#N/A	#N/A
GCA_002529635.1	Food	Europe	inlA_47	9	CC9	II	√	576	36	B-repeat	√	#N/A	#N/A	#N/A	#N/A	#N/A	#N/A	#N/A	#N/A	#N/A	#N/A	#N/A	#N/A	#N/A	#N/A	#N/A	#N/A	#N/A	#N/A	#N/A	#N/A	#N/A	#N/A	#N/A	#N/A	#N/A	#N/A	#N/A	#N/A	#N/A	#N/A	#N/A	#N/A	#N/A	#N/A	#N/A	#N/A	#N/A	#N/A
GCA_002529665.1	Food	Europe	inlA_47	9	CC9	II	√	576	36	B-repeat	√	#N/A	#N/A	#N/A	#N/A	#N/A	#N/A	#N/A	#N/A	#N/A	#N/A	#N/A	#N/A	#N/A	#N/A	#N/A	#N/A	#N/A	#N/A	#N/A	#N/A	#N/A	#N/A	#N/A	#N/A	#N/A	#N/A	#N/A	#N/A	#N/A	#N/A	#N/A	#N/A	#N/A	#N/A	#N/A	#N/A	#N/A	#N/A
GCA_002529705.1	Food	Europe	inlA_1152	325	CC31	II	√	92	263	LRR	√	#N/A	#N/A	#N/A	#N/A	#N/A	#N/A	#N/A	#N/A	#N/A	#N/A	#N/A	#N/A	#N/A	#N/A	#N/A	#N/A	#N/A	#N/A	#N/A	#N/A	#N/A	#N/A	#N/A	#N/A	#N/A	#N/A	#N/A	#N/A	#N/A	#N/A	#N/A	#N/A	#N/A	#N/A	#N/A	#N/A	#N/A	#N/A
GCA_002529715.1	Food	Europe	inlA_3	2	CC2	I	×	800	3	A-1	×	R	F	T	L	D	L	T	S	I	D	S	E	P	N	V	A	A	T	Y	V	N	D	S	F	D	A	T	P	P	E	I	V	N	S	T	V	T	T
GCA_002529725.1	Food	Europe	inlA_47	9	CC9	II	√	576	36	B-repeat	√	#N/A	#N/A	#N/A	#N/A	#N/A	#N/A	#N/A	#N/A	#N/A	#N/A	#N/A	#N/A	#N/A	#N/A	#N/A	#N/A	#N/A	#N/A	#N/A	#N/A	#N/A	#N/A	#N/A	#N/A	#N/A	#N/A	#N/A	#N/A	#N/A	#N/A	#N/A	#N/A	#N/A	#N/A	#N/A	#N/A	#N/A	#N/A
GCA_002529735.1	Food	Europe	inlA_47	9	CC9	II	√	576	36	B-repeat	√	#N/A	#N/A	#N/A	#N/A	#N/A	#N/A	#N/A	#N/A	#N/A	#N/A	#N/A	#N/A	#N/A	#N/A	#N/A	#N/A	#N/A	#N/A	#N/A	#N/A	#N/A	#N/A	#N/A	#N/A	#N/A	#N/A	#N/A	#N/A	#N/A	#N/A	#N/A	#N/A	#N/A	#N/A	#N/A	#N/A	#N/A	#N/A
GCA_002529785.1	Food	Europe	inlA_47	9	CC9	II	√	576	36	B-repeat	√	#N/A	#N/A	#N/A	#N/A	#N/A	#N/A	#N/A	#N/A	#N/A	#N/A	#N/A	#N/A	#N/A	#N/A	#N/A	#N/A	#N/A	#N/A	#N/A	#N/A	#N/A	#N/A	#N/A	#N/A	#N/A	#N/A	#N/A	#N/A	#N/A	#N/A	#N/A	#N/A	#N/A	#N/A	#N/A	#N/A	#N/A	#N/A
GCA_002529805.1	Environment	Europe	inlA_47	9	CC9	II	√	576	36	B-repeat	√	#N/A	#N/A	#N/A	#N/A	#N/A	#N/A	#N/A	#N/A	#N/A	#N/A	#N/A	#N/A	#N/A	#N/A	#N/A	#N/A	#N/A	#N/A	#N/A	#N/A	#N/A	#N/A	#N/A	#N/A	#N/A	#N/A	#N/A	#N/A	#N/A	#N/A	#N/A	#N/A	#N/A	#N/A	#N/A	#N/A	#N/A	#N/A
GCA_002529825.1	Environment	Europe	inlA_47	9	CC9	II	√	576	36	B-repeat	√	#N/A	#N/A	#N/A	#N/A	#N/A	#N/A	#N/A	#N/A	#N/A	#N/A	#N/A	#N/A	#N/A	#N/A	#N/A	#N/A	#N/A	#N/A	#N/A	#N/A	#N/A	#N/A	#N/A	#N/A	#N/A	#N/A	#N/A	#N/A	#N/A	#N/A	#N/A	#N/A	#N/A	#N/A	#N/A	#N/A	#N/A	#N/A
GCA_002529835.1	Food	Europe	inlA_47	9	CC9	II	√	576	36	B-repeat	√	#N/A	#N/A	#N/A	#N/A	#N/A	#N/A	#N/A	#N/A	#N/A	#N/A	#N/A	#N/A	#N/A	#N/A	#N/A	#N/A	#N/A	#N/A	#N/A	#N/A	#N/A	#N/A	#N/A	#N/A	#N/A	#N/A	#N/A	#N/A	#N/A	#N/A	#N/A	#N/A	#N/A	#N/A	#N/A	#N/A	#N/A	#N/A
GCA_002529865.1	Food	Europe	inlA_47	9	CC9	II	√	576	36	B-repeat	√	#N/A	#N/A	#N/A	#N/A	#N/A	#N/A	#N/A	#N/A	#N/A	#N/A	#N/A	#N/A	#N/A	#N/A	#N/A	#N/A	#N/A	#N/A	#N/A	#N/A	#N/A	#N/A	#N/A	#N/A	#N/A	#N/A	#N/A	#N/A	#N/A	#N/A	#N/A	#N/A	#N/A	#N/A	#N/A	#N/A	#N/A	#N/A
GCA_002529885.1	Food	Europe	inlA_47	9	CC9	II	√	576	36	B-repeat	√	#N/A	#N/A	#N/A	#N/A	#N/A	#N/A	#N/A	#N/A	#N/A	#N/A	#N/A	#N/A	#N/A	#N/A	#N/A	#N/A	#N/A	#N/A	#N/A	#N/A	#N/A	#N/A	#N/A	#N/A	#N/A	#N/A	#N/A	#N/A	#N/A	#N/A	#N/A	#N/A	#N/A	#N/A	#N/A	#N/A	#N/A	#N/A
GCA_002529905.1	Food	Europe	inlA_47	9	CC9	II	√	576	36	B-repeat	√	#N/A	#N/A	#N/A	#N/A	#N/A	#N/A	#N/A	#N/A	#N/A	#N/A	#N/A	#N/A	#N/A	#N/A	#N/A	#N/A	#N/A	#N/A	#N/A	#N/A	#N/A	#N/A	#N/A	#N/A	#N/A	#N/A	#N/A	#N/A	#N/A	#N/A	#N/A	#N/A	#N/A	#N/A	#N/A	#N/A	#N/A	#N/A
GCA_002529915.1	Food	Europe	inlA_43	9	CC9	II	√	459	32	IR	√	#N/A	#N/A	#N/A	#N/A	#N/A	#N/A	#N/A	#N/A	#N/A	#N/A	#N/A	#N/A	#N/A	#N/A	#N/A	#N/A	#N/A	#N/A	#N/A	#N/A	#N/A	#N/A	#N/A	#N/A	#N/A	#N/A	#N/A	#N/A	#N/A	#N/A	#N/A	#N/A	#N/A	#N/A	#N/A	#N/A	#N/A	#N/A
GCA_002529945.1	Food	Europe	inlA_47	9	CC9	II	√	576	36	B-repeat	√	#N/A	#N/A	#N/A	#N/A	#N/A	#N/A	#N/A	#N/A	#N/A	#N/A	#N/A	#N/A	#N/A	#N/A	#N/A	#N/A	#N/A	#N/A	#N/A	#N/A	#N/A	#N/A	#N/A	#N/A	#N/A	#N/A	#N/A	#N/A	#N/A	#N/A	#N/A	#N/A	#N/A	#N/A	#N/A	#N/A	#N/A	#N/A
GCA_002529965.1	Food	Europe	inlA_43	9	CC9	II	√	459	32	IR	√	#N/A	#N/A	#N/A	#N/A	#N/A	#N/A	#N/A	#N/A	#N/A	#N/A	#N/A	#N/A	#N/A	#N/A	#N/A	#N/A	#N/A	#N/A	#N/A	#N/A	#N/A	#N/A	#N/A	#N/A	#N/A	#N/A	#N/A	#N/A	#N/A	#N/A	#N/A	#N/A	#N/A	#N/A	#N/A	#N/A	#N/A	#N/A
GCA_002529985.1	Food	Europe	inlA_47	9	CC9	II	√	576	36	B-repeat	√	#N/A	#N/A	#N/A	#N/A	#N/A	#N/A	#N/A	#N/A	#N/A	#N/A	#N/A	#N/A	#N/A	#N/A	#N/A	#N/A	#N/A	#N/A	#N/A	#N/A	#N/A	#N/A	#N/A	#N/A	#N/A	#N/A	#N/A	#N/A	#N/A	#N/A	#N/A	#N/A	#N/A	#N/A	#N/A	#N/A	#N/A	#N/A
GCA_002530005.1	Food	Europe	inlA_47	9	CC9	II	√	576	36	B-repeat	√	#N/A	#N/A	#N/A	#N/A	#N/A	#N/A	#N/A	#N/A	#N/A	#N/A	#N/A	#N/A	#N/A	#N/A	#N/A	#N/A	#N/A	#N/A	#N/A	#N/A	#N/A	#N/A	#N/A	#N/A	#N/A	#N/A	#N/A	#N/A	#N/A	#N/A	#N/A	#N/A	#N/A	#N/A	#N/A	#N/A	#N/A	#N/A
GCA_002530015.1	Food	Europe	inlA_2	7	CC7	II	×	800	2	A-1	×	K	F	A	L	D	L	T	T	I	D	N	A	A	N	A	A	A	T	H	V	N	N	S	F	E	P	T	P	P	E	L	M	S	P	T	V	S	T
GCA_002530025.1	Environment	Europe	inlA_47	9	CC9	II	√	576	36	B-repeat	√	#N/A	#N/A	#N/A	#N/A	#N/A	#N/A	#N/A	#N/A	#N/A	#N/A	#N/A	#N/A	#N/A	#N/A	#N/A	#N/A	#N/A	#N/A	#N/A	#N/A	#N/A	#N/A	#N/A	#N/A	#N/A	#N/A	#N/A	#N/A	#N/A	#N/A	#N/A	#N/A	#N/A	#N/A	#N/A	#N/A	#N/A	#N/A
GCA_002530065.1	Environment	Europe	inlA_47	9	CC9	II	√	576	36	B-repeat	√	#N/A	#N/A	#N/A	#N/A	#N/A	#N/A	#N/A	#N/A	#N/A	#N/A	#N/A	#N/A	#N/A	#N/A	#N/A	#N/A	#N/A	#N/A	#N/A	#N/A	#N/A	#N/A	#N/A	#N/A	#N/A	#N/A	#N/A	#N/A	#N/A	#N/A	#N/A	#N/A	#N/A	#N/A	#N/A	#N/A	#N/A	#N/A
GCA_002530075.1	Food	Europe	inlA_47	9	CC9	II	√	576	36	B-repeat	√	#N/A	#N/A	#N/A	#N/A	#N/A	#N/A	#N/A	#N/A	#N/A	#N/A	#N/A	#N/A	#N/A	#N/A	#N/A	#N/A	#N/A	#N/A	#N/A	#N/A	#N/A	#N/A	#N/A	#N/A	#N/A	#N/A	#N/A	#N/A	#N/A	#N/A	#N/A	#N/A	#N/A	#N/A	#N/A	#N/A	#N/A	#N/A
GCA_002530085.1	Food	Europe	inlA_47	9	CC9	II	√	576	36	B-repeat	√	#N/A	#N/A	#N/A	#N/A	#N/A	#N/A	#N/A	#N/A	#N/A	#N/A	#N/A	#N/A	#N/A	#N/A	#N/A	#N/A	#N/A	#N/A	#N/A	#N/A	#N/A	#N/A	#N/A	#N/A	#N/A	#N/A	#N/A	#N/A	#N/A	#N/A	#N/A	#N/A	#N/A	#N/A	#N/A	#N/A	#N/A	#N/A
GCA_002530125.1	Food	Europe	inlA_1155	9	CC9	II	√	576	264	B-repeat	√	#N/A	#N/A	#N/A	#N/A	#N/A	#N/A	#N/A	#N/A	#N/A	#N/A	#N/A	#N/A	#N/A	#N/A	#N/A	#N/A	#N/A	#N/A	#N/A	#N/A	#N/A	#N/A	#N/A	#N/A	#N/A	#N/A	#N/A	#N/A	#N/A	#N/A	#N/A	#N/A	#N/A	#N/A	#N/A	#N/A	#N/A	#N/A
GCA_002530145.1	Food	Europe	inlA_3	2	CC2	I	×	800	3	A-1	×	R	F	T	L	D	L	T	S	I	D	S	E	P	N	V	A	A	T	Y	V	N	D	S	F	D	A	T	P	P	E	I	V	N	S	T	V	T	T
GCA_002530165.1	Food	Europe	inlA_47	9	CC9	II	√	576	36	B-repeat	√	#N/A	#N/A	#N/A	#N/A	#N/A	#N/A	#N/A	#N/A	#N/A	#N/A	#N/A	#N/A	#N/A	#N/A	#N/A	#N/A	#N/A	#N/A	#N/A	#N/A	#N/A	#N/A	#N/A	#N/A	#N/A	#N/A	#N/A	#N/A	#N/A	#N/A	#N/A	#N/A	#N/A	#N/A	#N/A	#N/A	#N/A	#N/A
GCA_002530175.1	Food	Europe	inlA_47	9	CC9	II	√	576	36	B-repeat	√	#N/A	#N/A	#N/A	#N/A	#N/A	#N/A	#N/A	#N/A	#N/A	#N/A	#N/A	#N/A	#N/A	#N/A	#N/A	#N/A	#N/A	#N/A	#N/A	#N/A	#N/A	#N/A	#N/A	#N/A	#N/A	#N/A	#N/A	#N/A	#N/A	#N/A	#N/A	#N/A	#N/A	#N/A	#N/A	#N/A	#N/A	#N/A
GCA_002530205.1	Food	Europe	inlA_47	9	CC9	II	√	576	36	B-repeat	√	#N/A	#N/A	#N/A	#N/A	#N/A	#N/A	#N/A	#N/A	#N/A	#N/A	#N/A	#N/A	#N/A	#N/A	#N/A	#N/A	#N/A	#N/A	#N/A	#N/A	#N/A	#N/A	#N/A	#N/A	#N/A	#N/A	#N/A	#N/A	#N/A	#N/A	#N/A	#N/A	#N/A	#N/A	#N/A	#N/A	#N/A	#N/A
GCA_002530215.1	Food	Europe	inlA_47	9	CC9	II	√	576	36	B-repeat	√	#N/A	#N/A	#N/A	#N/A	#N/A	#N/A	#N/A	#N/A	#N/A	#N/A	#N/A	#N/A	#N/A	#N/A	#N/A	#N/A	#N/A	#N/A	#N/A	#N/A	#N/A	#N/A	#N/A	#N/A	#N/A	#N/A	#N/A	#N/A	#N/A	#N/A	#N/A	#N/A	#N/A	#N/A	#N/A	#N/A	#N/A	#N/A
GCA_002530225.1	Food	Europe	inlA_47	9	CC9	II	√	576	36	B-repeat	√	#N/A	#N/A	#N/A	#N/A	#N/A	#N/A	#N/A	#N/A	#N/A	#N/A	#N/A	#N/A	#N/A	#N/A	#N/A	#N/A	#N/A	#N/A	#N/A	#N/A	#N/A	#N/A	#N/A	#N/A	#N/A	#N/A	#N/A	#N/A	#N/A	#N/A	#N/A	#N/A	#N/A	#N/A	#N/A	#N/A	#N/A	#N/A
GCA_002530245.1	Food	Europe	inlA_47	9	CC9	II	√	576	36	B-repeat	√	#N/A	#N/A	#N/A	#N/A	#N/A	#N/A	#N/A	#N/A	#N/A	#N/A	#N/A	#N/A	#N/A	#N/A	#N/A	#N/A	#N/A	#N/A	#N/A	#N/A	#N/A	#N/A	#N/A	#N/A	#N/A	#N/A	#N/A	#N/A	#N/A	#N/A	#N/A	#N/A	#N/A	#N/A	#N/A	#N/A	#N/A	#N/A
GCA_002530285.1	Food	Europe	inlA_47	9	CC9	II	√	576	36	B-repeat	√	#N/A	#N/A	#N/A	#N/A	#N/A	#N/A	#N/A	#N/A	#N/A	#N/A	#N/A	#N/A	#N/A	#N/A	#N/A	#N/A	#N/A	#N/A	#N/A	#N/A	#N/A	#N/A	#N/A	#N/A	#N/A	#N/A	#N/A	#N/A	#N/A	#N/A	#N/A	#N/A	#N/A	#N/A	#N/A	#N/A	#N/A	#N/A
GCA_002530295.1	Food	Europe	inlA_47	9	CC9	II	√	576	36	B-repeat	√	#N/A	#N/A	#N/A	#N/A	#N/A	#N/A	#N/A	#N/A	#N/A	#N/A	#N/A	#N/A	#N/A	#N/A	#N/A	#N/A	#N/A	#N/A	#N/A	#N/A	#N/A	#N/A	#N/A	#N/A	#N/A	#N/A	#N/A	#N/A	#N/A	#N/A	#N/A	#N/A	#N/A	#N/A	#N/A	#N/A	#N/A	#N/A
GCA_002530305.1	Food	Europe	inlA_47	9	CC9	II	√	576	36	B-repeat	√	#N/A	#N/A	#N/A	#N/A	#N/A	#N/A	#N/A	#N/A	#N/A	#N/A	#N/A	#N/A	#N/A	#N/A	#N/A	#N/A	#N/A	#N/A	#N/A	#N/A	#N/A	#N/A	#N/A	#N/A	#N/A	#N/A	#N/A	#N/A	#N/A	#N/A	#N/A	#N/A	#N/A	#N/A	#N/A	#N/A	#N/A	#N/A
GCA_002530315.1	Food	Europe	inlA_47	9	CC9	II	√	576	36	B-repeat	√	#N/A	#N/A	#N/A	#N/A	#N/A	#N/A	#N/A	#N/A	#N/A	#N/A	#N/A	#N/A	#N/A	#N/A	#N/A	#N/A	#N/A	#N/A	#N/A	#N/A	#N/A	#N/A	#N/A	#N/A	#N/A	#N/A	#N/A	#N/A	#N/A	#N/A	#N/A	#N/A	#N/A	#N/A	#N/A	#N/A	#N/A	#N/A
GCA_002530365.1	Food	Europe	inlA_47	9	CC9	II	√	576	36	B-repeat	√	#N/A	#N/A	#N/A	#N/A	#N/A	#N/A	#N/A	#N/A	#N/A	#N/A	#N/A	#N/A	#N/A	#N/A	#N/A	#N/A	#N/A	#N/A	#N/A	#N/A	#N/A	#N/A	#N/A	#N/A	#N/A	#N/A	#N/A	#N/A	#N/A	#N/A	#N/A	#N/A	#N/A	#N/A	#N/A	#N/A	#N/A	#N/A
GCA_002530375.1	Food	Europe	inlA_47	9	CC9	II	√	576	36	B-repeat	√	#N/A	#N/A	#N/A	#N/A	#N/A	#N/A	#N/A	#N/A	#N/A	#N/A	#N/A	#N/A	#N/A	#N/A	#N/A	#N/A	#N/A	#N/A	#N/A	#N/A	#N/A	#N/A	#N/A	#N/A	#N/A	#N/A	#N/A	#N/A	#N/A	#N/A	#N/A	#N/A	#N/A	#N/A	#N/A	#N/A	#N/A	#N/A
GCA_002530385.1	Food	Europe	inlA_47	9	CC9	II	√	576	36	B-repeat	√	#N/A	#N/A	#N/A	#N/A	#N/A	#N/A	#N/A	#N/A	#N/A	#N/A	#N/A	#N/A	#N/A	#N/A	#N/A	#N/A	#N/A	#N/A	#N/A	#N/A	#N/A	#N/A	#N/A	#N/A	#N/A	#N/A	#N/A	#N/A	#N/A	#N/A	#N/A	#N/A	#N/A	#N/A	#N/A	#N/A	#N/A	#N/A
GCA_002530415.1	Food	Europe	inlA_47	9	CC9	II	√	576	36	B-repeat	√	#N/A	#N/A	#N/A	#N/A	#N/A	#N/A	#N/A	#N/A	#N/A	#N/A	#N/A	#N/A	#N/A	#N/A	#N/A	#N/A	#N/A	#N/A	#N/A	#N/A	#N/A	#N/A	#N/A	#N/A	#N/A	#N/A	#N/A	#N/A	#N/A	#N/A	#N/A	#N/A	#N/A	#N/A	#N/A	#N/A	#N/A	#N/A
GCA_002530445.1	Food	Europe	inlA_47	9	CC9	II	√	576	36	B-repeat	√	#N/A	#N/A	#N/A	#N/A	#N/A	#N/A	#N/A	#N/A	#N/A	#N/A	#N/A	#N/A	#N/A	#N/A	#N/A	#N/A	#N/A	#N/A	#N/A	#N/A	#N/A	#N/A	#N/A	#N/A	#N/A	#N/A	#N/A	#N/A	#N/A	#N/A	#N/A	#N/A	#N/A	#N/A	#N/A	#N/A	#N/A	#N/A
GCA_002530455.1	Food	Europe	inlA_47	9	CC9	II	√	576	36	B-repeat	√	#N/A	#N/A	#N/A	#N/A	#N/A	#N/A	#N/A	#N/A	#N/A	#N/A	#N/A	#N/A	#N/A	#N/A	#N/A	#N/A	#N/A	#N/A	#N/A	#N/A	#N/A	#N/A	#N/A	#N/A	#N/A	#N/A	#N/A	#N/A	#N/A	#N/A	#N/A	#N/A	#N/A	#N/A	#N/A	#N/A	#N/A	#N/A
GCA_002530465.1	Food	Europe	inlA_47	9	CC9	II	√	576	36	B-repeat	√	#N/A	#N/A	#N/A	#N/A	#N/A	#N/A	#N/A	#N/A	#N/A	#N/A	#N/A	#N/A	#N/A	#N/A	#N/A	#N/A	#N/A	#N/A	#N/A	#N/A	#N/A	#N/A	#N/A	#N/A	#N/A	#N/A	#N/A	#N/A	#N/A	#N/A	#N/A	#N/A	#N/A	#N/A	#N/A	#N/A	#N/A	#N/A
GCA_002530505.1	Food	Europe	inlA_47	9	CC9	II	√	576	36	B-repeat	√	#N/A	#N/A	#N/A	#N/A	#N/A	#N/A	#N/A	#N/A	#N/A	#N/A	#N/A	#N/A	#N/A	#N/A	#N/A	#N/A	#N/A	#N/A	#N/A	#N/A	#N/A	#N/A	#N/A	#N/A	#N/A	#N/A	#N/A	#N/A	#N/A	#N/A	#N/A	#N/A	#N/A	#N/A	#N/A	#N/A	#N/A	#N/A
GCA_002530525.1	Food	Europe	inlA_47	9	CC9	II	√	576	36	B-repeat	√	#N/A	#N/A	#N/A	#N/A	#N/A	#N/A	#N/A	#N/A	#N/A	#N/A	#N/A	#N/A	#N/A	#N/A	#N/A	#N/A	#N/A	#N/A	#N/A	#N/A	#N/A	#N/A	#N/A	#N/A	#N/A	#N/A	#N/A	#N/A	#N/A	#N/A	#N/A	#N/A	#N/A	#N/A	#N/A	#N/A	#N/A	#N/A
GCA_002557645.1	Animal	Unknown	inlA_90	369	CC369	II	×	800	54	A-1	×	K	F	A	L	D	L	T	S	I	D	N	A	A	N	A	T	V	T	H	V	N	N	S	F	D	P	T	P	P	D	L	M	S	P	T	V	S	T
GCA_002557735.1	Food	Europe	inlA_44	9	CC9	II	√	684	33	B-repeat	√	#N/A	#N/A	#N/A	#N/A	#N/A	#N/A	#N/A	#N/A	#N/A	#N/A	#N/A	#N/A	#N/A	#N/A	#N/A	#N/A	#N/A	#N/A	#N/A	#N/A	#N/A	#N/A	#N/A	#N/A	#N/A	#N/A	#N/A	#N/A	#N/A	#N/A	#N/A	#N/A	#N/A	#N/A	#N/A	#N/A	#N/A	#N/A
GCA_002557815.1	Environment	Europe	inlA_44	9	CC9	II	√	684	33	B-repeat	√	#N/A	#N/A	#N/A	#N/A	#N/A	#N/A	#N/A	#N/A	#N/A	#N/A	#N/A	#N/A	#N/A	#N/A	#N/A	#N/A	#N/A	#N/A	#N/A	#N/A	#N/A	#N/A	#N/A	#N/A	#N/A	#N/A	#N/A	#N/A	#N/A	#N/A	#N/A	#N/A	#N/A	#N/A	#N/A	#N/A	#N/A	#N/A
GCA_002740915.1	Human	North America	inlA_8	1347	CC6	I	×	797	6	A-2	×	R	F	T	L	D	L	T	T	I	D	S	E	P	N	V	A	A	T	Y	I	N	D	S	L	D	A	T	P	P	E	I	V	N	S	T	V	T	T
GCA_002749155.1	Food	North America	inlA_59	124	CC124	II	×	800	40	A-1	×	R	F	T	L	D	L	T	T	I	D	S	A	A	N	A	T	A	T	H	V	N	N	S	F	D	P	K	P	P	D	L	M	S	P	T	V	S	T
GCA_002760515.1	Unknown	Asia	inlA_13	8	CC8	II	×	800	10	A-1	×	K	F	T	L	D	L	T	T	I	D	N	A	A	N	A	T	A	T	H	V	N	N	S	F	D	P	T	P	P	E	L	M	S	P	T	V	T	T
GCA_002760535.1	Unknown	Asia	inlA_48	9	CC9	II	√	8	20	SS	√	#N/A	#N/A	#N/A	#N/A	#N/A	#N/A	#N/A	#N/A	#N/A	#N/A	#N/A	#N/A	#N/A	#N/A	#N/A	#N/A	#N/A	#N/A	#N/A	#N/A	#N/A	#N/A	#N/A	#N/A	#N/A	#N/A	#N/A	#N/A	#N/A	#N/A	#N/A	#N/A	#N/A	#N/A	#N/A	#N/A	#N/A	#N/A
GCA_002760555.1	Unknown	Asia	inlA_69	34	CC9	II	√	325	43	LRR	√	#N/A	#N/A	#N/A	#N/A	#N/A	#N/A	#N/A	#N/A	#N/A	#N/A	#N/A	#N/A	#N/A	#N/A	#N/A	#N/A	#N/A	#N/A	#N/A	#N/A	#N/A	#N/A	#N/A	#N/A	#N/A	#N/A	#N/A	#N/A	#N/A	#N/A	#N/A	#N/A	#N/A	#N/A	#N/A	#N/A	#N/A	#N/A
GCA_002760565.1	Unknown	Asia	inlA_26	1307	CC155	II	×	800	19	A-1	×	K	F	A	V	N	L	T	T	L	D	S	A	A	N	A	T	V	T	H	V	D	D	S	F	D	A	T	P	P	E	L	M	S	P	T	I	T	T
GCA_002760575.1	Unknown	Asia	inlA_44	753	CC9	II	√	684	33	B-repeat	√	#N/A	#N/A	#N/A	#N/A	#N/A	#N/A	#N/A	#N/A	#N/A	#N/A	#N/A	#N/A	#N/A	#N/A	#N/A	#N/A	#N/A	#N/A	#N/A	#N/A	#N/A	#N/A	#N/A	#N/A	#N/A	#N/A	#N/A	#N/A	#N/A	#N/A	#N/A	#N/A	#N/A	#N/A	#N/A	#N/A	#N/A	#N/A
GCA_002775665.1	Food	Europe	inlA_38	14	CC14	II	×	800	30	A-1	×	R	F	A	V	N	L	T	T	L	D	S	A	A	N	A	A	A	T	Y	I	N	D	S	L	D	A	T	P	P	E	L	M	N	S	T	V	T	T
GCA_002775695.1	Food	Europe	inlA_49	121	CC121	II	√	491	37	IR	√	#N/A	#N/A	#N/A	#N/A	#N/A	#N/A	#N/A	#N/A	#N/A	#N/A	#N/A	#N/A	#N/A	#N/A	#N/A	#N/A	#N/A	#N/A	#N/A	#N/A	#N/A	#N/A	#N/A	#N/A	#N/A	#N/A	#N/A	#N/A	#N/A	#N/A	#N/A	#N/A	#N/A	#N/A	#N/A	#N/A	#N/A	#N/A
GCA_002775715.1	Food	Europe	inlA_38	14	CC14	II	×	800	30	A-1	×	R	F	A	V	N	L	T	T	L	D	S	A	A	N	A	A	A	T	Y	I	N	D	S	L	D	A	T	P	P	E	L	M	N	S	T	V	T	T
GCA_002775745.1	Food	Europe	inlA_38	14	CC14	II	×	800	30	A-1	×	R	F	A	V	N	L	T	T	L	D	S	A	A	N	A	A	A	T	Y	I	N	D	S	L	D	A	T	P	P	E	L	M	N	S	T	V	T	T
GCA_002775755.1	Food	Europe	inlA_38	14	CC14	II	×	800	30	A-1	×	R	F	A	V	N	L	T	T	L	D	S	A	A	N	A	A	A	T	Y	I	N	D	S	L	D	A	T	P	P	E	L	M	N	S	T	V	T	T
GCA_002775795.1	Food	Europe	inlA_38	14	CC14	II	×	800	30	A-1	×	R	F	A	V	N	L	T	T	L	D	S	A	A	N	A	A	A	T	Y	I	N	D	S	L	D	A	T	P	P	E	L	M	N	S	T	V	T	T
GCA_002775815.1	Food	Europe	inlA_38	14	CC14	II	×	800	30	A-1	×	R	F	A	V	N	L	T	T	L	D	S	A	A	N	A	A	A	T	Y	I	N	D	S	L	D	A	T	P	P	E	L	M	N	S	T	V	T	T
GCA_002775825.1	Food	Europe	inlA_38	14	CC14	II	×	800	30	A-1	×	R	F	A	V	N	L	T	T	L	D	S	A	A	N	A	A	A	T	Y	I	N	D	S	L	D	A	T	P	P	E	L	M	N	S	T	V	T	T
GCA_002775835.1	Food	Europe	inlA_38	14	CC14	II	×	800	30	A-1	×	R	F	A	V	N	L	T	T	L	D	S	A	A	N	A	A	A	T	Y	I	N	D	S	L	D	A	T	P	P	E	L	M	N	S	T	V	T	T
GCA_002775875.1	Food	Europe	inlA_38	14	CC14	II	×	800	30	A-1	×	R	F	A	V	N	L	T	T	L	D	S	A	A	N	A	A	A	T	Y	I	N	D	S	L	D	A	T	P	P	E	L	M	N	S	T	V	T	T
GCA_002775895.1	Food	Europe	inlA_49	121	CC121	II	√	491	37	IR	√	#N/A	#N/A	#N/A	#N/A	#N/A	#N/A	#N/A	#N/A	#N/A	#N/A	#N/A	#N/A	#N/A	#N/A	#N/A	#N/A	#N/A	#N/A	#N/A	#N/A	#N/A	#N/A	#N/A	#N/A	#N/A	#N/A	#N/A	#N/A	#N/A	#N/A	#N/A	#N/A	#N/A	#N/A	#N/A	#N/A	#N/A	#N/A
GCA_002775905.1	Food	Europe	inlA_49	121	CC121	II	√	491	37	IR	√	#N/A	#N/A	#N/A	#N/A	#N/A	#N/A	#N/A	#N/A	#N/A	#N/A	#N/A	#N/A	#N/A	#N/A	#N/A	#N/A	#N/A	#N/A	#N/A	#N/A	#N/A	#N/A	#N/A	#N/A	#N/A	#N/A	#N/A	#N/A	#N/A	#N/A	#N/A	#N/A	#N/A	#N/A	#N/A	#N/A	#N/A	#N/A
GCA_002775915.1	Environment	Europe	inlA_49	121	CC121	II	√	491	37	IR	√	#N/A	#N/A	#N/A	#N/A	#N/A	#N/A	#N/A	#N/A	#N/A	#N/A	#N/A	#N/A	#N/A	#N/A	#N/A	#N/A	#N/A	#N/A	#N/A	#N/A	#N/A	#N/A	#N/A	#N/A	#N/A	#N/A	#N/A	#N/A	#N/A	#N/A	#N/A	#N/A	#N/A	#N/A	#N/A	#N/A	#N/A	#N/A
GCA_002775955.1	Environment	Europe	inlA_49	121	CC121	II	√	491	37	IR	√	#N/A	#N/A	#N/A	#N/A	#N/A	#N/A	#N/A	#N/A	#N/A	#N/A	#N/A	#N/A	#N/A	#N/A	#N/A	#N/A	#N/A	#N/A	#N/A	#N/A	#N/A	#N/A	#N/A	#N/A	#N/A	#N/A	#N/A	#N/A	#N/A	#N/A	#N/A	#N/A	#N/A	#N/A	#N/A	#N/A	#N/A	#N/A
GCA_002775975.1	Food	Europe	inlA_38	14	CC14	II	×	800	30	A-1	×	R	F	A	V	N	L	T	T	L	D	S	A	A	N	A	A	A	T	Y	I	N	D	S	L	D	A	T	P	P	E	L	M	N	S	T	V	T	T
GCA_002775985.1	Food	Europe	inlA_38	14	CC14	II	×	800	30	A-1	×	R	F	A	V	N	L	T	T	L	D	S	A	A	N	A	A	A	T	Y	I	N	D	S	L	D	A	T	P	P	E	L	M	N	S	T	V	T	T
GCA_002775995.1	Food	Europe	inlA_38	14	CC14	II	×	800	30	A-1	×	R	F	A	V	N	L	T	T	L	D	S	A	A	N	A	A	A	T	Y	I	N	D	S	L	D	A	T	P	P	E	L	M	N	S	T	V	T	T
GCA_002776015.1	Food	Europe	inlA_38	14	CC14	II	×	800	30	A-1	×	R	F	A	V	N	L	T	T	L	D	S	A	A	N	A	A	A	T	Y	I	N	D	S	L	D	A	T	P	P	E	L	M	N	S	T	V	T	T
GCA_002776055.1	Food	Europe	inlA_38	14	CC14	II	×	800	30	A-1	×	R	F	A	V	N	L	T	T	L	D	S	A	A	N	A	A	A	T	Y	I	N	D	S	L	D	A	T	P	P	E	L	M	N	S	T	V	T	T
GCA_002776065.1	Food	Europe	inlA_38	14	CC14	II	×	800	30	A-1	×	R	F	A	V	N	L	T	T	L	D	S	A	A	N	A	A	A	T	Y	I	N	D	S	L	D	A	T	P	P	E	L	M	N	S	T	V	T	T
GCA_002776095.1	Food	Europe	inlA_38	14	CC14	II	×	800	30	A-1	×	R	F	A	V	N	L	T	T	L	D	S	A	A	N	A	A	A	T	Y	I	N	D	S	L	D	A	T	P	P	E	L	M	N	S	T	V	T	T
GCA_002776115.1	Food	Europe	inlA_38	14	CC14	II	×	800	30	A-1	×	R	F	A	V	N	L	T	T	L	D	S	A	A	N	A	A	A	T	Y	I	N	D	S	L	D	A	T	P	P	E	L	M	N	S	T	V	T	T
GCA_002776125.1	Food	Europe	inlA_38	14	CC14	II	×	800	30	A-1	×	R	F	A	V	N	L	T	T	L	D	S	A	A	N	A	A	A	T	Y	I	N	D	S	L	D	A	T	P	P	E	L	M	N	S	T	V	T	T
GCA_002776135.1	Food	Europe	inlA_38	14	CC14	II	×	800	30	A-1	×	R	F	A	V	N	L	T	T	L	D	S	A	A	N	A	A	A	T	Y	I	N	D	S	L	D	A	T	P	P	E	L	M	N	S	T	V	T	T
GCA_002776175.1	Food	Europe	inlA_38	14	CC14	II	×	800	30	A-1	×	R	F	A	V	N	L	T	T	L	D	S	A	A	N	A	A	A	T	Y	I	N	D	S	L	D	A	T	P	P	E	L	M	N	S	T	V	T	T
GCA_002776195.1	Environment	Europe	inlA_38	14	CC14	II	×	800	30	A-1	×	R	F	A	V	N	L	T	T	L	D	S	A	A	N	A	A	A	T	Y	I	N	D	S	L	D	A	T	P	P	E	L	M	N	S	T	V	T	T
GCA_002776205.1	Environment	Europe	inlA_49	121	CC121	II	√	491	37	IR	√	#N/A	#N/A	#N/A	#N/A	#N/A	#N/A	#N/A	#N/A	#N/A	#N/A	#N/A	#N/A	#N/A	#N/A	#N/A	#N/A	#N/A	#N/A	#N/A	#N/A	#N/A	#N/A	#N/A	#N/A	#N/A	#N/A	#N/A	#N/A	#N/A	#N/A	#N/A	#N/A	#N/A	#N/A	#N/A	#N/A	#N/A	#N/A
GCA_002776235.1	Food	Europe	inlA_38	14	CC14	II	×	800	30	A-1	×	R	F	A	V	N	L	T	T	L	D	S	A	A	N	A	A	A	T	Y	I	N	D	S	L	D	A	T	P	P	E	L	M	N	S	T	V	T	T
GCA_002776255.1	Food	Europe	inlA_38	14	CC14	II	×	800	30	A-1	×	R	F	A	V	N	L	T	T	L	D	S	A	A	N	A	A	A	T	Y	I	N	D	S	L	D	A	T	P	P	E	L	M	N	S	T	V	T	T
GCA_002776275.1	Food	Europe	inlA_16	224	CC224	I	×	800	13	A-1	×	R	F	T	L	D	L	T	T	I	D	N	E	P	N	V	A	A	T	Y	V	N	D	S	F	D	A	T	P	P	E	I	V	N	S	T	V	T	T
GCA_002776295.1	Food	Europe	inlA_38	14	CC14	II	×	800	30	A-1	×	R	F	A	V	N	L	T	T	L	D	S	A	A	N	A	A	A	T	Y	I	N	D	S	L	D	A	T	P	P	E	L	M	N	S	T	V	T	T
GCA_002776305.1	Food	Europe	inlA_38	14	CC14	II	×	800	30	A-1	×	R	F	A	V	N	L	T	T	L	D	S	A	A	N	A	A	A	T	Y	I	N	D	S	L	D	A	T	P	P	E	L	M	N	S	T	V	T	T
GCA_002776335.1	Food	Europe	inlA_38	14	CC14	II	×	800	30	A-1	×	R	F	A	V	N	L	T	T	L	D	S	A	A	N	A	A	A	T	Y	I	N	D	S	L	D	A	T	P	P	E	L	M	N	S	T	V	T	T
GCA_002776365.1	Food	Europe	inlA_38	14	CC14	II	×	800	30	A-1	×	R	F	A	V	N	L	T	T	L	D	S	A	A	N	A	A	A	T	Y	I	N	D	S	L	D	A	T	P	P	E	L	M	N	S	T	V	T	T
GCA_002831485.1	Environment	Europe	inlA_44	9	CC9	II	√	684	33	B-repeat	√	#N/A	#N/A	#N/A	#N/A	#N/A	#N/A	#N/A	#N/A	#N/A	#N/A	#N/A	#N/A	#N/A	#N/A	#N/A	#N/A	#N/A	#N/A	#N/A	#N/A	#N/A	#N/A	#N/A	#N/A	#N/A	#N/A	#N/A	#N/A	#N/A	#N/A	#N/A	#N/A	#N/A	#N/A	#N/A	#N/A	#N/A	#N/A
GCA_002836935.1	Human	North America	inlA_12	5	CC5	I	×	800	9	A-1	×	R	F	T	L	D	L	T	T	I	D	N	E	P	N	V	A	A	T	Y	V	N	D	S	F	D	A	T	P	P	A	I	V	N	S	T	V	T	T
GCA_002843525.1	Environment	Europe	inlA_44	9	CC9	II	√	684	33	B-repeat	√	#N/A	#N/A	#N/A	#N/A	#N/A	#N/A	#N/A	#N/A	#N/A	#N/A	#N/A	#N/A	#N/A	#N/A	#N/A	#N/A	#N/A	#N/A	#N/A	#N/A	#N/A	#N/A	#N/A	#N/A	#N/A	#N/A	#N/A	#N/A	#N/A	#N/A	#N/A	#N/A	#N/A	#N/A	#N/A	#N/A	#N/A	#N/A
GCA_002848425.1	Environment	Europe	inlA_47	9	CC9	II	√	576	36	B-repeat	√	#N/A	#N/A	#N/A	#N/A	#N/A	#N/A	#N/A	#N/A	#N/A	#N/A	#N/A	#N/A	#N/A	#N/A	#N/A	#N/A	#N/A	#N/A	#N/A	#N/A	#N/A	#N/A	#N/A	#N/A	#N/A	#N/A	#N/A	#N/A	#N/A	#N/A	#N/A	#N/A	#N/A	#N/A	#N/A	#N/A	#N/A	#N/A
[truncated: 2,395 more rows]
[truncated: 237 more columns]
