# Supplementary material for: Unveiling the Mutations and Conservation of InlA in Listeria monocytogenes
Source: Microorganisms. 2024 Feb 28;12(3):485. doi: 10.3390/microorganisms12030485 (PMC10972454; doi:10.3390/microorganisms12030485)
Supplement: Supplementary file 1 [file microorganisms-12-00485-s001.zip › supplementary2/Table S2.xlsx]

## Sheet: CA
The relationship among the lineages or STs and the aa of InlA site was explored by CA
Site	Lineage I	Lineage II	Lineage III	Lineage IV	ST5	ST3	ST87	ST6	ST2	ST1	ST121	ST7	ST8	ST9
Site2_K	891	172	0	0	0	0	148	0	217	0	0	0	0	0
Site2_R	824	1278	212	0	236	126	0	219	0	0	0	0	0	0
Site3_K	0	1181	0	0	0	0	0	0	0	0	0	149	122	0
Site3_R	1715	269	212	0	236	126	148	219	222	233	0	0	0	0
Site19_F	1713	1373	0	0	236	126	148	219	222	233	0	149	122	0
Site19_L	0	77	163	0	0	0	0	0	0	0	0	0	0	0
Site23_L	0	132	0	0	0	0	0	0	0	0	0	0	0	0
Site23_V	1711	1318	211	0	236	126	148	219	222	233	0	149	122	0
Site38_I	1715	1319	209	0	236	126	148	219	222	233	0	149	122	0
Site38_L	0	131	0	0	0	0	0	0	0	0	0	0	0	0
Site44_I	1703	1331	212	0	236	126	148	219	222	233	0	147	122	0
Site44_V	0	119	0	0	0	0	0	0	0	0	0	0	0	0
Site51_A	0	839	0	0	0	0	0	0	0	0	0	149	0	0
Site51_I	0	0	0	0	0	0	0	0	0	0	0	0	0	0
Site51_T	1714	610	212	0	236	126	148	219	221	233	0	0	122	0
Site51_V	0	0	0	0	0	0	0	0	0	0	0	0	0	0
Site94_L	1715	625	212	0	236	126	148	219	222	233	0	147	122	0
Site94_V	0	825	0	0	0	0	0	0	0	0	0	0	0	0
Site118_D	1715	615	212	0	236	126	148	219	222	233	0	147	122	0
Site118_N	0	835	0	0	0	0	0	0	0	0	0	0	0	0
Site142_S	592	66	127	0	0	0	0	0	222	233	0	0	0	0
Site142_T	1123	1384	85	0	236	126	148	219	0	0	0	149	122	0
Site157_I	1715	824	212	0	236	126	148	219	222	233	0	147	122	0
Site157_L	0	626	0	0	0	0	0	0	0	0	0	0	0	0
Site187_N	870	579	147	0	236	126	148	0	0	0	0	147	122	0
Site187_S	845	871	65	0	0	0	0	218	222	233	0	0	0	0
Site192_F	0	118	0	0	0	0	0	0	0	0	0	0	106	0
Site192_S	1715	1332	212	0	236	126	148	219	222	233	0	149	0	0
Site416_A	0	1448	87	0	0	0	0	0	0	0	0	149	122	0
Site416_E	1714	0	125	0	236	126	148	219	222	233	0	0	0	0
Site420_A	0	1373	0	0	0	0	0	0	0	0	0	149	122	0
Site420_P	1715	77	191	0	236	126	148	219	222	233	0	0	0	0
Site420_T	0	0	0	0	0	0	0	0	0	0	0	0	0	0
Site426_A	0	1373	0	0	0	0	0	0	0	0	0	149	122	0
Site426_T	0	0	0	0	0	0	0	0	0	0	0	0	0	0
Site426_V	1715	77	182	0	236	126	148	219	222	233	0	0	0	0
Site454_A	1715	602	199	0	236	126	148	219	222	233	0	149	0	0
Site454_S	0	0	0	0	0	0	0	0	0	0	0	0	0	0
Site454_T	0	848	0	0	0	0	0	0	0	0	0	0	122	0
site474_N	1715	357	200	0	236	126	148	219	222	233	0	0	0	0
site474_S	0	1093	0	0	0	0	0	0	0	0	0	147	122	0
site476_P	0	1093	0	0	0	0	0	0	0	0	0	147	122	0
site476_S	1715	357	201	0	236	126	148	219	222	233	0	0	0	0
Site500_A	1715	1001	212	0	236	126	148	219	222	233	0	149	122	0
Site500_V	0	449	0	0	0	0	0	0	0	0	0	0	0	0
Site530_H	0	1148	84	0	0	0	0	0	0	0	0	147	122	0
Site530_Y	1715	302	128	0	236	126	148	219	222	233	0	0	0	0
Site533_I	226	302	0	0	0	0	0	218	0	0	0	0	0	0
Site533_V	1489	1148	172	0	236	126	148	0	222	233	0	147	122	0
Site539_K	0	250	0	0	0	0	0	0	0	0	0	0	0	0
Site539_Q	1715	1200	212	0	236	126	148	219	222	233	0	147	122	0
Site544_K	1490	1450	203	0	236	126	148	0	222	233	0	149	122	0
Site544_N	225	0	0	0	0	0	0	218	0	0	0	0	0	0
Site544_Q	0	0	0	0	0	0	0	0	0	0	0	0	0	0
Site546_D	0	219	0	0	0	0	0	0	0	0	0	0	0	0
Site546_N	1715	1231	211	0	236	126	148	219	222	233	0	149	122	0
Site558_D	1667	567	200	0	236	126	148	219	221	233	0	0	0	0
Site558_N	0	883	0	0	0	0	0	0	0	0	0	147	122	0
Site558_T	0	0	0	0	0	0	0	0	0	0	0	0	0	0
Site564_N	0	0	64	0	0	0	0	0	0	0	0	0	0	0
Site564_S	1714	1450	148	0	236	126	148	219	222	233	0	149	122	0
Site572_F	1490	1141	210	0	236	126	148	0	222	233	0	147	122	0
Site572_L	225	309	0	0	0	0	0	218	0	0	0	0	0	0
Site573_D	1715	1068	208	0	236	126	148	219	222	233	0	0	122	0
Site573_E	0	382	0	0	0	0	0	0	0	0	0	147	0	0
Site573_N	0	0	0	0	0	0	0	0	0	0	0	0	0	0
Site594_A	1713	693	208	0	236	126	148	219	221	233	0	0	0	0
Site594_P	0	757	0	0	0	0	0	0	0	0	0	147	122	0
Site594_T	0	0	0	0	0	0	0	0	0	0	0	0	0	0
Site594_V	0	0	0	0	0	0	0	0	0	0	0	0	0	0
site644_A	0	0	0	0	0	0	0	0	0	0	0	0	0	0
site644_B	0	0	0	0	0	0	0	0	0	0	0	0	0	0
site644_I	0	358	0	0	0	0	0	0	0	0	0	0	0	0
site644_V	1712	1062	210	0	236	126	148	219	220	233	0	146	122	0
site648_B	0	0	0	0	0	0	0	0	0	0	0	0	0	0
site648_S	0	456	0	0	0	0	0	0	0	0	0	144	0	0
site648_T	1712	964	211	0	236	126	148	219	220	233	0	0	122	0
site649_B	0	0	0	0	0	0	0	0	0	0	0	0	0	0
site649_M	0	0	60	0	0	0	0	0	0	0	0	0	0	0
site649_T	1712	1420	151	0	236	126	148	219	220	233	0	146	122	0
site652_A	1712	1062	211	0	236	126	148	219	220	233	0	146	122	0
site652_B	0	0	0	0	0	0	0	0	0	0	0	0	0	0
site652_T	0	358	0	0	0	0	0	0	0	0	0	0	0	0
site664_A	0	832	0	0	0	0	0	0	0	0	0	144	0	0
site664_B	0	0	0	0	0	0	0	0	0	0	0	0	0	0
site664_M	0	0	0	0	0	0	0	0	0	0	0	0	0	0
site664_T	1712	588	197	0	236	126	148	219	220	233	0	0	122	0
Site671_A	225	0	0	0	0	0	0	218	0	0	0	0	0	0
Site671_T	1490	1450	211	0	236	126	148	0	222	233	0	149	122	0
Site728_K	0	91	0	0	0	0	0	0	0	0	0	0	0	0
Site728_T	1715	1359	212	0	236	126	148	219	222	233	0	149	122	0
Site729_P	1714	1450	159	0	236	126	148	219	222	233	0	149	122	0
Site729_S	0	0	53	0	0	0	0	0	0	0	0	0	0	0
site738_B	235	0	89	0	0	0	0	218	0	0	0	0	0	0
site738_D	0	1422	0	0	0	0	0	0	0	0	0	149	122	0
site738_N	1480	0	123	0	236	126	148	0	222	233	0	0	0	0
Site739_B	235	0	89	0	0	0	0	218	0	0	0	0	0	0
Site739_T	1480	1423	123	0	236	126	148	0	222	233	0	149	122	0
site740_B	235	0	89	0	0	0	0	218	0	0	0	0	0	0
site740_S	1479	1423	94	0	236	126	148	0	222	233	0	149	122	0
site740_T	0	0	0	0	0	0	0	0	0	0	0	0	0	0
Site764_A	401	0	0	0	236	126	0	0	0	0	0	0	0	0
Site764_D	0	356	0	0	0	0	0	0	0	0	0	0	0	0
Site764_E	1314	1094	212	0	0	0	148	218	222	233	0	149	122	0
Site774_D	1424	1450	211	0	236	126	148	0	222	233	0	149	122	0
Site774_Y	291	0	0	0	0	0	0	218	0	0	0	0	0	0
Site781_I	1715	0	198	0	236	126	148	219	222	233	0	0	0	0
Site781_L	0	1446	0	0	0	0	0	0	0	0	0	149	122	0
Site790_I	0	0	0	0	0	0	0	0	0	0	0	0	0	0
Site790_M	0	1445	0	0	0	0	0	0	0	0	0	149	122	0
Site790_V	1715	0	197	0	236	126	148	219	222	233	0	0	0	0

## Sheet: Site
Polarity of high mutation Site
Site	aa	Polarity
2	K	Basic amino acids
2	R	Basic amino acids
3	K	Basic amino acids
3	R	Basic amino acids
19	F	Nonpolar amino acids
19	L	Nonpolar amino acids
23	L	Nonpolar amino acids
23	V	Nonpolar amino acids
38	I	Nonpolar amino acids
38	L	Nonpolar amino acids
44	I	Nonpolar amino acids
44	V	Nonpolar amino acids
51	A	Nonpolar amino acids
51	I	Nonpolar amino acids
51	T	Polar, uncharged amino acids
51	V	Nonpolar amino acids
94	L	Nonpolar amino acids
94	V	Nonpolar amino acids
118	D	Acidic amino acids
118	N	Polar, uncharged amino acids
142	S	Polar, uncharged amino acids
142	T	Polar, uncharged amino acids
157	I	Nonpolar amino acids
157	L	Nonpolar amino acids
187	N	Polar, uncharged amino acids
187	S	Polar, uncharged amino acids
192	F	Nonpolar amino acids
192	S	Polar, uncharged amino acids
416	A	Nonpolar amino acids
416	E	Acidic amino acids
420	A	Nonpolar amino acids
420	P	Nonpolar amino acids
420	T	Polar, uncharged amino acids
426	A	Nonpolar amino acids
426	T	Polar, uncharged amino acids
426	V	Nonpolar amino acids
454	A	Nonpolar amino acids
454	S	Polar, uncharged amino acids
454	T	Polar, uncharged amino acids
474	N	Polar, uncharged amino acids
474	S	Polar, uncharged amino acids
476	P	Nonpolar amino acids
476	S	Polar, uncharged amino acids
500	A	Nonpolar amino acids
500	V	Nonpolar amino acids
530	H	Basic amino acids
530	Y	Polar, uncharged amino acids
533	I	Nonpolar amino acids
533	V	Nonpolar amino acids
539	K	Basic amino acids
539	Q	Polar, uncharged amino acids
544	K	Basic amino acids
544	N	Polar, uncharged amino acids
544	Q	Polar, uncharged amino acids
546	D	Acidic amino acids
546	N	Polar, uncharged amino acids
558	D	Acidic amino acids
558	N	Polar, uncharged amino acids
558	T	Polar, uncharged amino acids
564	N	Polar, uncharged amino acids
564	S	Polar, uncharged amino acids
572	F	Nonpolar amino acids
572	L	Nonpolar amino acids
573	D	Acidic amino acids
573	E	Acidic amino acids
573	N	Polar, uncharged amino acids
594	A	Nonpolar amino acids
594	P	Nonpolar amino acids
594	T	Polar, uncharged amino acids
594	V	Nonpolar amino acids
644	A	Nonpolar amino acids
644	B	Deletion
644	I	Nonpolar amino acids
644	V	Nonpolar amino acids
648	B	Deletion
648	S	Polar, uncharged amino acids
648	T	Polar, uncharged amino acids
649	B	Deletion
649	M	Nonpolar amino acids
649	T	Polar, uncharged amino acids
652	A	Nonpolar amino acids
652	B	Deletion
652	T	Polar, uncharged amino acids
664	A	Nonpolar amino acids
664	B	Deletion
664	M	Nonpolar amino acids
664	T	Polar, uncharged amino acids
671	A	Nonpolar amino acids
671	T	Polar, uncharged amino acids
728	K	Basic amino acids
728	T	Polar, uncharged amino acids
729	P	Nonpolar amino acids
729	S	Polar, uncharged amino acids
738	B	Deletion
738	D	Acidic amino acids
738	N	Polar, uncharged amino acids
739	B	Deletion
739	T	Polar, uncharged amino acids
740	B	Deletion
740	S	Polar, uncharged amino acids
740	T	Polar, uncharged amino acids
764	A	Nonpolar amino acids
764	D	Acidic amino acids
764	E	Acidic amino acids
774	D	Acidic amino acids
774	Y	Polar, uncharged amino acids
781	I	Nonpolar amino acids
781	L	Nonpolar amino acids
790	I	Nonpolar amino acids
790	M	Nonpolar amino acids
790	V	Nonpolar amino acids
